# Supplementary material for: The chromatin factors SET-26 and HCF-1 oppose the histone deacetylase HDA-1 in longevity and gene regulation in C. elegans
Source: Nat Commun. 2024 Mar 14;15:2320. doi: 10.1038/s41467-024-46510-6 (PMC10940595; doi:10.1038/s41467-024-46510-6)
Supplement: Supplementary file 4 — Supplementary Data 1 [file 41467_2024_46510_MOESM4_ESM.xlsx]

## Sheet: Key
Sheet Label	Description
Summary of both experiments	Relative abundance of SET-26 and HDA-1 identified from HCF-1 two independent immunoprecipitation-mass spec experiments
Exp1 - All hits for IP-MS	All hits (including specific hits, non-specific hits, and control-only hits) for IP-Mass Spec experiment 1 (conducted by co-author C.G.R)
Exp2 - All hits for IP-MS	All hits (including specific hits, non-specific hits, and control-only hits) for IP-Mass Spec experiment 2 (conducted by co-author M.Z.)

## Sheet: Summary of both experiments
Description: Relative abundance of SET-26 and HDA-1 identified from HCF-1 two independent immunoprecipitation-mass spec experiments
	Experiment 1 - conducted by co-author C.G.R.		Experiment 2 - conducted by co-author M.Z.
Protein Interactor	Number of unique peptides in HCF-1 IP	Number of unique peptides in control purification*	Spectral counts in HCF-1 IP	Spectral counts in control purification*
SET-26	14	0	46	0
HDA-1	2	0	2	0
* anti-GFP immunoprecipation form untagged (N2) animals

## Sheet: Exp1 - All hits for IP-MS
Description: All hits (including specific hits, non-specific hits, and control-only hits) for IP-Mass Spec experiment 1 (conducted by co-author C.G.R)
Specific Hits (Hits present in HCF-1 IP with no hits in control IP)
Sequence Name	Gene Name	% coverage in HCF-1 IP	Number of unique peptides in HCF-1 IP*	Total number of peptides in HCF-1 IP	% coverage in control IP**	Number of unique peptides in control purification**	Number of total peptides in control purification**
C46A5.9	hcf-1	32.7	17	28	N/A	0	0
Y51H4A.12	set-26	12.8	14	18	N/A	0	0		*: Only proteins identified by at least two unique peptides are shown.
Y38A8.3	ulp-2	17.2	12	16	N/A	0	0		**: anti-GFP immunoprecipation form untagged (N2) animals
M117.2	par-5	29	7	10	N/A	0	0
F52D10.3	ftt-2	31.5	6	9	N/A	0	0
F40F4.6	irg-7	2.3	4	5	N/A	0	0
Y37D8A.9	mrg-1	12.5	4	5	N/A	0	0
F41H10.3	F41H10.3	5.3	4	4	N/A	0	0
C15H9.6	hsp-3	3.9	2	3	N/A	0	0
F43E2.8	hsp-4	4	2	3	N/A	0	0
Y75B8A.13	Y75B8A.13	3.7	3	3	N/A	0	0
C53A5.3	hda-1	5.6	2	2	N/A	0	0
F02E9.4	sin-3	1.8	2	2	N/A	0	0
F52B11.1	cfp-1	8.3	2	2	N/A	0	0
Y66A7A.5	ceh-91	3.8	2	2	N/A	0	0
ZK863.6	dpy-30	26	2	2	N/A	0	0
Non-specific Hits (Hits present in both HCF-1 IP and control IP)
Sequence Name	Gene Name	% coverage in HCF-1 IP	Number of unique peptides in HCF-1 IP*	Total number of peptides in HCF-1 IP	% coverage in control IP**	Number of unique peptides in control purification**	Number of total peptides in control purification**
C10F3.5	pcm-1	53.8	9	12	57.8	13	30
C36E8.5	tbb-2	25.3	8	9	21.3	6	6
F31E3.5	eft-3	14	5	7	7.1	4	4
R03G5.1	eft-4	14	5	7	7.1	4	4
C44B7.10	acer-1	11	4	5	20.6	6	8
F26D10.3	hsp-1	8.9	4	5	18	8	8
K12G11.3	adh-1	22.9	5	5	21.8	5	8
Y37D8A.2	Y37D8A.2	13.3	4	5	16.5	7	8
F35B12.7	nlp-24	21.2	2	4	33.8	4	11
F26E4.8	tba-1	9.4	3	3	21.2	6	7
C47B2.3	tba-2	9.4	3	3	24.8	7	8
R05F9.12	aagr-2	3.9	2	3	20.5	11	12
F10C1.2	ifb-1	5	2	2	2.2	1	1
F42C5.8	rps-8	14.9	2	2	7.2	1	1
C23G10.3	rps-3	12.1	2	2	13	2	2
C37H5.8	hsp-6	4.9	2	2	7.9	4	6
F09E5.15	prdx-2	15.4	2	2	36.9	5	6
Control-Only Hits (Hits present in control IP and NOT HCF-1 IP, or with fewer than 2 unique peptides in HCF-1 IP)
Sequence Name		% coverage in HCF-1 IP	Number of unique peptides in HCF-1 IP*	Total number of peptides in HCF-1 IP	% coverage in control IP**	Number of unique peptides in control purification**	Number of total peptides in control purification**
C18A11.7		N/A	N/A	N/A	22.8	10	12
F44F4.11		N/A	N/A	N/A	21.2	6	7
F47B10.1		N/A	N/A	N/A	20.7	6	7
F11C3.3		N/A	N/A	N/A	4.5	6	6
K01G5.7		N/A	N/A	N/A	21.4	6	6
W03D2.4		N/A	N/A	N/A	28.1	4	6
C36E6.3		N/A	N/A	N/A	40	5	5
C36E6.5		N/A	N/A	N/A	40	5	5
F57B9.6		N/A	N/A	N/A	14.9	4	5
F09F7.2		N/A	N/A	N/A	22.9	3	4
M03F4.2		N/A	N/A	N/A	12	3	4
T04C12.4		N/A	N/A	N/A	12	3	4
T04C12.5		N/A	N/A	N/A	12	3	4
T04C12.6		N/A	N/A	N/A	12	3	4
Y24D9A.4		N/A	N/A	N/A	14.3	3	4
F37C12.4		N/A	N/A	N/A	29.8	3	3
C37A2.7		N/A	N/A	N/A	42.1	2	3
Y39B6A.20		N/A	N/A	N/A	9.8	2	3
B0035.7		N/A	N/A	N/A	12.6	2	2
C39D10.8		N/A	N/A	N/A	21.9	2	2
C50F4.13		N/A	N/A	N/A	12.6	2	2
F07B7.10		N/A	N/A	N/A	12.6	2	2
F07B7.3		N/A	N/A	N/A	12.6	2	2
F08G2.2		N/A	N/A	N/A	12.6	2	2
F17E9.13		N/A	N/A	N/A	12.6	2	2
F20H11.3		N/A	N/A	N/A	10.3	2	2
F35H10.1		N/A	N/A	N/A	12.6	2	2
F45F2.4		N/A	N/A	N/A	12.6	2	2
F47D12.4		N/A	N/A	N/A	12	2	2
F54E12.5		N/A	N/A	N/A	12.6	2	2
F55G1.10		N/A	N/A	N/A	12.6	2	2
H02I12.7		N/A	N/A	N/A	12.6	2	2
K02F2.2		N/A	N/A	N/A	6.4	2	2
K06C4.11		N/A	N/A	N/A	12.6	2	2
K06C4.3		N/A	N/A	N/A	12.6	2	2
K10B3.7		N/A	N/A	N/A	7.6	2	2
K10B3.8		N/A	N/A	N/A	7.6	2	2
R10H10.3		N/A	N/A	N/A	6.9	2	2
T08B2.10		N/A	N/A	N/A	26.9	2	2
T10C6.12		N/A	N/A	N/A	12.6	2	2
T21B10.2		N/A	N/A	N/A	7.8	2	2
T23D8.6		N/A	N/A	N/A	12.6	2	2
ZK131.10		N/A	N/A	N/A	12.6	2	2
ZK131.6		N/A	N/A	N/A	12.6	2	2
B0035.8		N/A	N/A	N/A	12.2	1	2
C50F4.5		N/A	N/A	N/A	12.2	1	2
F07B7.11		N/A	N/A	N/A	10.6	1	2
F07B7.4		N/A	N/A	N/A	10.6	1	2
F08G2.1		N/A	N/A	N/A	12.3	1	2
F17E9.9		N/A	N/A	N/A	12.3	1	2
F35H10.11		N/A	N/A	N/A	12.3	1	2
F45F2.12		N/A	N/A	N/A	12.2	1	2
F45F2.2		N/A	N/A	N/A	13.9	1	2
F54E12.4		N/A	N/A	N/A	12.2	1	2
F55G1.3		N/A	N/A	N/A	12.2	1	2
H02I12.6		N/A	N/A	N/A	12.2	1	2
K06C4.12		N/A	N/A	N/A	12.2	1	2
K06C4.4		N/A	N/A	N/A	12.2	1	2
M163.3		N/A	N/A	N/A	6.2	1	2
R11D1.8		N/A	N/A	N/A	7.9	1	2
R151.3		N/A	N/A	N/A	4.6	1	2
T10C6.11		N/A	N/A	N/A	10.6	1	2
Y37E3.7		N/A	N/A	N/A	31.5	1	2
ZK131.5		N/A	N/A	N/A	12.3	1	2
ZK131.9		N/A	N/A	N/A	12.3	1	2
B0207.5		N/A	N/A	N/A	0.6	1	1
B0207.9		N/A	N/A	N/A	11.3	1	1
B0213.3		N/A	N/A	N/A	15.4	1	1
B0213.4		N/A	N/A	N/A	13.7	1	1
B0213.5		N/A	N/A	N/A	14.5	1	1
B0213.6		N/A	N/A	N/A	13.3	1	1
B0393.1		N/A	N/A	N/A	2.9	1	1
C07D10.2		N/A	N/A	N/A	2.1	1	1
C16A3.9		N/A	N/A	N/A	7.9	1	1
C18H7.6		N/A	N/A	N/A	4.1	1	1
C26E6.2		N/A	N/A	N/A	2.6	1	1
C26F1.4		N/A	N/A	N/A	8.5	1	1
C27A2.2		N/A	N/A	N/A	8.5	1	1
C32E8.2		N/A	N/A	N/A	4.8	1	1
C47E8.5		N/A	N/A	N/A	1.7	1	1
D1081.10		N/A	N/A	N/A	4.3	1	1
F01F1.12		N/A	N/A	N/A	3.8	1	1
F08B6.2		N/A	N/A	N/A	17.7	1	1
F08B6.4		N/A	N/A	N/A	2.7	1	1
F21F8.3		N/A	N/A	N/A	4.1	1	1
F23C8.5		N/A	N/A	N/A	5.5	1	1
F36A2.6		N/A	N/A	N/A	7.9	1	1
F36H12.3		N/A	N/A	N/A	5.7	1	1
F37C12.9		N/A	N/A	N/A	9.9	1	1
F38H4.7		N/A	N/A	N/A	3.8	1	1
F43G9.1		N/A	N/A	N/A	2.8	1	1
F44G3.6		N/A	N/A	N/A	8.4	1	1
F46E10.10		N/A	N/A	N/A	3.6	1	1
F52B5.6		N/A	N/A	N/A	8.9	1	1
F52H3.7		N/A	N/A	N/A	1.5	1	1
F53A2.7		N/A	N/A	N/A	4.3	1	1
F54C9.1		N/A	N/A	N/A	11.2	1	1
F55D10.2		N/A	N/A	N/A	8.8	1	1
F59F3.5		N/A	N/A	N/A	1.6	1	1
H13N06.6		N/A	N/A	N/A	3.4	1	1
H28O16.1		N/A	N/A	N/A	2.2	1	1
JC8.3		N/A	N/A	N/A	5.5	1	1
K04D7.1		N/A	N/A	N/A	3.7	1	1
K05B2.3		N/A	N/A	N/A	2.2	1	1
M01E11.6		N/A	N/A	N/A	6.3	1	1
R01E6.3		N/A	N/A	N/A	4.3	1	1
R07E5.14		N/A	N/A	N/A	13.4	1	1
T02G5.7		N/A	N/A	N/A	4.4	1	1
T05E11.3		N/A	N/A	N/A	1.6	1	1
T05G5.10		N/A	N/A	N/A	9.2	1	1
T07A9.11		N/A	N/A	N/A	12.2	1	1
T12B5.3		N/A	N/A	N/A	5.6	1	1
T20G5.1		N/A	N/A	N/A	1	1	1
T20G5.2		N/A	N/A	N/A	4.5	1	1
T24B8.1		N/A	N/A	N/A	8.2	1	1
W03G9.9		N/A	N/A	N/A	10.7	1	1
Y38A8.2		N/A	N/A	N/A	6.4	1	1
Y45F10D.12		N/A	N/A	N/A	6.9	1	1
Y48B6A.2		N/A	N/A	N/A	19.8	1	1
Y53F4B.1		N/A	N/A	N/A	2.6	1	1
Y54E5B.4		N/A	N/A	N/A	16.4	1	1
Y57G11C.16		N/A	N/A	N/A	7.8	1	1
Y71F9AL.13		N/A	N/A	N/A	6	1	1
ZC373.2		N/A	N/A	N/A	15.6	1	1
ZK1058.6		N/A	N/A	N/A	3.6	1	1
ZK973.6		N/A	N/A	N/A	0.1	1	1

## Sheet: Exp2 - All hits for IP-MS
Description: All hits (including specific hits, non-specific hits, and control-only hits) for IP-Mass Spec experiment 2 (conducted by co-author M.Z.)
Specific Hits (Hits present in HCF-1 IP with no hits in control IP)
Sequence Name	Spectral Counts in HCF-1 IP	Spectral Counts in Control Purification*	Description
C46A5.9	625	0	CE26914 WBGene00001827 locus:hcf-1 status:Confirmed UniProt:Q18654 protein_id:AAB03147.2												* anti-GFP immunoprecipation form untagged (N2) animals
Y38A8.3	122	0	CE29374 WBGene00006737 locus:ulp-2 status:Partially_confirmed UniProt:Q23238 protein_id:AAA98019.2
F59D8.2	92	0	CE26817 WBGene00006928 locus:vit-4 status:Partially_confirmed UniProt:P18947 protein_id:AAK09074.1
Y51H4A.12	46	0	CE40484 WBGene00013106 locus:set-26 status:Partially_confirmed UniProt:Q9U263 protein_id:CAB63382.2
Y66A7A.5	45	0	CE34229 WBGene00013425 locus:ceh-91 status:Partially_confirmed UniProt:Q7K6J1 protein_id:CAC35859.3
F53A2.7	39	0	CE10878 WBGene00009952 Thiolases status:Confirmed UniProt:O45552 protein_id:CAB04455.2
F35G2.2	34	0	CE05809 WBGene00009436 E.coli YCAC like status:Confirmed UniProt:Q20062 protein_id:CAA93466.1
F15E6.1	33	0	CE16990 WBGene00017482 locus:set-9 status:Partially_confirmed UniProt:O44498 protein_id:AAB92063.1
F44F4.11	32	0	CE18680 WBGene00006530 locus:tba-4 tubulin alpha-2 chain status:Confirmed UniProt:Q20409 protein_id:CAA85463.1
B0272.1	24	0	CE00850 WBGene00006538 locus:tbb-4 tubulin beta chain status:Partially_confirmed UniProt:P41937 protein_id:CAA86310.1
F43E2.8	22	0	CE07244 WBGene00002008 locus:hsp-4 heat shock protein status:Partially_confirmed UniProt:P20163 protein_id:AAC71123.1
C03G5.1	16	0	CE03917 WBGene00015391 locus:sdha-1 succinate dehydrogenase flavoprotein subunit status:Confirmed UniProt:Q09508 protein_id:AAB37034.1
F54D5.3	14	0	CE28033 WBGene00010049 status:Confirmed UniProt:Q20769 protein_id:CAA91330.2
ZK1320.2	13	0	CE01700 WBGene00014252 status:Confirmed UniProt:Q09364 protein_id:CAA87040.1
Y37E11AL.7	12	0	CE33852 WBGene00003129 locus:map-1 status:Confirmed UniProt:Q965Y1 protein_id:AAK68429.2
F11G11.2	11	0	CE07055 WBGene00001755 locus:gst-7 glutathione S-transferase status:Confirmed UniProt:P91253 protein_id:AAB37846.1
Y69A2AR.18c	11	0	CE33241 WBGene00022089 status:Partially_confirmed UniProt:Q86DM7 protein_id:AAO21417.1
Y71H10A.1a	11	0	CE28266 WBGene00022199 phosphofructokinase status:Confirmed UniProt:Q9TZL8 protein_id:AAC67416.2
F54C9.1	9	0	CE02249 WBGene00002065 locus:iff-2 initiation factor 5A status:Confirmed UniProt:Q20751 protein_id:CAA90247.1
F01F1.12b	8	0	CE30646 WBGene00017166 locus:aldo-2 status:Confirmed UniProt:Q8MNU1 protein_id:AAM22057.1
F41H10.3a	8	0	CE10276 WBGene00018316 status:Confirmed UniProt:Q20299 protein_id:AAK29803.1
F41H10.3b	8	0	CE31694 WBGene00018316 status:Confirmed UniProt:Q8MQ54 protein_id:AAM98018.1
K01C8.10	8	0	CE02262 WBGene00000379 locus:cct-4 T-complex protein status:Confirmed UniProt:P47208 protein_id:CAA88861.1
C37H5.8	7	0	CE08631 WBGene00002010 locus:hsp-6 heat shock 70 protein status:Partially_confirmed UniProt:P11141 protein_id:AAB42371.1
C41C4.8	7	0	CE05402 WBGene00008053 locus:cdc-48.2 P97 protein status:Confirmed UniProt:P54812 protein_id:CAA88314.1
F23F12.6	7	0	CE01253 WBGene00004503 locus:rpt-3 status:Confirmed UniProt:P46502 protein_id:AAA20608.1
F47B10.1	7	0	CE03351 WBGene00009812 succinate-CoA ligase status:Confirmed UniProt:P53588 protein_id:CAA91981.1
C06A1.1	6	0	CE02114 WBGene00007352 locus:cdc-48.1 transitional endoplasmic reticulum ATPase homolog 1 (P97 protein) status:Confirmed UniProt:P54811 protein_id:CAA90050.1
C30C11.2	6	0	CE00101 WBGene00004460 locus:rpn-3 Diphenol oxidase A2 status:Confirmed UniProt:Q04908 protein_id:AAA27966.1
C34B2.7	6	0	CE16895 WBGene00016392 locus:sdha-2 flavoprotein status:Confirmed UniProt:O44954 protein_id:AAB97539.1
C44B9.4	6	0	CE30897 WBGene00008081 locus:athp-1 S.pombe hypothetical protein C27F7.07C like status:Partially_confirmed UniProt:Q18605 protein_id:CAA97781.2
C45B2.5	6	0	CE44926 WBGene00001602 locus:gln-1 Glutamine synthetase status:Confirmed UniProt:Q95YD1 protein_id:AAK68249.2
K11H3.1a	6	0	CE31850 WBGene00010778 locus:gpdh-2 Glycerol-3-phosphate dehydrogenase status:Confirmed UniProt:Q7JMU1 protein_id:CAA80176.2
K11H3.1b	6	0	CE31851 WBGene00010778 locus:gpdh-2 status:Confirmed UniProt:P34517 protein_id:CAD54146.1
K11H3.1d	6	0	CE41432 WBGene00010778 locus:gpdh-2 status:Confirmed UniProt:A7LPE6 protein_id:CAO82052.1
T05G5.10	6	0	CE37787 WBGene00002064 locus:iff-1 Initiation factor 5A status:Confirmed UniProt:P34563 protein_id:CAA81597.2
T20G5.1	6	0	CE00480 WBGene00011867 locus:chc-1 Clathrin heavy chain status:Partially_confirmed UniProt:P34574 protein_id:CAA83003.1
T21G5.3	5	0	CE25121 WBGene00001598 locus:glh-1 RNA helicase status:Confirmed UniProt:P34689 protein_id:AAB52901.2
T25G12.5	5	0	CE18284 WBGene00020812 locus:acdh-7 acyl-CoA dehydrogenase status:Confirmed UniProt:Q22781 protein_id:AAC69025.1
B0250.5	4	0	CE18481 WBGene00007122 3-HYDROXYISOBUTYRATE DEHYDROGENASE PRECURSOR (EC 1.1.1.31) (HIBADH) (FRAGMENT) status:Confirmed UniProt:Q9XTI0 protein_id:CAB03798.1
E04F6.5a	4	0	CE01217 WBGene00017125 locus:acdh-12 Isovaleryl-CoA dehydrogenase status:Confirmed UniProt:Q19057 protein_id:AAA68357.1
F02E9.4a	4	0	CE33046 WBGene00004117 locus:sin-3 status:Partially_confirmed UniProt:O01319 protein_id:CAB04052.2
F02E9.4b	4	0	CE40934 WBGene00004117 locus:sin-3 status:Partially_confirmed UniProt:A5JYW9 protein_id:CAN86581.1
F32B5.8	4	0	CE36646 WBGene00000788 locus:cpz-1 cysteine proteinase status:Confirmed UniProt:O01850 protein_id:AAB54210.2
F32B6.2	4	0	CE35517 WBGene00009319 carbomoyl-phosphate carboxylase status:Partially_confirmed UniProt:O45430 protein_id:CAB03038.2
F48E8.5	4	0	CE30997 WBGene00003901 locus:paa-1 Protein phosphatase 2A status:Confirmed UniProt:Q09543 protein_id:AAC46541.2
F54A3.3	4	0	CE31540 WBGene00018782 locus:cct-3 status:Partially_confirmed UniProt:Q9N4J8 protein_id:AAF35963.3
K08F11.3	4	0	CE11954 WBGene00019543 locus:cif-1 status:Confirmed UniProt:Q94261 protein_id:AAB09161.1
T03E6.7	4	0	CE16333 WBGene00000776 locus:cpl-1 cathepsin-like protease status:Confirmed UniProt:O45734 protein_id:CAB07275.1
Y37E3.8b	4	0	CE26904 WBGene00021350 status:Confirmed UniProt:Q9BKU6 protein_id:AAK27871.1
Y46G5A.31	4	0	CE24302 WBGene00001793 locus:gsy-1 status:Confirmed UniProt:Q9U2D9 protein_id:CAB60373.1
Y54G11A.13	4	0	CE22478 WBGene00013220 locus:ctl-3 catalase status:Partially_confirmed UniProt:Q8MYL7 protein_id:CAD31698.1
Y54G11A.6	4	0	CE30713 WBGene00000830 locus:ctl-1 catalase status:Confirmed UniProt:O61235 protein_id:CAA22458.2
C05C10.3	3	0	CE01467 WBGene00007330 3-oxoacid CoA-transferase status:Confirmed UniProt:Q09450 protein_id:CAA88202.1
C56G2.7	3	0	CE30640 WBGene00016981 status:Confirmed UniProt:Q09289 protein_id:AAM22055.1
F07A11.2a	3	0	CE03144 WBGene00008546 glucosamine-fructose-6-phosphate aminotransferase status:Confirmed UniProt:Q19130 protein_id:CAA91315.1
F07A11.2b	3	0	CE27915 WBGene00008546 glucosamine-fructose-6-phosphate aminotransferase status:Confirmed UniProt:Q95QM8 protein_id:CAC42276.1
F13D12.2	3	0	CE02181 WBGene00002262 locus:ldh-1 L-lactate dehydrogenase status:Confirmed UniProt:Q27888 protein_id:CAA88944.1
F22B3.4	3	0	CE03255 WBGene00009035 glucosamine-fructose-6-phosphate aminotransferase status:Partially_confirmed UniProt:Q19699 protein_id:CAA92735.1
F22B8.6	3	0	CE15884 WBGene00009048 locus:cth-1 cystathione gamma-lyase like status:Confirmed UniProt:O45391 protein_id:CAB05492.1
F23F1.8a	3	0	CE29280 WBGene00004504 locus:rpt-4 status:Confirmed UniProt:O17071 protein_id:AAB70326.2
F23F1.8b	3	0	CE09608 WBGene00004504 locus:rpt-4 status:Confirmed UniProt:O17071 protein_id:AAV58871.1
F56H1.4	3	0	CE17915 WBGene00004505 locus:rpt-5 ATPase status:Confirmed UniProt:O76371 protein_id:AAC19196.1
K08D12.3a	3	0	CE21045 WBGene00019537 status:Confirmed UniProt:Q966I7 protein_id:AAK84542.1
T01C3.7	3	0	CE12920 WBGene00001423 locus:fib-1 fibrillarin status:Confirmed UniProt:Q22053 protein_id:CAB01657.1
ZK863.6	3	0	CE15445 WBGene00001088 locus:dpy-30 DPY-30 protein status:Confirmed UniProt:Q10661 protein_id:CAB01452.1
B0365.1	2	0	CE07719 WBGene00007150 ATP citrate lyase status:Partially_confirmed UniProt:P90731 protein_id:CAB02690.1
C37E2.1	2	0	CE08620 WBGene00007993 isocitrate dehydrogenase status:Confirmed UniProt:Q93353 protein_id:CAB02822.1
C53A5.3	2	0	CE08952 WBGene00001834 locus:hda-1 Yeast RPD3 protein like status:Confirmed UniProt:O17695 protein_id:CAB03984.1
D1005.1	2	0	CE06997 WBGene00016995 ATP citrate lyase status:Partially_confirmed UniProt:P53585 protein_id:AAB00585.1
F01F1.8a	2	0	CE01234 WBGene00000381 locus:cct-6 status:Confirmed UniProt:P46550 protein_id:AAC46642.1
F01F1.8b	2	0	CE30647 WBGene00000381 locus:cct-6 status:Partially_confirmed UniProt:Q8MYQ9 protein_id:AAM22058.1
F27D4.5	2	0	CE05736 WBGene00006518 locus:tag-173 2-oxoisovalerate dehydrogenase status:Confirmed UniProt:Q93619 protein_id:CAB01970.1
F29G9.5	2	0	CE09799 WBGene00004502 locus:rpt-2 ATPase status:Confirmed UniProt:O16368 protein_id:AAB65906.1
F32H2.5	2	0	CE42777 WBGene00009342 locus:fasn-1 fatty acid synthase status:Partially_confirmed UniProt:P91871 protein_id:CAB04244.2
F52B11.1a	2	0	CE33791 WBGene00009924 status:Confirmed UniProt:Q9XUE7 protein_id:CAB05197.3
F52B11.1d	2	0	CE45513 WBGene00009924 status:Confirmed UniProt:E3W754 protein_id:CBX53323.1
F56F11.4a	2	0	CE28467 WBGene00018991 26S protease regulatory subunit status:Partially_confirmed UniProt:Q9TZ65 protein_id:AAK21407.2
F56F11.4b	2	0	CE31008 WBGene00018991 status:Partially_confirmed UniProt:Q8MXF1 protein_id:AAM48537.1
R02D3.1	2	0	CE18095 WBGene00019819 dehydrogenase status:Confirmed UniProt:O44503 protein_id:AAB94142.1
R05F9.6	2	0	CE04809 WBGene00019890 phosphoglucomutase status:Confirmed UniProt:Q21742 protein_id:AAA83163.1
R09A8.3	2	0	CE03539 WBGene00006493 locus:tag-147 ring canal like protein status:Confirmed UniProt:Q21854 protein_id:CAA92005.1
T10B5.5a	2	0	CE28255 WBGene00020391 locus:cct-7 status:Confirmed UniProt:Q9TZS5 protein_id:AAC19232.2
T10B5.5b	2	0	CE33316 WBGene00020391 locus:cct-7 status:Confirmed UniProt:Q86S29 protein_id:AAO25994.1
T10F2.4	2	0	CE38104 WBGene00020423 status:Confirmed UniProt:Q10051 protein_id:AAK21467.2
T20H4.3a	2	0	CE00748 WBGene00004189 locus:pars-1 Prolyl-tRNA synthetase region status:Confirmed UniProt:Q22620 protein_id:AAA50660.1
T20H4.3b	2	0	CE37410 WBGene00004189 locus:pars-1 status:Confirmed UniProt:Q65ZK5 protein_id:AAU20840.1
W08E3.3a	2	0	CE14708 WBGene00012344 locus:tag-210 GTP-binding protein like status:Confirmed UniProt:P91917 protein_id:CAB07131.1
Y102A5A.1	2	0	CE20378 WBGene00013606 locus:cand-1 status:Partially_confirmed UniProt:Q9XTJ0 protein_id:CAB04744.1
Y38F1A.6	2	0	CE24222 WBGene00012608 Iron-containing alcohol dehydrogenases status:Confirmed UniProt:Q9U2M4 protein_id:CAA21631.2
Y75B8A.13	2	0	CE41484 WBGene00013549 status:Partially_confirmed UniProt:Q9XW69 protein_id:CAA22101.2
Y77E11A.13a	2	0	CE25614 WBGene00003806 locus:npp-20 status:Confirmed UniProt:Q9N4A7 protein_id:AAF36082.1
Y77E11A.13b	2	0	CE25615 WBGene00003806 locus:npp-20 status:Confirmed UniProt:Q9N4A6 protein_id:AAF36083.1
B0303.3	1	0	CE00561 WBGene00015125 Acetyl-coa acetyltransferase status:Confirmed UniProt:P34255 protein_id:AAA27897.2
C10G11.7	1	0	CE08086 WBGene00015687 status:Confirmed UniProt:P91027 protein_id:AAB42247.1
C23G10.4a	1	0	CE40437 WBGene00004459 locus:rpn-2 tRNA processing protein SEN3 status:Partially_confirmed UniProt:Q18115 protein_id:AAM81115.2
C23G10.4b	1	0	CE31311 WBGene00004459 locus:rpn-2 tRNA processing protein SEN3 status:Confirmed UniProt:Q18115 protein_id:AAM81116.1
C48B4.1	1	0	CE00491 WBGene00008167 Acyl-CoA oxidase I status:Partially_confirmed UniProt:P34355 protein_id:CAA82376.1
C50A2.2	1	0	CE34275 WBGene00016796 status:Partially_confirmed UniProt:O44139 protein_id:AAB88322.2
C52E4.4	1	0	CE08946 WBGene00004501 locus:rpt-1 26S protease regulatory subunit 7 status:Confirmed UniProt:Q18787 protein_id:CAB01414.1
C55B7.4a	1	0	CE09015 WBGene00016943 locus:acdh-1 acyl-CoA dehydrogenase status:Confirmed UniProt:Q966M3 protein_id:AAK68275.1
C55B7.4b	1	0	CE32840 WBGene00016943 locus:acdh-1 status:Confirmed UniProt:Q8IAB6 protein_id:AAN84837.1
D1054.10	1	0	CE05528 WBGene00008377 status:Confirmed UniProt:Q18943 protein_id:CAA98435.1
F09G2.9	1	0	CE09304 WBGene00017317 status:Confirmed UniProt:O17406 protein_id:AAB71317.1
F10G7.8	1	0	CE02632 WBGene00004461 locus:rpn-5 status:Confirmed UniProt:Q19324 protein_id:AAA81126.1
F15E11.13	1	0	CE25224 WBGene00017499 status:Partially_confirmed UniProt:Q9N565 protein_id:AAK71363.1
F20G2.2	1	0	CE09505 WBGene00008986 dehydrogenase status:Confirmed UniProt:Q93545 protein_id:CAB02087.1
F28A10.6	1	0	CE19411 WBGene00017874 locus:acdh-9 acyl-coA dehydrogenase status:Confirmed UniProt:Q95YB2 protein_id:AAK85472.1
F32A7.6	1	0	CE28554 WBGene00000088 locus:aex-5 neuroendocrine convertase 2 precursor like status:Confirmed UniProt:P91863 protein_id:CAB05501.2
F35G12.2	1	0	CE31500 WBGene00009440 isocitrate dehydrogenase status:Confirmed UniProt:Q20049 protein_id:CAA86325.2
F39B2.10	1	0	CE16015 WBGene00001030 locus:dnj-12 DnaJ, prokaryotic heat shock protein status:Confirmed UniProt:O45502 protein_id:CAB07390.1
F46E10.10b	1	0	CE33096 WBGene00018491 locus:mdh-1 status:Confirmed UniProt:Q8IA49 protein_id:AAO12427.1
F49C12.8	1	0	CE03368 WBGene00004463 locus:rpn-7 status:Confirmed UniProt:Q20585 protein_id:CAA92512.1
F57B9.10a	1	0	CE25011 WBGene00004462 locus:rpn-6.1 status:Confirmed UniProt:Q20938 protein_id:AAA21173.2
F57B9.10b	1	0	CE38077 WBGene00004462 locus:rpn-6.1 status:Confirmed UniProt:Q20938 protein_id:AAW88394.1
F58G1.4	1	0	CE17924 WBGene00010266 locus:dct-18 status:Confirmed UniProt:O62277 protein_id:CAB04526.1
F59A2.1a	1	0	CE17939 WBGene00003795 locus:npp-9 Nucleoporin status:Confirmed UniProt:Q21021 protein_id:CAA84330.1
F59A2.1b	1	0	CE33525 WBGene00003795 locus:npp-9 status:Confirmed UniProt:Q86G90 protein_id:CAD82919.1
K02A4.1	1	0	CE03457 WBGene00001149 locus:bcat-1 twt1 like protein status:Confirmed UniProt:P54688 protein_id:CAA91805.1
M02D8.1	1	0	CE04757 WBGene00019727 status:Partially_confirmed UniProt:Q21465 protein_id:AAA82383.1
T02G5.7	1	0	CE04859 WBGene00020166 acetoacetyl CoA thiolase status:Confirmed UniProt:Q22101 protein_id:AAA82398.1
T05C12.7	1	0	CE02319 WBGene00000377 locus:cct-1 T-complex protein status:Confirmed UniProt:P41988 protein_id:CAA91308.1
T05G5.6	1	0	CE00318 WBGene00001155 locus:ech-6 Enoyl-CoA hydratase status:Confirmed UniProt:P34559 protein_id:CAA81594.1
T14G10.5a	1	0	CE06451 WBGene00011775 protein transport protein status:Confirmed UniProt:Q22498 protein_id:CAA93095.1
T14G10.5b	1	0	CE39281 WBGene00011775 status:Confirmed UniProt:Q2XN02 protein_id:CAJ43445.1
W06D4.1	1	0	CE29602 WBGene00001843 locus:hgo-1 HOMOGENTISATE 1,2-DIOXYGENASE (EC 1.13.11.5) (HOMOGENTISICASE) (HOMOGENTISATE OXYGENASE) (HOMOGENTISIC ACID OXIDASE) status:Confirmed UniProt:Q9Y041 protein_id:CAB07848.4
Y113G7A.3	1	0	CE27230 WBGene00004754 locus:sec-23 status:Confirmed UniProt:Q9U2Z1 protein_id:CAB60476.2
Y19D10B.7	1	0	CE25224 WBGene00021236 status:Partially_confirmed UniProt:Q9N565 protein_id:AAF59424.1
Y25C1A.5	1	0	CE21472 WBGene00021292 beta adaptin-like protein status:Confirmed UniProt:Q9TYL9 protein_id:AAD12836.1
Y39B6A.1	1	0	CE21682 WBGene00012664 status:Confirmed UniProt:Q9NES7 protein_id:CAC51077.1
Y48G8AL.8b	1	0	CE30023 WBGene00004429 locus:rpl-17 status:Confirmed UniProt:Q9BL19 protein_id:AAL32251.1
Y54E2A.11a	1	0	CE20310 WBGene00001225 locus:eif-3.B status:Confirmed UniProt:Q9XWI6 protein_id:CAA21681.1
Y71F9AL.9	1	0	CE22858 WBGene00022114 status:Confirmed UniProt:Q9N4I3 protein_id:AAF35998.1
Y71H2B.10a	1	0	CE29919 WBGene00000160 locus:apb-1 status:Confirmed UniProt:Q9N4F3 protein_id:AAF36038.2
Y71H2B.10c	1	0	CE24628 WBGene00000160 locus:apb-1 status:Partially_confirmed UniProt:Q7YZG8 protein_id:AAP86609.1
Y80D3A.1	1	0	CE35140 WBGene00006945 locus:wars-1 tryptophanyl-tRNA synthetase status:Confirmed UniProt:Q9U1R2 protein_id:CAE17953.1
ZK616.4	1	0	CE31753 WBGene00022774 locus:swsn-6 status:Confirmed UniProt:Q9N4N4 protein_id:AAF60947.2
ZK742.1a	1	0	CE23467 WBGene00002078 locus:xpo-1 importin beta, nuclear transport factor status:Confirmed UniProt:Q23089 protein_id:AAB04981.2
Non-specific Hits (Hits present in both HCF-1 IP and control IP)
Sequence Name	Spectral Counts in HCF-1 IP	Spectral Counts in Control Purification*	Description
GFP	667	1896	GFP
K07H8.6c	139	74	CE18026 WBGene00006930 locus:vit-6 status:Partially_confirmed UniProt:P18948 protein_id:AAQ91901.1
C42D8.2a	103	42	CE06950 WBGene00006926 locus:vit-2 vitellogenin status:Confirmed UniProt:P05690 protein_id:AAA98720.1
F59D8.1	93	34	CE20900 WBGene00006927 locus:vit-3 status:Partially_confirmed UniProt:Q9N4J2 protein_id:AAK09075.1
F26D10.3	93	68	CE09682 WBGene00002005 locus:hsp-1 HSP-1 heat shock 70kd protein A status:Confirmed UniProt:P09446 protein_id:CAB02319.1
C04F6.1	91	38	CE03921 WBGene00006929 locus:vit-5 status:Confirmed UniProt:P06125 protein_id:AAA83587.1
C47E8.5	78	19	CE05441 WBGene00000915 locus:daf-21 heat shock protein (HSP90) status:Confirmed UniProt:Q18688 protein_id:CAA99793.1
C36E8.5	75	20	CE00913 WBGene00006537 locus:tbb-2 beta tubulin status:Confirmed UniProt:P52275 protein_id:CAA84648.1
ZK829.4	75	40	CE06652 WBGene00014095 glutamate dehydrogenase status:Confirmed UniProt:Q23621 protein_id:CAA98074.1
F11C3.3	75	87	CE09349 WBGene00006789 locus:unc-54 myosin heavy chain status:Partially_confirmed UniProt:P02566 protein_id:CAB05505.1
K09F5.2	63	25	CE04746 WBGene00006925 locus:vit-1 vit-1 status:Confirmed UniProt:P55155 protein_id:AAB52675.1
F31E3.5	59	59	CE01270 WBGene00001168 locus:eef-1A.1 Elongation factor 1-alpha status:Confirmed UniProt:P53013 protein_id:AAA81688.1
R03G5.1a	59	59	CE01270 WBGene00001169 locus:eef-1A.2 elongation factor EF-1-alpha status:Confirmed UniProt:P53013 protein_id:AAA96068.1
C34E10.6	49	25	CE29950 WBGene00000229 locus:atp-2 ATP synthase beta chain status:Confirmed UniProt:P46561 protein_id:AAA19068.2
M03F4.2c	47	49	CE37134 WBGene00000066 locus:act-4 status:Confirmed UniProt:Q6A8K1 protein_id:AAT92068.1
H28O16.1a	45	14	CE18826 WBGene00010419 ATP synthase alpha and beta subunits, ATP synthase Alpha chain, C terminal status:Confirmed UniProt:Q9XXK1 protein_id:CAA19429.1
H28O16.1d	45	14	CE36263 WBGene00010419 status:Confirmed UniProt:Q9XXK1 protein_id:CAF31480.1
T04C12.5	45	47	CE13150 WBGene00000064 locus:act-2 actin status:Confirmed UniProt:P10984 protein_id:CAB04675.1
C47B2.3	44	13	CE17563 WBGene00006529 locus:tba-2 Tubulin status:Confirmed UniProt:P34690 protein_id:CAB16856.1
C05E4.9a	43	10	CE23521 WBGene00001564 locus:icl-1 isocitrate lyase status:Confirmed UniProt:Q10663 protein_id:AAB71278.2
F25H5.4	40	36	CE15900 WBGene00001167 locus:eef-2 Elongation factor Tu family (contains ATP\/GTP binding P-loop) status:Confirmed UniProt:P29691 protein_id:CAB02985.1
F26E4.8	39	13	CE09692 WBGene00006528 locus:tba-1 TBA-2 tubulin alpha-2 chain status:Confirmed UniProt:O18688 protein_id:CAB03001.1
M117.2	38	18	CE06200 WBGene00003920 locus:par-5 14-3-3 protein status:Confirmed UniProt:P41932 protein_id:CAA98138.1
F52D10.3a	33	14	CE03389 WBGene00001502 locus:ftt-2 14-3-3 protein status:Confirmed UniProt:Q20655 protein_id:CAA91474.1
T25C8.2	33	24	CE16463 WBGene00000067 locus:act-5 Actins status:Confirmed UniProt:O45815 protein_id:CAB05817.1
C15H9.6	31	13	CE08177 WBGene00002007 locus:hsp-3 heat shock protein status:Confirmed UniProt:P27420 protein_id:AAB52671.1
Y49A3A.2	30	8	CE22210 WBGene00013025 locus:vha-13 ATP synthase alpha and beta subunits \; ATP synthase ab C terminal status:Confirmed UniProt:Q9XW92 protein_id:CAA22076.1
F43D9.4	29	2	CE00994 WBGene00004798 locus:sip-1 Heat shock hsp20 proteins status:Confirmed UniProt:Q20363 protein_id:CAA84703.1
B0393.1	27	16	CE00854 WBGene00004469 locus:rps-0 40S ribosomal protein status:Confirmed UniProt:P46769 protein_id:CAA86061.1
F09F7.2a	27	42	CE01236 WBGene00003371 locus:mlc-3 status:Confirmed UniProt:P53014 protein_id:AAA50701.1
K04D7.1	26	11	CE06090 WBGene00010556 locus:rack-1 guanine nucleotide-binding protein status:Confirmed UniProt:Q21215 protein_id:CAA93514.1
C44B7.10	23	4	CE32326 WBGene00016630 status:Confirmed UniProt:Q18599 protein_id:AAN63431.1
D2023.2	21	1	CE09072 WBGene00004258 locus:pyc-1 pyruvate carboxylase status:Confirmed UniProt:O17732 protein_id:CAB02872.1
F09E5.15a	19	8	CE32361 WBGene00006434 locus:prdx-2 status:Confirmed UniProt:Q8IG31 protein_id:AAN63412.1
F09E5.15b	19	8	CE41559 WBGene00006434 locus:prdx-2 status:Confirmed UniProt:A8DYR6 protein_id:ABV82431.1
T21B10.2a	19	20	CE03684 WBGene00011884 locus:enol-1 enolase status:Confirmed UniProt:Q27527 protein_id:CAA92692.1
T21B10.2c	19	20	CE36954 WBGene00011884 locus:enol-1 status:Confirmed UniProt:Q27527 protein_id:CAH10783.1
C36E6.5	19	24	CE20542 WBGene00003370 locus:mlc-2 status:Confirmed UniProt:P19626 protein_id:AAK09069.1
F25H2.10	19	25	CE09655 WBGene00004408 locus:rla-0 deoxyribonuclease status:Confirmed UniProt:Q93572 protein_id:CAB02098.1
T20G5.2	18	8	CE00513 WBGene00000833 locus:cts-1 Citrate synthase status:Confirmed UniProt:P34575 protein_id:CAA83004.1
R11A5.4a	18	11	CE12728 WBGene00011232 phosphoenolpyruvate carboxykinase status:Confirmed UniProt:O02286 protein_id:CAB05600.1
R11A5.4b	18	11	CE36358 WBGene00011232 status:Partially_confirmed UniProt:Q7JKI1 protein_id:CAF31484.1
C36E6.3	18	24	CE34269 WBGene00003369 locus:mlc-1 status:Confirmed UniProt:P19625 protein_id:AAK09070.2
K02F2.2	18	26	CE17154 WBGene00019322 locus:ahcy-1 S-adenosylhomocysteine hydrolase status:Confirmed UniProt:P27604 protein_id:AAB97565.1
F20B6.2	17	11	CE04424 WBGene00006921 locus:vha-12 vacuolar ATP synthase (strong) status:Confirmed UniProt:Q19626 protein_id:AAA82311.1
F02A9.3	16	2	CE00134 WBGene00001386 locus:far-2 status:Confirmed UniProt:P34383 protein_id:CAA79617.1
F01G10.1	16	14	CE09163 WBGene00008506 locus:tkt-1 transketolase status:Confirmed UniProt:O17759 protein_id:CAB02889.1
F57B9.6a	14	3	CE01341 WBGene00002083 locus:inf-1 status:Confirmed UniProt:P27639 protein_id:AAA21170.1
C18A11.7a	13	9	CE27706 WBGene00001000 locus:dim-1 status:Confirmed UniProt:Q18066 protein_id:AAC69011.2
C18A11.7b	13	9	CE04038 WBGene00001000 locus:dim-1 status:Confirmed UniProt:Q18066 protein_id:AAP31442.1
Y43B11AR.4	13	30	CE24278 WBGene00004473 locus:rps-4 status:Confirmed UniProt:Q9N3X2 protein_id:AAF60569.1
F37C4.5a	12	1	CE17048 WBGene00018145 status:Confirmed UniProt:O44400 protein_id:AAB95171.1
T27E9.1a	12	12	CE14263 WBGene00006439 locus:ant-1.1 ADP\/ATP carrier protein status:Confirmed UniProt:O45865 protein_id:CAB04874.1
Y69A2AR.18a	11	6	CE27514 WBGene00022089 status:Confirmed UniProt:Q95XJ0 protein_id:AAK68562.1
Y69A2AR.18b	11	6	CE29133 WBGene00022089 status:Confirmed UniProt:Q95XI9 protein_id:AAL00872.1
C17H12.14	11	12	CE19362 WBGene00006917 locus:vha-8 ATPase status:Confirmed UniProt:Q95X44 protein_id:AAK67210.1
F46H5.3a	11	23	CE37112 WBGene00018519 arginine kinase status:Confirmed UniProt:Q10454 protein_id:AAB37022.2
F46H5.3b	11	23	CE33098 WBGene00018519 status:Confirmed UniProt:Q10454 protein_id:AAO21426.1
T14F9.1	10	2	CE07497 WBGene00020507 locus:vha-15 ATPase subunit status:Confirmed UniProt:Q22494 protein_id:AAA91266.1
W02F12.5	10	8	CE31083 WBGene00020950 dihydrolipoamide succinyltransferase status:Confirmed UniProt:O45148 protein_id:AAC04462.2
K10B3.7	10	10	CE07370 WBGene00001685 locus:gpd-3 status:Confirmed UniProt:P17330 protein_id:AAB53869.1
K10B3.8	10	10	CE07371 WBGene00001684 locus:gpd-2 status:Confirmed UniProt:P17329 protein_id:AAB53874.1
C49H3.11	10	15	CE04237 WBGene00004471 locus:rps-2 status:Confirmed UniProt:P51403 protein_id:AAF99899.1
Y39B6A.20	10	16	CE21681 WBGene00000214 locus:asp-1 peptidase (A1 pepsin family) status:Confirmed UniProt:Q9TVS4 protein_id:CAC51056.1
T22D1.9	8	1	CE17253 WBGene00004458 locus:rpn-1 status:Confirmed UniProt:Q9GZH5 protein_id:AAF98630.1
F43G9.1	8	2	CE34018 WBGene00009664 isocitrate dehydrogenase status:Confirmed UniProt:Q93714 protein_id:CAB02111.2
Y37E3.7	8	8	CE26658 WBGene00004409 locus:rla-1 status:Confirmed UniProt:P91913 protein_id:AAK27864.1
F10B5.1	8	10	CE01543 WBGene00004421 locus:rpl-10 ribosomal protein L10 (QM protein) status:Confirmed UniProt:Q09533 protein_id:CAA88308.1
F25H2.11	8	12	CE09656 WBGene00009122 locus:tct-1 TCTP protein status:Confirmed UniProt:Q93573 protein_id:CAB02099.1
F37C12.9	8	12	CE00821 WBGene00004483 locus:rps-14 Ribosomal protein S14 status:Confirmed UniProt:P48150 protein_id:AAC48301.1
B0336.10	8	13	CE00778 WBGene00004435 locus:rpl-23 status:Confirmed UniProt:P48158 protein_id:AAK18857.1
C23G10.3	8	13	CE01810 WBGene00004472 locus:rps-3 Ribosomal protein S3 status:Confirmed UniProt:P48152 protein_id:AAF99870.1
F42C5.8	8	16	CE04561 WBGene00004477 locus:rps-8 40S ribosomal protein S8 status:Confirmed UniProt:P48156 protein_id:AAA81485.1
F01F1.12a	8	17	CE01225 WBGene00017166 locus:aldo-2 Fructose-biphosphate aldolase status:Confirmed UniProt:P46563 protein_id:AAC46646.1
Y71H2AM.23	7	1	CE27322 WBGene00007000 locus:tufm-1 status:Confirmed UniProt:Q19072 protein_id:AAK29979.1
F56E10.4	7	4	CE19904 WBGene00004496 locus:rps-27 ribosomal protein status:Confirmed UniProt:Q9TXP0 protein_id:AAC69219.1
C07A12.4a	7	5	CE03972 WBGene00003963 locus:pdi-2 protein disulfide isomerase status:Confirmed UniProt:Q17770 protein_id:AAK39152.1
C07A12.4b	7	5	CE31878 WBGene00003963 locus:pdi-2 status:Confirmed UniProt:Q8IG53 protein_id:AAN39682.1
C07A12.4c	7	5	CE40737 WBGene00003963 locus:pdi-2 status:Confirmed UniProt:A3RMS2 protein_id:ABO16445.1
F25H2.5	7	5	CE09650 WBGene00009119 nucleoside diphosphate kinase status:Confirmed UniProt:Q93576 protein_id:CAB02101.1
T08B2.10	7	5	CE26948 WBGene00004486 locus:rps-17 40S ribosomal protein S17 status:Confirmed UniProt:O01692 protein_id:AAG00017.2
Y106G6H.2a	7	5	CE20412 WBGene00003902 locus:pab-1 RNA recognition motif. (aka RRM, RBD, or RNP domain) \; Poly-adenylate binding protein, unique domain. status:Confirmed UniProt:Q9U302 protein_id:CAA21572.1
C37A2.7	7	18	CE30433 WBGene00016493 ribosomal protein status:Confirmed UniProt:O01504 protein_id:AAB52450.2
F20H11.3	7	20	CE09512 WBGene00003162 locus:mdh-2 malate dehydrogenase status:Confirmed UniProt:O02640 protein_id:AAB53985.1
C53D5.6	6	2	CE26971 WBGene00002077 locus:imb-3 importin beta, nuclear transport factor status:Confirmed UniProt:Q9N5V3 protein_id:AAF39782.2
Y38H6C.1a	6	3	CE19095 WBGene00012615 locus:dct-16 status:Confirmed UniProt:Q9XX57 protein_id:CAA20981.1
F07D10.1	6	6	CE07033 WBGene00004423 locus:rpl-11.2 ribosomal protein status:Confirmed UniProt:Q19162 protein_id:AAA83599.1
T22F3.4	6	6	CE13968 WBGene00004422 locus:rpl-11.1 60S ribososmal protein L11 status:Confirmed UniProt:Q94300 protein_id:AAB18306.1
R13A5.8	6	7	CE01380 WBGene00004420 locus:rpl-9 Ribosomal protein L9 status:Confirmed UniProt:Q95Y90 protein_id:AAK84469.1
F40F11.1	6	12	CE05860 WBGene00004480 locus:rps-11 ribosomal protein S11 status:Confirmed UniProt:Q20206 protein_id:CAA97792.1
F25B5.4a	6	19	CE01921 WBGene00006727 locus:ubq-1 status:Confirmed UniProt:P0CG71 protein_id:AAC46525.1
F28C6.7a	5	3	CE03278 WBGene00004440 locus:rpl-26 ribosomal protein L26 like status:Confirmed UniProt:Q19869 protein_id:CAA92674.1
F28C6.7b	5	3	CE20731 WBGene00004440 locus:rpl-26 KOW motif status:Confirmed UniProt:Q19869 protein_id:CAA92678.1
F28C6.7c	5	3	CE32883 WBGene00004440 locus:rpl-26 status:Partially_confirmed UniProt:Q19869 protein_id:CAD59149.1
F28H1.2	5	6	CE09767 WBGene00000779 locus:cpn-3 calponin status:Confirmed UniProt:O01542 protein_id:AAB52338.1
T05F1.3	5	9	CE13265 WBGene00004488 locus:rps-19 Ribosomal protein S19e status:Confirmed UniProt:O18650 protein_id:CAB04689.1
Y71F9AL.13a	5	11	CE25552 WBGene00004412 locus:rpl-1 status:Confirmed UniProt:Q9N4I4 protein_id:AAF36008.1
F28D1.7	5	12	CE05747 WBGene00004492 locus:rps-23 ribosomal protein S23 status:Confirmed UniProt:Q19877 protein_id:CAA94601.1
D1007.6	5	15	CE09041 WBGene00004479 locus:rps-10 40S ribosomal protein S10 status:Confirmed UniProt:O01869 protein_id:AAK18912.1
ZC434.2	5	16	CE06577 WBGene00004476 locus:rps-7 40S ribosomal protein S7 status:Confirmed UniProt:Q23312 protein_id:CAB00058.1
F25B5.4c	5	17	CE31915 WBGene00006727 locus:ubq-1 status:Confirmed UniProt:Q8MYQ4 protein_id:AAM22069.2
Y45F10D.12	5	19	CE16650 WBGene00004430 locus:rpl-18 Eukaryotic ribosomal protein L18 status:Confirmed UniProt:O45946 protein_id:CAA16387.1
Y105E8B.1a	5	25	CE28782 WBGene00002978 locus:lev-11 status:Confirmed UniProt:Q22866 protein_id:CAC70114.1
F17C11.9a	5	30	CE05656 WBGene00008920 locus:eef-1G elongation factor 1-gamma status:Confirmed UniProt:P54412 protein_id:CAA96631.1
F17C11.9b	5	30	CE32385 WBGene00008920 locus:eef-1G status:Confirmed UniProt:Q8I4K9 protein_id:CAD56569.1
T24B8.3a	4	1	CE35910 WBGene00011977 status:Confirmed UniProt:Q22719 protein_id:CAA92760.2
T24B8.3b	4	1	CE35911 WBGene00011977 status:Partially_confirmed UniProt:Q7JLZ9 protein_id:CAE48509.1
Y47D3A.16	4	1	CE22045 WBGene00012929 locus:rsks-1 ribosomal protein S6 kinase status:Partially_confirmed UniProt:Q9NAH6 protein_id:CAB55075.1
F02A9.2	4	2	CE00133 WBGene00001385 locus:far-1 O. volvulus 20Kd antigenic peptide status:Confirmed UniProt:P34382 protein_id:CAA79616.1
F21F8.7	4	2	CE09542 WBGene00000219 locus:asp-6 protease status:Confirmed UniProt:O01530 protein_id:AAC47996.1
Y22D7AL.5a	4	2	CE27244 WBGene00002025 locus:hsp-60 status:Confirmed
W06H8.8d	4	3	CE36724 WBGene00006436 locus:ttn-1 status:Partially_confirmed UniProt:A7DT28 protein_id:ABS83858.1
W06H8.8e	4	3	CE36725 WBGene00006436 locus:ttn-1 status:Partially_confirmed UniProt:A7DT28 protein_id:ABS83859.1
W06H8.8f	4	3	CE36726 WBGene00006436 locus:ttn-1 status:Partially_confirmed UniProt:A7DT28 protein_id:ABS83860.1
W06H8.8g	4	3	CE36727 WBGene00006436 locus:ttn-1 status:Partially_confirmed UniProt:A7DT28 protein_id:ABS83861.1
Y105E8A.16	4	3	CE29835 WBGene00004489 locus:rps-20 status:Confirmed UniProt:Q8WQA8 protein_id:CAD21665.1
F55H2.2	4	4	CE00209 WBGene00010130 locus:vha-14 Membrane-associated atpase gamma chain status:Confirmed UniProt:P34462 protein_id:CAA81600.1
K08E3.5a	4	4	CE18869 WBGene00010665 UTP--GLUCOSE-1-PHOSPHATE URIDYLYLTRANSFERASE (EC 2.7.7.9) (UDP-GLUCOSE PYROPHOSPHORYLASE) (UDPGP) status:Confirmed UniProt:Q9XUS6 protein_id:CAB04596.1
K08E3.5b	4	4	CE18870 WBGene00010665 UTP--GLUCOSE-1-PHOSPHATE URIDYLYLTRANSFERASE (EC 2.7.7.9) (UDP-GLUCOSE PYROPHOSPHORYLASE) (UDPGP) status:Confirmed UniProt:Q9XUS5 protein_id:CAB04597.1
K08E3.5c	4	4	CE18871 WBGene00010665 UTP--GLUCOSE-1-PHOSPHATE URIDYLYLTRANSFERASE (EC 2.7.7.9) (UDP-GLUCOSE PYROPHOSPHORYLASE) (UDPGP) status:Confirmed UniProt:Q9XUS4 protein_id:CAB04598.1
K08E3.5d	4	4	CE29431 WBGene00010665 status:Confirmed UniProt:Q8WQE5 protein_id:CAD18874.1
K08E3.5e	4	4	CE33804 WBGene00010665 status:Confirmed UniProt:Q86D12 protein_id:CAD89739.1
K08E3.5f	4	4	CE37125 WBGene00010665 status:Confirmed UniProt:Q69Z13 protein_id:CAH10810.1
Y87G2A.5	4	4	CE24685 WBGene00006936 locus:vars-2 status:Confirmed UniProt:Q9U1Q4 protein_id:CAB60428.1
W09C5.6a	4	5	CE20168 WBGene00004445 locus:rpl-31 Ribosomal protein L31e status:Confirmed UniProt:Q9U332 protein_id:CAB63331.1
Y37E3.8a	4	5	CE26774 WBGene00021350 status:Confirmed UniProt:Q9BKU5 protein_id:AAK27870.1
C27A2.2a	4	7	CE04102 WBGene00004434 locus:rpl-22 ribosomal protein L22 status:Confirmed UniProt:P52819 protein_id:AAK31460.1
F54E7.2	4	7	CE26896 WBGene00004481 locus:rps-12 status:Confirmed UniProt:P49196 protein_id:AAK20077.1
F54H12.1a	4	7	CE25005 WBGene00000041 locus:aco-2 Aconitate hydratase status:Confirmed UniProt:P34455 protein_id:AAA28050.2
F54H12.1b	4	7	CE30144 WBGene00000041 locus:aco-2 status:Partially_confirmed UniProt:P34455 protein_id:AAL65788.1
C42C1.14	4	9	CE26911 WBGene00004448 locus:rpl-34 status:Confirmed UniProt:A3QMC5 protein_id:CAM36357.1
F36A2.6	4	11	CE09945 WBGene00004484 locus:rps-15 40S ribosomal protein S15 status:Confirmed UniProt:Q9XVP0 protein_id:CAB03065.1
Y62E10A.1	4	14	CE22694 WBGene00004410 locus:rla-2 status:Confirmed UniProt:Q9U1X9 protein_id:CAB60595.1
F54H12.6	4	16	CE00548 WBGene00018846 locus:eef-1B.1 Elongation factor 1 status:Confirmed UniProt:P34460 protein_id:AAA28051.1
ZK1010.1	4	17	CE15495 WBGene00006728 locus:ubq-2 UBQ-2 ubiquitin\; 60S Ribosomal protein L40 status:Confirmed UniProt:P49632 protein_id:CAB04967.1
Y41E3.10a	4	24	CE37568 WBGene00012768 locus:eef-1B.2 Elongation factor 1 (beta\/delta chain) status:Confirmed UniProt:Q9U2H9 protein_id:CAB63360.2
Y24D9A.4a	4	26	CE27398 WBGene00004419 locus:rpl-7A status:Confirmed UniProt:Q966C6 protein_id:AAK84600.1
Y24D9A.4c	4	26	CE30401 WBGene00004419 locus:rpl-7A status:Confirmed UniProt:Q966C6 protein_id:AAM15612.1
F53G12.10	4	27	CE11024 WBGene00004418 locus:rpl-7 ribosomal protein status:Confirmed UniProt:O01802 protein_id:AAB54165.1
B0041.4	4	34	CE07669 WBGene00004415 locus:rpl-4 ribosomal protein L1 status:Confirmed UniProt:O02056 protein_id:AAC24253.1
F32H2.9	3	1	CE34484 WBGene00006532 locus:tba-6 tubulin alpha chain status:Confirmed UniProt:P91873 protein_id:CAB04246.2
K01G5.4	3	1	CE16194 WBGene00004302 locus:ran-1 GTP-binding protein status:Confirmed UniProt:O17915 protein_id:CAB07240.1
T05D4.1	3	1	CE16341 WBGene00011474 locus:aldo-1 Fructose-bisphosphate aldolase class-I status:Confirmed UniProt:P54216 protein_id:CAB03291.1
W02D3.5	3	3	CE14426 WBGene00002258 locus:lbp-6 fatty acid-binding protein status:Confirmed UniProt:O01812 protein_id:AAK21484.1
Y18D10A.19	3	3	CE21417 WBGene00001427 locus:fkb-2 FKBP-type peptidyl-prolyl cis-trans isomerases status:Confirmed UniProt:Q9U2Q8 protein_id:CAA22330.1
C05D11.11a	3	4	CE01130 WBGene00003214 locus:mel-32 status:Confirmed UniProt:P50432 protein_id:AAB53830.1
C05D11.11b	3	4	CE29661 WBGene00003214 locus:mel-32 status:Confirmed UniProt:P50432 protein_id:AAL27228.1
F01G4.6a	3	4	CE09162 WBGene00008505 phosphate carrier protein precursor status:Confirmed UniProt:P40614 protein_id:CAA97430.1
F54D11.1	3	4	CE11068 WBGene00018811 locus:pmt-2 status:Confirmed UniProt:Q22993 protein_id:AAB04824.1
T05B11.3	3	5	CE13219 WBGene00020246 locus:clic-1 status:Confirmed UniProt:P90961 protein_id:AAB37069.1
Y41D4B.5	3	6	CE21842 WBGene00004497 locus:rps-28 status:Confirmed UniProt:Q95Y04 protein_id:AAK68479.1
F56F3.5	3	7	CE00664 WBGene00004470 locus:rps-1 Ribosomal protein S3a (human) homolog. status:Confirmed UniProt:P48154 protein_id:CAA83605.1
C14B9.7	3	8	CE00078 WBGene00004433 locus:rpl-21 Ribosomal protein L21 status:Confirmed UniProt:P34334 protein_id:AAA27951.1
F52B5.6	3	8	CE05721 WBGene00004439 locus:rpl-25.2 60S ribosomal protein status:Confirmed UniProt:Q20647 protein_id:CAA99858.1
C04F12.4	3	10	CE19677 WBGene00004426 locus:rpl-14 status:Confirmed UniProt:Q9XVE9 protein_id:CAB03835.1
T05E11.1	3	11	CE06360 WBGene00004474 locus:rps-5 40S ribosomal protein S5 status:Confirmed UniProt:P49041 protein_id:CAA92971.1
T01C3.6	3	14	CE12918 WBGene00004485 locus:rps-16 40S ribosomal protein S16 status:Confirmed UniProt:Q22054 protein_id:CAB01658.1
C02B10.1	2	1	CE16798 WBGene00015326 locus:ivd-1 acyl-CoA dehydrogenase status:Confirmed UniProt:O44446 protein_id:AAB92016.1
C08F11.11	2	1	CE17388 WBGene00007458 status:Confirmed UniProt:O62053 protein_id:CAB05678.1
D2013.7	2	1	CE00932 WBGene00001229 locus:eif-3.F M0V-34 protein status:Confirmed UniProt:Q18967 protein_id:CAA87773.1
F42A8.2	2	1	CE01579 WBGene00006433 locus:sdhb-1 succinate dehydrogenase (ubiquinone) iron sulphur protein status:Confirmed UniProt:Q09545 protein_id:CAA87780.1
C06H2.1	2	2	CE15602 WBGene00007385 locus:atp-5 ATP synthase D chain status:Confirmed UniProt:Q17763 protein_id:CAA99772.1
T24B8.1a	2	2	CE03709 WBGene00004446 locus:rpl-32 60S ribosomal protein L32 status:Confirmed UniProt:Q22716 protein_id:CAA92757.1
T24B8.1b	2	2	CE43313 WBGene00004446 locus:rpl-32 status:Confirmed UniProt:B7WN95 protein_id:CAT01058.1
Y49E10.1	2	2	CE22219 WBGene00004506 locus:rpt-6 ATPases associated with various cellular activities (AAA) status:Confirmed UniProt:Q9XTT9 protein_id:CAB11558.1
C14F11.1a	2	3	CE02477 WBGene00015778 Aspartate aminotransferase status:Confirmed UniProt:Q17994 protein_id:AAA80361.1
C49F5.1	2	3	CE08852 WBGene00008205 locus:sams-1 s-adenosylmethionine synthetase status:Confirmed UniProt:O17680 protein_id:CAB03975.1
F58F12.1	2	3	CE01976 WBGene00019061 ATP synthase status:Confirmed UniProt:Q09544 protein_id:AAC46699.1
Y65B4BR.5a	2	3	CE22740 WBGene00022042 status:Confirmed UniProt:Q86S66 protein_id:AAF60854.1
Y65B4BR.5b	2	3	CE33239 WBGene00022042 status:Confirmed UniProt:Q86S66 protein_id:AAO21415.1
F08B6.4a	2	4	CE20658 WBGene00006819 locus:unc-87 calponin status:Confirmed UniProt:P37806 protein_id:AAC78234.1
F08B6.4b	2	4	CE27922 WBGene00006819 locus:unc-87 status:Confirmed UniProt:P37806 protein_id:AAK68303.1
F08B6.4c	2	4	CE36924 WBGene00006819 locus:unc-87 status:Confirmed UniProt:P37806 protein_id:AAT68897.1
K08H10.1a	2	4	CE18875 WBGene00002263 locus:lea-1 status:Confirmed UniProt:O16527 protein_id:CAB05543.1
K08H10.1b	2	4	CE45749 WBGene00002263 locus:lea-1 status:Confirmed protein_id:CBZ01821.1
ZK180.4	2	5	CE07622 WBGene00022678 locus:sar-1 GTP-binding protein status:Confirmed UniProt:Q23445 protein_id:AAB52968.1
Y38A10A.5	2	6	CE21562 WBGene00000802 locus:crt-1 calreticulin precursor status:Confirmed UniProt:P27798 protein_id:AAD14746.1
F56D12.5a	2	7	CE11254 WBGene00006924 locus:vig-1 status:Confirmed UniProt:O16646 protein_id:AAB66119.1
Y71A12B.1	2	7	CE24592 WBGene00004475 locus:rps-6 40S ribosomal protein S6 status:Confirmed UniProt:Q9NEN6 protein_id:CAB81996.1
LLC1.3a	2	8	CE31971 WBGene00010794 dihydrolipoamide dehydrogenase status:Confirmed UniProt:O17953 protein_id:CAB05249.2
F02E8.1	2	9	CE07016 WBGene00000207 locus:asb-2 ATP synthase B chain status:Confirmed UniProt:Q19126 protein_id:AAA96210.1
F27D4.1	2	10	CE24926 WBGene00009187 electron transfer flavoprotein alpha-subunit status:Confirmed UniProt:Q93615 protein_id:CAB61027.1
B0250.1	2	19	CE18478 WBGene00004413 locus:rpl-2 Ribosomal Proteins L2 status:Confirmed UniProt:Q9XVF7 protein_id:CAB03792.1
Y57G11C.16	2	19	CE14956 WBGene00004487 locus:rps-18 ribosomal protein S13 status:Confirmed UniProt:O18240 protein_id:CAB16517.1
F53A3.3a	2	21	CE10884 WBGene00004491 locus:rps-22 40S ribosomal protein status:Confirmed UniProt:O17218 protein_id:AAB70989.1
R151.3	2	21	CE00744 WBGene00004417 locus:rpl-6 Ribosomal protein ML16 status:Confirmed UniProt:P47991 protein_id:AAK29850.1
C07H6.5	1	1	CE00839 WBGene00000479 locus:cgh-1 ATP-dependent RNA helicase status:Confirmed UniProt:Q95YF3 protein_id:AAK85443.1
C08H9.2a	1	1	CE23530 WBGene00007463 high-density lipoprotein-binding protein status:Confirmed UniProt:Q17832 protein_id:CAA91144.2
C08H9.2b	1	1	CE42683 WBGene00007463 status:Partially_confirmed UniProt:B3GWB2 protein_id:CAQ58095.1
C27D11.1	1	1	CE00543 WBGene00001209 locus:egl-45 status:Confirmed UniProt:P34339 protein_id:AAA27955.1
C44B12.1	1	1	CE27850 WBGene00016636 status:Confirmed UniProt:O44145 protein_id:AAB88324.2
E04A4.7	1	1	CE16968 WBGene00017121 locus:cyc-2.1 cytochrome C status:Confirmed UniProt:P19974 protein_id:AAB92035.1
F15E11.1	1	1	CE16999 WBGene00017490 status:Predicted UniProt:O44604 protein_id:AAB94198.1
F15E11.14	1	1	CE16999 WBGene00017500 status:Partially_confirmed UniProt:O44604 protein_id:AAK71362.1
K11H12.2	1	1	CE12148 WBGene00004427 locus:rpl-15 60S ribosomal protein L15 status:Confirmed UniProt:P91374 protein_id:AAC24397.1
K12C11.2	1	1	CE18056 WBGene00004888 locus:smo-1 status:Confirmed UniProt:P55853 protein_id:AAK18969.1
R12E2.3	1	1	CE18135 WBGene00004464 locus:rpn-8 status:Confirmed UniProt:O61792 protein_id:AAC17024.1
T08B2.7a	1	1	CE13431 WBGene00020347 3-hydroxyacyl-CoA dehydrogenase status:Confirmed UniProt:Q9GYT0 protein_id:AAK21462.1
T08B2.7b	1	1	CE26950 WBGene00020347 3-hydroxyacyl-CoA dehydrogenase status:Confirmed UniProt:Q9BIC3 protein_id:AAK21464.1
T08B2.7c	1	1	CE30299 WBGene00020347 status:Partially_confirmed UniProt:Q8T8N8 protein_id:AAL77185.1
Y37E3.3	1	1	CE26662 WBGene00021347 locus:rpb-10 status:Confirmed UniProt:Q9GR61 protein_id:AAK27863.1
Y63D3A.5	1	1	CE20336 WBGene00006565 locus:tfg-1 status:Confirmed UniProt:Q9U1W1 protein_id:CAB63398.1
C09H10.2	1	2	CE02131 WBGene00004454 locus:rpl-41 60S ribosomal protein status:Confirmed UniProt:P48166 protein_id:CAA90434.1
C56C10.8	1	2	CE02573 WBGene00002045 locus:icd-1 Transcription factor BTF3 (human) status:Confirmed UniProt:Q18885 protein_id:AAA68776.1
F46E10.10a	1	2	CE20820 WBGene00018491 locus:mdh-1 lactate dehydrogenase status:Confirmed UniProt:Q9UAV5 protein_id:AAD14720.1
F46E10.10c	1	2	CE33097 WBGene00018491 locus:mdh-1 status:Confirmed UniProt:Q8IA50 protein_id:AAO12428.1
F59B8.2	1	2	CE03436 WBGene00010317 locus:idh-1 isocitrate dehydrogenase status:Confirmed UniProt:Q21032 protein_id:CAA92778.1
H15N14.2a	1	2	CE19925 WBGene00003818 locus:nsf-1 vesicular-fusion protein NSF status:Confirmed UniProt:Q94392 protein_id:CAB09531.1
H15N14.2b	1	2	CE15513 WBGene00003818 locus:nsf-1 status:Confirmed UniProt:Q09EE7 protein_id:CAL44963.1
K02B2.5	1	2	CE04691 WBGene00004494 locus:rps-25 ribosomal protein status:Confirmed UniProt:P52821 protein_id:AAK39246.1
M163.3	1	2	CE12450 WBGene00001898 locus:his-24 histone H1 status:Confirmed UniProt:P10771 protein_id:CAB01892.1
Y55F3AR.3	1	2	CE44228 WBGene00021934 locus:cct-8 status:Partially_confirmed UniProt:Q9N358 protein_id:AAF60806.3
ZC434.5	1	2	CE06580 WBGene00001337 locus:ears-1 glutamyl-trna synthetase status:Confirmed UniProt:Q23315 protein_id:CAB00060.1
T06D8.8	1	3	CE02329 WBGene00004465 locus:rpn-9 status:Confirmed UniProt:Q22253 protein_id:CAA88971.1
ZK637.13	1	3	CE36418 WBGene00014030 locus:glb-1 Globin status:Confirmed UniProt:P30627 protein_id:CAA77458.2
ZK652.4	1	4	CE00450 WBGene00004449 locus:rpl-35 60S ribosomal protein L35 status:Confirmed UniProt:P34662 protein_id:AAA28216.1
B0035.8	1	5	CE05165 WBGene00001922 locus:his-48 histone H2B status:Confirmed UniProt:Q27876 protein_id:CAA97413.1
C50F4.5	1	5	CE05470 WBGene00001915 locus:his-41 histone H2B status:Confirmed UniProt:Q27484 protein_id:CAA94740.1
F07B7.11	1	5	CE26800 WBGene00001928 locus:his-54 status:Partially_confirmed UniProt:Q27894 protein_id:AAK84513.1
F07B7.4	1	5	CE26800 WBGene00001926 locus:his-52 status:Predicted UniProt:Q27894 protein_id:AAK84507.1
F08G2.1	1	5	CE07075 WBGene00001918 locus:his-44 Core histones H2A, H2B, H3 and H4 status:Predicted UniProt:P04255 protein_id:CAB04061.1
F17E9.9	1	5	CE07075 WBGene00001908 locus:his-34 histone 2B status:Predicted UniProt:P04255 protein_id:AAC05103.1
F35H10.11	1	5	CE07075 WBGene00001903 locus:his-29 histone H2B status:Predicted UniProt:P04255 protein_id:AAK84525.1
F39B2.6	1	5	CE16012 WBGene00004495 locus:rps-26 40S ribosomal protein S26 status:Confirmed UniProt:O45499 protein_id:CAB07387.1
F45F2.12	1	5	CE10538 WBGene00001882 locus:his-8 histone H2B status:Predicted UniProt:Q27894 protein_id:AAC48023.1
F54E12.4	1	5	CE05165 WBGene00001932 locus:his-58 histone H2B status:Confirmed UniProt:Q27876 protein_id:CAB05211.1
F55G1.3	1	5	CE05165 WBGene00001936 locus:his-62 Histone status:Confirmed UniProt:Q27876 protein_id:AAB00648.1
H02I12.6	1	5	CE05165 WBGene00001940 locus:his-66 Core histones H2A, H2B, H3 and H4 status:Predicted UniProt:Q27876 protein_id:CAB07220.1
K06C4.12	1	5	CE10538 WBGene00001896 locus:his-22 histone H2B status:Predicted UniProt:Q27894 protein_id:AAF98230.1
K06C4.4	1	5	CE10538 WBGene00001894 locus:his-20 histone H2B status:Predicted UniProt:Q27894 protein_id:AAF98225.1
T10C6.11	1	5	CE16386 WBGene00001878 locus:his-4 histone H2B status:Partially_confirmed UniProt:Q27894 protein_id:CAB07654.1
ZK131.5	1	5	CE07075 WBGene00001885 locus:his-11 histone H2B status:Confirmed UniProt:P04255 protein_id:CAB05830.1
ZK131.9	1	5	CE07075 WBGene00001889 locus:his-15 histone H2B status:Predicted UniProt:P04255 protein_id:CAB05832.1
C06A8.3	1	6	CE02454 WBGene00015514 17k antigen (O. volvulus) status:Confirmed UniProt:Q17698 protein_id:AAA81053.1
C32E8.2a	1	6	CE08526 WBGene00004425 locus:rpl-13 ribosomal protein L13 status:Confirmed UniProt:P91128 protein_id:AAB42322.1
F26F4.10a	1	6	CE29495 WBGene00004679 locus:rars-1 arginyl tRNA synthetase status:Confirmed UniProt:Q19825 protein_id:AAA91224.2
F26F4.10b	1	6	CE37225 WBGene00004679 locus:rars-1 status:Partially_confirmed UniProt:Q65ZK0 protein_id:AAU05575.1
F26F4.10c	1	6	CE40950 WBGene00004679 locus:rars-1 status:Confirmed UniProt:A5HU89 protein_id:ABQ13071.1
JC8.3a	1	6	CE17986 WBGene00004424 locus:rpl-12 Ribosomal protein L11 status:Confirmed UniProt:P61866 protein_id:CAB05226.1
Y48G8AL.8a	1	6	CE22195 WBGene00004429 locus:rpl-17 status:Confirmed UniProt:Q9BL19 protein_id:AAK29902.1
R07B1.4	1	7	CE30562 WBGene00001784 locus:gst-36 glutathione S-transferase status:Confirmed UniProt:Q09607 protein_id:CAA88541.2
T07A9.11	1	7	CE40119 WBGene00004493 locus:rps-24 ribosomal protein status:Confirmed UniProt:Q1XFY9 protein_id:ABD94090.1
ZK973.6	1	10	CE33588 WBGene00000140 locus:anc-1 status:Confirmed UniProt:Q9N4M4 protein_id:AAF40010.3
F23B12.5	1	13	CE09597 WBGene00009082 dihyrolipoamide acetyltransferase component (pyruvate dehydrogenase complex) status:Confirmed UniProt:Q19749 protein_id:CAB01163.1
C53H9.1	1	14	CE19381 WBGene00004441 locus:rpl-27 60S ribosomal protein L27 status:Confirmed UniProt:P91914 protein_id:AAK68266.1
F54C9.5	1	27	CE02255 WBGene00004416 locus:rpl-5 60S ribosomal protein L5 status:Confirmed UniProt:P49405 protein_id:CAA90251.1
F10E7.7	1	29	CE04362 WBGene00004447 locus:rpl-33 60s ribosomal protein L35A status:Confirmed UniProt:P49180 protein_id:AAA82422.1
Control-Only Hits (Hits present in control IP and NOT HCF-1 IP)
Sequence Name	Spectral Counts in HCF-1 IP	Spectral Counts in Control Purification*	Description
B0205.6	0	1	CE30405 WBGene00015021 aminotransferase status:Confirmed UniProt:O61741 protein_id:AAC16992.2
B0334.3a	0	1	CE19658 WBGene00007143 Thiamine pyrophosphate enzymes status:Confirmed UniProt:Q17474 protein_id:CAA91381.1
B0334.3b	0	1	CE02935 WBGene00007143 Thiamine pyrophosphate enzymes status:Partially_confirmed UniProt:Q17475 protein_id:CAA91372.1
B0350.2a	0	1	CE06702 WBGene00006780 locus:unc-44 status:Confirmed UniProt:Q17489 protein_id:AAA93443.1
B0350.2b	0	1	CE37694 WBGene00006780 locus:unc-44 status:Confirmed UniProt:Q5TYL6 protein_id:AAV34805.1
B0350.2c	0	1	CE06704 WBGene00006780 locus:unc-44 AO66 ankyrin status:Confirmed UniProt:Q17486 protein_id:AAA93444.1
B0350.2d	0	1	CE37695 WBGene00006780 locus:unc-44 AO49 ankyrin status:Confirmed UniProt:Q5TYL5 protein_id:AAV34806.1
B0350.2e	0	1	CE31147 WBGene00006780 locus:unc-44 status:Confirmed UniProt:Q8MQG0 protein_id:AAM75382.1
B0350.2f	0	1	CE31847 WBGene00006780 locus:unc-44 AO13 ankyrin status:Partially_confirmed UniProt:Q17490 protein_id:AAA93447.2
B0412.4	0	1	CE26849 WBGene00004498 locus:rps-29 40S ribosomal protein S29 status:Confirmed UniProt:P90983 protein_id:AAB52557.2
B0546.1	0	1	CE16792 WBGene00015248 locus:mai-2 ATPase inhibitor status:Confirmed UniProt:O44441 protein_id:AAB92010.1
C04G2.4	0	1	CE03853 WBGene00003432 locus:msp-36 major sperm protein status:Confirmed UniProt:P05634 protein_id:CAA94674.1
C09B9.6	0	1	CE06798 WBGene00003448 locus:msp-55 major sperm protein status:Confirmed UniProt:Q17856 protein_id:AAB37555.1
C12C8.2a	0	1	CE36100 WBGene00007533 L-methionine-alpha-deamino-gamma-mercaptomethane lyase status:Partially_confirmed UniProt:O02215 protein_id:CAB03873.2
C14A4.14	0	1	CE24801 WBGene00007564 status:Confirmed UniProt:Q9U3Q0 protein_id:CAB60995.1
C15H9.9	0	1	CE04001 WBGene00015803 status:Confirmed UniProt:Q18032 protein_id:AAB52666.1
C17G10.8	0	1	CE02490 WBGene00000970 locus:dhs-6 Alcohol dehydrogenase status:Confirmed UniProt:Q09979 protein_id:AAK68187.1
C18B2.5a	0	1	CE04044 WBGene00015956 status:Confirmed UniProt:Q18076 protein_id:AAK39176.1
C18B2.5b	0	1	CE30872 WBGene00015956 status:Confirmed UniProt:Q8MQD2 protein_id:AAM51516.1
C18E9.4	0	1	CE05296 WBGene00007684 status:Confirmed UniProt:Q18095 protein_id:CAA93855.1
C23F12.1a	0	1	CE44250 WBGene00016006 locus:fln-2 status:Partially_confirmed UniProt:D0VWL6 protein_id:ACY39993.1
C23F12.1c	0	1	CE44258 WBGene00016006 locus:fln-2 status:Partially_confirmed UniProt:D0VWL7 protein_id:ACY39992.1
C23F12.1d	0	1	CE44199 WBGene00016006 locus:fln-2 status:Partially_confirmed UniProt:D0VWL8 protein_id:ACY39994.1
C24F3.1a	0	1	CE18517 WBGene00007696 locus:tram-1 status:Confirmed UniProt:Q9U3P5 protein_id:CAA18770.1
C24F3.1b	0	1	CE18518 WBGene00007696 locus:tram-1 status:Confirmed UniProt:Q9XXK7 protein_id:CAA18772.1
C24F3.6	0	1	CE18523 WBGene00000698 locus:col-124 CUTICLE COLLAGEN 1 status:Confirmed UniProt:Q9NAR3 protein_id:CAB97232.1
C25H3.9a	0	1	CE44829 WBGene00016118 status:Confirmed UniProt:D7SFJ2 protein_id:ADI24632.1
C25H3.9b	0	1	CE44991 WBGene00016118 status:Confirmed UniProt:D7SFJ4 protein_id:ADI24633.1
C33F10.9	0	1	CE02806 WBGene00003435 locus:msp-40 major sperm protein status:Confirmed UniProt:P53017 protein_id:AAK31477.1
C34F11.4	0	1	CE02806 WBGene00003443 locus:msp-50 major sperm protein status:Confirmed UniProt:P53017 protein_id:AAA85761.1
C34F11.6	0	1	CE04166 WBGene00003442 locus:msp-49 major sperm protein status:Confirmed UniProt:Q18461 protein_id:AAA85759.1
C36A4.5	0	1	CE03073 WBGene00007966 claustrin like status:Partially_confirmed UniProt:Q18494 protein_id:CAA91271.1
C36B1.4	0	1	CE05371 WBGene00003925 locus:pas-4 proteasome A-type submit status:Confirmed UniProt:Q95005 protein_id:CAB02269.1
C37H5.4	0	1	CE33278 WBGene00000861 locus:cwp-3 status:Predicted UniProt:P91140 protein_id:AAB42368.2
C39F7.4	0	1	CE16905 WBGene00004266 locus:rab-1 RAS-related protein status:Confirmed UniProt:Q9UAQ6 protein_id:AAC69218.1
D1086.10a	0	1	CE37962 WBGene00044080 status:Confirmed UniProt:Q5FC40 protein_id:CAI46569.1
D1086.10c	0	1	CE42215 WBGene00044080 status:Confirmed UniProt:B1Q273 protein_id:CAQ16175.1
F08C6.4a	0	1	CE27924 WBGene00006063 locus:sto-1 Erythrocyte band 7 integral membrane protein (human) status:Confirmed UniProt:Q19200 protein_id:AAA68723.2
F08C6.4b	0	1	CE41113 WBGene00006063 locus:sto-1 status:Confirmed UniProt:A7LPC8 protein_id:ABS19471.1
F09C12.7	0	1	CE02603 WBGene00003462 locus:msp-74 status:Predicted UniProt:Q95PJ7 protein_id:AAA68346.1
F21D5.8	0	1	CE03250 WBGene00009013 status:Partially_confirmed UniProt:Q19685 protein_id:CAA91037.1
F23C8.5	0	1	CE29774 WBGene00017734 electron transfer flavoprotein beta status:Confirmed UniProt:Q9TXI4 protein_id:AAD03129.2
F25D7.4a	0	1	CE09632 WBGene00009113 claustrin like status:Partially_confirmed UniProt:Q93562 protein_id:CAB01697.1
F25D7.4b	0	1	CE42000 WBGene00009113 claustrin like status:Partially_confirmed UniProt:A9UJN7 protein_id:CAP59526.1
F25H2.9	0	1	CE09654 WBGene00003926 locus:pas-5 proteasome zeta chain status:Confirmed UniProt:Q95008 protein_id:CAB02097.1
F26E4.9	0	1	CE09693 WBGene00000371 locus:cco-1 cytochrome C oxidase status:Confirmed UniProt:P90849 protein_id:CAB03002.1
F26G1.7	0	1	CE02699 WBGene00003424 locus:msp-3 Major sperm protein status:Confirmed UniProt:Q19832 protein_id:AAK31504.1
F29C4.2	0	1	CE17720 WBGene00017926 status:Confirmed UniProt:O76367 protein_id:AAC19190.1
F32A7.5a	0	1	CE09846 WBGene00009306 claustrin like status:Partially_confirmed UniProt:P91859 protein_id:CAB05498.1
F32A7.5b	0	1	CE34178 WBGene00009306 status:Partially_confirmed UniProt:Q7YXB9 protein_id:CAD92390.1
F32A7.5c	0	1	CE34179 WBGene00009306 status:Partially_confirmed UniProt:Q7YXB8 protein_id:CAD92391.1
F32B6.6	0	1	CE09861 WBGene00003464 locus:msp-77 major sperm protein status:Confirmed UniProt:Q9TVW5 protein_id:CAB03037.1
F33A8.3	0	1	CE17755 WBGene00000472 locus:cey-1 'Cold-shock' DNA-binding domain status:Confirmed UniProt:O62213 protein_id:CAB04257.1
F35C8.6	0	1	CE39098 WBGene00003990 locus:pfn-2 status:Confirmed UniProt:Q20025 protein_id:AAA81708.3
F36H12.7	0	1	CE02806 WBGene00003426 locus:msp-19 major sperm protein MSP-19 status:Confirmed UniProt:P53017 protein_id:AAC26926.1
F37C12.11	0	1	CE30779 WBGene00004490 locus:rps-21 Ribosomal protein S21 status:Confirmed UniProt:P49197 protein_id:AAC48297.2
F38B2.4a	0	1	CE02218 WBGene00009531 adenylate kinase status:Confirmed UniProt:Q20140 protein_id:CAA90364.1
F41H10.8	0	1	CE10286 WBGene00001244 locus:elo-6 status:Confirmed UniProt:Q20303 protein_id:AAK29807.1
F43C1.6	0	1	CE37013 WBGene00023422 status:Confirmed UniProt:Q6A575 protein_id:CAH10805.1
F46A9.5	0	1	CE10580 WBGene00004807 locus:skr-1 cyclin A\/CDK2-associated protein P19 like status:Confirmed UniProt:Q93647 protein_id:CAB03110.1
F46F11.2	0	1	CE10598 WBGene00000473 locus:cey-2 status:Confirmed UniProt:P91306 protein_id:AAK21380.1
F46H5.7a	0	1	CE04593 WBGene00018522 status:Confirmed UniProt:Q20486 protein_id:AAB37024.1
F46H5.7b	0	1	CE31170 WBGene00018522 status:Partially_confirmed UniProt:Q8MQ42 protein_id:AAM69116.1
F52D1.1	0	1	CE38522 WBGene00018682 locus:aagr-4 acid alpha-glucosidase status:Partially_confirmed UniProt:O17352 protein_id:AAB71267.3
F54B3.3	0	1	CE35878 WBGene00010015 locus:atad-3 ATPases associated with various cellular activities (AAA) status:Confirmed UniProt:Q20748 protein_id:CAA88471.2
F55G11.4	0	1	CE18750 WBGene00010124 status:Confirmed UniProt:Q9XTF7 protein_id:CAB05224.1
F56D12.1a	0	1	CE29047 WBGene00000112 locus:alh-6 aldehyde dehydrogenase status:Confirmed UniProt:O16648 protein_id:AAB66116.3
F56D12.1b	0	1	CE33403 WBGene00000112 locus:alh-6 status:Partially_confirmed UniProt:Q86N72 protein_id:AAO38633.1
F56D12.1d	0	1	CE40074 WBGene00000112 locus:alh-6 status:Confirmed
F57H12.1	0	1	CE17122 WBGene00000183 locus:arf-3 GTP-binding protein status:Confirmed UniProt:O45099 protein_id:AAC02598.1
F58A4.9	0	1	CE00225 WBGene00010230 RNA Pol I\/III 16Kd polypeptide status:Confirmed UniProt:P34476 protein_id:CAA80165.1
F58A6.8	0	1	CE02806 WBGene00003438 locus:msp-45 major sperm protein status:Confirmed UniProt:P53017 protein_id:AAA96204.1
F58A6.9	0	1	CE02603 WBGene00019026 major sperm protein status:Confirmed UniProt:Q95PJ7 protein_id:AAA96205.1
H14A12.2a	0	1	CE11580 WBGene00001503 locus:fum-1 fumarase status:Confirmed UniProt:O17214 protein_id:AAB70982.1
H14A12.2b	0	1	CE32457 WBGene00001503 locus:fum-1 status:Confirmed UniProt:Q8ITZ0 protein_id:AAN63405.1
K05F1.2	0	1	CE02806 WBGene00003469 locus:msp-142 Major sperm protein (msp-142) status:Confirmed UniProt:P53017 protein_id:AAA68711.1
K05F1.7	0	1	CE02811 WBGene00003456 locus:msp-63 Major sperm protein status:Partially_confirmed UniProt:Q21244 protein_id:AAA68714.1
K07F5.1	0	1	CE02806 WBGene00003467 locus:msp-81 major sperm protein status:Confirmed UniProt:P53017 protein_id:CAA94282.1
K07F5.2	0	1	CE03853 WBGene00003425 locus:msp-10 major sperm protein status:Confirmed UniProt:P05634 protein_id:CAA94278.1
K07F5.3	0	1	CE03853 WBGene00003449 locus:msp-56 major sperm protein status:Confirmed UniProt:P05634 protein_id:CAA94283.1
M6.1a	0	1	CE31204 WBGene00002056 locus:ifc-2 intermediate filament proteim A status:Partially_confirmed UniProt:Q21067 protein_id:AAM69100.1
M6.1b	0	1	CE31205 WBGene00002056 locus:ifc-2 status:Partially_confirmed UniProt:Q21067 protein_id:AAM69101.1
M6.1d	0	1	CE45765 WBGene00002056 locus:ifc-2 status:Confirmed protein_id:ADW27495.1
R05F9.13	0	1	CE02806 WBGene00003429 locus:msp-31 major sperm protein status:Confirmed UniProt:P53017 protein_id:AAA83175.1
R05F9.3	0	1	CE04805 WBGene00003430 locus:msp-32 major sperm protein status:Predicted UniProt:P53018 protein_id:AAA83168.1
R05F9.8	0	1	CE04811 WBGene00003431 locus:msp-33 major sperm protein status:Confirmed UniProt:P53019 protein_id:AAA83165.1
R06F6.9	0	1	CE01625 WBGene00001153 locus:ech-4 enoyl CoA hydratase\/isomerase status:Confirmed UniProt:Q09603 protein_id:CAA86779.1
R09B3.3	0	1	CE16308 WBGene00011156 RNA recognition motif. (aka RRM, RBD, or RNP domain) status:Confirmed UniProt:O45713 protein_id:CAB03237.1
R09F10.4	0	1	CE33811 WBGene00002127 locus:inx-5 unc-7-like protein status:Partially_confirmed UniProt:Q23027 protein_id:AAC69093.2
R10E11.2	0	1	CE06290 WBGene00006911 locus:vha-2 Vacuolar ATP synthase subunit status:Confirmed UniProt:P34546 protein_id:CAA82355.1
R11D1.8	0	1	CE06313 WBGene00004442 locus:rpl-28 ribsomal protein L28 like status:Confirmed UniProt:Q21930 protein_id:CAA99898.1
R11H6.1	0	1	CE12770 WBGene00003982 locus:pes-9 Yeast hypothetical 52.9 KD protein like status:Confirmed UniProt:O18000 protein_id:CAB07646.1
R12E2.13	0	1	CE18145 WBGene00020038 status:Confirmed UniProt:O61793 protein_id:AAC17034.1
R13H9.2	0	1	CE06798 WBGene00003450 locus:msp-57 major sperm protein (MSP-57) status:Confirmed UniProt:Q17856 protein_id:AAK85492.1
R13H9.4	0	1	CE02806 WBGene00003446 locus:msp-53 major sperm protein (MSP-53) status:Confirmed UniProt:P53017 protein_id:AAK85493.1
T02G5.8	0	1	CE29990 WBGene00002183 locus:kat-1 acetoacetyl-C0A thiolase status:Confirmed UniProt:Q22100 protein_id:AAA82397.2
T02H6.11	0	1	CE21147 WBGene00020181 ubiquinol-cytochrome c reductase complex subunit status:Confirmed UniProt:Q9N5E4 protein_id:AAF39958.1
T05D4.5	0	1	CE16345 WBGene00011478 status:Partially_confirmed UniProt:O45751 protein_id:CAB03295.1
T07C4.7	0	1	CE00598 WBGene00003225 locus:mev-1 Succinate dehydrogenase cytochrome b chain status:Confirmed UniProt:P41956 protein_id:CAA82572.1
T08A9.9	0	1	CE33825 WBGene00004990 locus:spp-5 status:Confirmed UniProt:Q86FL8 protein_id:AAP13768.1
T08B2.9a	0	1	CE13435 WBGene00001497 locus:fars-1 phenylalanyl-tRNA synthetase status:Confirmed UniProt:Q9GYS8 protein_id:AAG00015.1
T08B2.9b	0	1	CE33173 WBGene00001497 locus:fars-1 status:Confirmed UniProt:Q86B36 protein_id:AAO21394.1
T09B4.9	0	1	CE13473 WBGene00020383 status:Confirmed UniProt:O02161 protein_id:AAB53011.1
T13F2.10	0	1	CE09861 WBGene00003466 locus:msp-79 major sperm protein status:Confirmed UniProt:Q9TVW5 protein_id:CAB03361.1
T13F2.11	0	1	CE13638 WBGene00003465 locus:msp-78 major sperm protein status:Confirmed UniProt:Q94053 protein_id:CAB03362.1
T17H7.4a	0	1	CE28670 WBGene00003936 locus:pat-12 status:Confirmed UniProt:Q95QA6 protein_id:AAK77638.1
T17H7.4b	0	1	CE28671 WBGene00003936 locus:pat-12 status:Confirmed UniProt:Q95QA7 protein_id:AAK77639.1
T17H7.4c	0	1	CE28672 WBGene00003936 locus:pat-12 status:Confirmed UniProt:Q95QA8 protein_id:AAK77640.1
T17H7.4e	0	1	CE31612 WBGene00003936 locus:pat-12 status:Confirmed UniProt:Q8MPW6 protein_id:AAM97953.1
T17H7.4f	0	1	CE31613 WBGene00003936 locus:pat-12 status:Confirmed UniProt:Q8MPW4 protein_id:AAM97954.1
T17H7.4g	0	1	CE31614 WBGene00003936 locus:pat-12 status:Confirmed UniProt:Q8MPW5 protein_id:AAM97955.1
T17H7.4h	0	1	CE31615 WBGene00003936 locus:pat-12 status:Confirmed UniProt:Q8MPW8 protein_id:AAM97956.1
T17H7.4i	0	1	CE31616 WBGene00003936 locus:pat-12 status:Confirmed UniProt:Q8MPW7 protein_id:AAM97957.1
T17H7.4j	0	1	CE31617 WBGene00003936 locus:pat-12 status:Confirmed UniProt:Q8MPX0 protein_id:AAM97958.1
T17H7.4k	0	1	CE31618 WBGene00003936 locus:pat-12 status:Confirmed UniProt:Q8MPW9 protein_id:AAM97959.1
T17H7.4l	0	1	CE33939 WBGene00003936 locus:pat-12 status:Partially_confirmed UniProt:Q86DC7 protein_id:AAP31429.1
T18H9.2a	0	1	CE33320 WBGene00000215 locus:asp-2 protease status:Partially_confirmed UniProt:Q86NE1 protein_id:AAO25989.1
T18H9.2b	0	1	CE33321 WBGene00000215 locus:asp-2 status:Confirmed UniProt:Q86NE0 protein_id:AAO25990.1
T22B11.5	0	1	CE28486 WBGene00020679 2-oxoglutarate dehydrogenase status:Confirmed UniProt:O61199 protein_id:AAB94185.2
T27F7.3	0	1	CE27214 WBGene00020868 locus:eif-1 status:Confirmed UniProt:Q967F1 protein_id:AAK39303.1
VC5.3a	0	1	CE21224 WBGene00003786 locus:npa-1 status:Confirmed UniProt:Q9TYU6 protein_id:AAC78208.1
VC5.3c	0	1	CE36211 WBGene00003786 locus:npa-1 status:Partially_confirmed UniProt:Q7KNM6 protein_id:AAR25643.1
W01D2.1	0	1	CE18312 WBGene00012179 ribosomal protein L37 status:Confirmed UniProt:O62388 protein_id:CAB05635.1
W10G6.3	0	1	CE18354 WBGene00003485 locus:mua-6 intermediate filament protein status:Confirmed UniProt:O02365 protein_id:CAB03486.1
Y108F1.3	0	1	CE41847 WBGene00022431 locus:set-33 status:Predicted UniProt:Q8MXK5 protein_id:AAN01434.2
Y110A7A.19	0	1	CE23238 WBGene00022464 status:Partially_confirmed UniProt:Q9N584 protein_id:AAF60413.1
Y111B2A.2	0	1	CE26622 WBGene00013728 status:Confirmed UniProt:Q9BHL9 protein_id:CAC35833.1
Y37D8A.18	0	1	CE20222 WBGene00012556 status:Confirmed UniProt:Q9XWV5 protein_id:CAA21535.1
Y37D8A.9a	0	1	CE20213 WBGene00003406 locus:mrg-1 status:Confirmed UniProt:Q9XWW2 protein_id:CAA21528.1
Y37D8A.9b	0	1	CE41465 WBGene00003406 locus:mrg-1 status:Confirmed UniProt:A7DTF0 protein_id:CAO82072.1
Y38F2AL.4	0	1	CE06290 WBGene00006912 locus:vha-3 status:Confirmed UniProt:P34546 protein_id:AAF59473.1
Y39A1C.3	0	1	CE19148 WBGene00000475 locus:cey-4 'Cold-shock' DNA-binding domain status:Confirmed UniProt:Q9XTJ6 protein_id:CAA97783.1
Y39E4B.1	0	1	CE21713 WBGene00012714 locus:abce-1 status:Partially_confirmed UniProt:Q9U2K8 protein_id:CAB54424.1
Y45G12B.1a	0	1	CE21933 WBGene00021562 locus:nuo-5 NADH-ubiquinone reductase status:Confirmed UniProt:Q9N4Y8 protein_id:AAF60575.1
Y45G12B.1b	0	1	CE42226 WBGene00021562 locus:nuo-5 status:Partially_confirmed UniProt:Q86S76 protein_id:AAO25976.2
Y45G12B.1c	0	1	CE33341 WBGene00021562 locus:nuo-5 status:Partially_confirmed UniProt:Q86S77 protein_id:AAO25977.1
Y48B6A.14	0	1	CE29377 WBGene00001971 locus:hmg-1.1 status:Confirmed UniProt:Q9U2A0 protein_id:CAB54448.2
Y52B11A.4	0	1	CE24415 WBGene00013124 status:Partially_confirmed UniProt:Q9U254 protein_id:CAB54465.1
Y54E10A.11	0	1	CE37436 WBGene00021831 status:Partially_confirmed UniProt:Q65XX2 protein_id:AAU20830.1
Y54G2A.31	0	1	CE31652 WBGene00006708 locus:ubc-13 status:Confirmed UniProt:Q95XX0 protein_id:AAK93865.2
Y59E9AR.1	0	1	CE22666 WBGene00021997 status:Predicted UniProt:Q9N2M1 protein_id:AAF60828.1
Y59E9AR.7	0	1	CE22666 WBGene00022002 status:Partially_confirmed UniProt:Q9N2M1 protein_id:AAF60826.1
Y66H1B.2a	0	1	CE44257 WBGene00022048 locus:fln-1 status:Partially_confirmed UniProt:D0IMZ5 protein_id:ACY40014.1
Y66H1B.2c	0	1	CE44202 WBGene00022048 locus:fln-1 status:Partially_confirmed UniProt:D0IMZ6 protein_id:ACY40015.1
Y66H1B.2d	0	1	CE39058 WBGene00022048 locus:fln-1 status:Partially_confirmed UniProt:Q3V5H2 protein_id:ABA00151.1
Y66H1B.2f	0	1	CE44255 WBGene00022048 locus:fln-1 status:Partially_confirmed UniProt:D0IMZ7 protein_id:ACY40017.1
Y66H1B.2g	0	1	CE44182 WBGene00022048 locus:fln-1 status:Partially_confirmed UniProt:D0IMZ8 protein_id:ACY40018.1
Y8G1A.2	0	1	CE18356 WBGene00002135 locus:inx-13 membrane protein\; probably a channel protein status:Confirmed UniProt:O44887 protein_id:AAB95049.1
ZC373.2	0	1	CE02375 WBGene00013867 status:Partially_confirmed UniProt:Q23258 protein_id:CAA88974.1
ZK1073.1	0	1	CE03845 WBGene00014213 status:Confirmed UniProt:O02485 protein_id:CAA92227.1
ZK1248.4	0	1	CE02603 WBGene00022875 Major sperm protein status:Predicted UniProt:Q95PJ7 protein_id:AAC71085.1
ZK1248.6	0	1	CE02806 WBGene00003457 locus:msp-64 Major sperm protein status:Confirmed UniProt:P53017 protein_id:AAC71087.1
ZK1251.6	0	1	CE03853 WBGene00003463 locus:msp-76 major sperm protein (MSP1) status:Confirmed UniProt:P05634 protein_id:CAA92502.1
ZK354.1	0	1	CE02806 WBGene00003458 locus:msp-65 major sperm protein (MSP-65) status:Confirmed UniProt:P53017 protein_id:AAB42256.1
ZK354.11	0	1	CE02806 WBGene00003452 locus:msp-59 major sperm protein (MSP-59) status:Confirmed UniProt:P53017 protein_id:AAB42253.1
ZK354.4	0	1	CE02806 WBGene00003468 locus:msp-113 major sperm protein (MSP-113) status:Confirmed UniProt:P53017 protein_id:AAB42255.1
ZK354.5	0	1	CE02806 WBGene00003444 locus:msp-51 major sperm protein (MSP-51) status:Confirmed UniProt:P53017 protein_id:AAB42254.1
ZK455.1	0	1	CE03812 WBGene00000040 locus:aco-1 iron-responsive element-binding like protein status:Confirmed UniProt:Q23500 protein_id:CAA91491.1
ZK546.3	0	1	CE02917 WBGene00022760 Major sperm protein status:Partially_confirmed UniProt:Q23524 protein_id:AAA68736.1
ZK546.6	0	1	CE02920 WBGene00003470 locus:msp-152 Major sperm protein status:Confirmed UniProt:Q23519 protein_id:AAA68739.1
ZK856.8	0	1	CE06665 WBGene00014109 EF-hand calcium binding protein status:Confirmed UniProt:Q23643 protein_id:CAA94856.1
C07D8.6	0	2	CE06776 WBGene00015565 aldehyde reductase status:Confirmed UniProt:P91020 protein_id:AAB37976.1
C09B8.6a	0	2	CE02466 WBGene00002023 locus:hsp-25 Small heat shock protein status:Confirmed UniProt:Q17849 protein_id:AAA68804.1
C09B8.6b	0	2	CE33558 WBGene00002023 locus:hsp-25 status:Confirmed UniProt:Q86GU1 protein_id:AAO61437.1
C09B8.6c	0	2	CE37953 WBGene00002023 locus:hsp-25 status:Confirmed UniProt:Q5H9M9 protein_id:AAW57827.1
C14B1.1	0	2	CE00897 WBGene00003962 locus:pdi-1 protein disulfide isomerase status:Confirmed UniProt:Q17967 protein_id:CAA85491.1
C34C12.5	0	2	CE01513 WBGene00007924 RSP1 protein status:Confirmed UniProt:Q09497 protein_id:CAA87096.1
C35B1.5	0	2	CE16903 WBGene00016435 status:Confirmed UniProt:O45060 protein_id:AAC02564.1
C36B1.3	0	2	CE39091 WBGene00007971 locus:rpb-3 DNA directed RNA polymerase II status:Partially_confirmed UniProt:Q93338 protein_id:CAB02268.2
C38C3.5a	0	2	CE20547 WBGene00006794 locus:unc-60 actin depolymerizing factor status:Partially_confirmed UniProt:Q07750 protein_id:AAL02461.1
C38C3.5b	0	2	CE31893 WBGene00006794 locus:unc-60 actin depolymerizing factor status:Partially_confirmed UniProt:Q07750 protein_id:AAL02462.2
C56C10.3	0	2	CE02568 WBGene00016961 locus:vps-32.1 status:Confirmed UniProt:Q18886 protein_id:AAA68771.1
F13D12.4a	0	2	CE02183 WBGene00000114 locus:alh-8 methylmalonate-semialdehyde dehydrogenase status:Confirmed UniProt:P52713 protein_id:CAA88946.1
F21C3.3	0	2	CE05678 WBGene00009002 locus:hint-1 protein kinae C inhibitor 1 like status:Confirmed UniProt:P53795 protein_id:CAA95802.1
F41G4.2a	0	2	CE25884 WBGene00000294 locus:cas-1 adenylyl cyclase-associated protein status:Partially_confirmed UniProt:Q95YA9 protein_id:AAK85481.1
F41G4.2b	0	2	CE25885 WBGene00000294 locus:cas-1 adenylyl cyclase-associated protein status:Confirmed UniProt:Q95YB0 protein_id:AAK85482.1
F44E5.1	0	2	CE18676 WBGene00009688 status:Confirmed UniProt:Q9XU97 protein_id:CAB05509.1
F46C5.8	0	2	CE03349 WBGene00009783 locus:rer-1 endoplasmic reticular protein status:Confirmed UniProt:P52879 protein_id:CAA91047.1
F54A3.5	0	2	CE25901 WBGene00018784 status:Confirmed UniProt:Q9N4K0 protein_id:AAF35960.2
F54C1.7	0	2	CE11052 WBGene00003934 locus:pat-10 calcium binding protein status:Confirmed UniProt:P91328 protein_id:AAK21395.1
F56D3.1	0	2	CE29410 WBGene00018969 status:Confirmed UniProt:Q20877 protein_id:AAA68355.2
F56H11.4	0	2	CE05979 WBGene00001239 locus:elo-1 Yeast YJT6 like status:Confirmed UniProt:Q20901 protein_id:CAA92958.1
H03A11.2	0	2	CE32684 WBGene00010357 status:Partially_confirmed UniProt:Q9XTW1 protein_id:CAD57697.1
H06O01.1	0	2	CE11570 WBGene00003964 locus:pdi-3 protein disulphide isomerase ER-60 precursor like status:Confirmed UniProt:O17908 protein_id:CAB07480.1
H27M09.2	0	2	CE23831 WBGene00019246 locus:rpb-5 RNA polymerase status:Confirmed UniProt:Q9N5K2 protein_id:AAF39906.1
K03H1.4	0	2	CE00475 WBGene00010539 locus:ttr-2 Transthyretin-like family status:Confirmed UniProt:P34500 protein_id:CAA82657.1
K08F4.2	0	2	CE37535 WBGene00010677 RNA recognition motif. (aka RRM, RBD, or RNP domain) status:Confirmed UniProt:Q21351 protein_id:CAA93082.2
R09H10.5	0	2	CE43445 WBGene00011182 EGF domains status:Partially_confirmed UniProt:Q21884 protein_id:CAB00874.2
T01B7.4	0	2	CE03588 WBGene00000887 locus:cyn-11 peptidyl-prolyl cis-trans isomerase status:Confirmed UniProt:P52018 protein_id:CAA91297.1
T05E11.3a	0	2	CE06362 WBGene00011480 endoplasmin precursor (GRP94) status:Confirmed UniProt:Q22235 protein_id:CAA92973.1
T05E11.3b	0	2	CE45764 WBGene00011480 status:Confirmed protein_id:CBZ01798.1
T05H4.12	0	2	CE13291 WBGene00020275 locus:atp-4 status:Confirmed UniProt:O16517 protein_id:AAB66018.1
T07C4.5	0	2	CE03639 WBGene00011561 locus:ttr-15 Transthyretin-like family status:Confirmed UniProt:Q22288 protein_id:CAA82574.1
T21C9.5a	0	2	CE06474 WBGene00003065 locus:lpd-9 status:Confirmed UniProt:Q22641 protein_id:CAA97333.1
T21C9.5b	0	2	CE44795 WBGene00003065 locus:lpd-9 status:Confirmed UniProt:D5MCR9 protein_id:CBL43457.1
Y17G7B.7	0	2	CE19040 WBGene00006601 locus:tpi-1 Triosephosphate isomerase status:Confirmed UniProt:Q10657 protein_id:CAA19447.1
Y38F2AR.9	0	2	CE27617 WBGene00021427 status:Confirmed UniProt:Q95XS2 protein_id:AAK68450.1
Y48E1B.10	0	2	CE14870 WBGene00001768 locus:gst-20 glutathione S-transferase status:Confirmed UniProt:O01987 protein_id:CAB07700.3
Y56A3A.32	0	2	CE31841 WBGene00006937 locus:wah-1 status:Confirmed UniProt:Q9U229 protein_id:CAB60511.2
Y57G11C.12b	0	2	CE14948 WBGene00013308 locus:nuo-3 NADH-ubiquinone oxidoreductase status:Confirmed UniProt:O18236 protein_id:CAB16513.1
Y71H2AM.4	0	2	CE22940 WBGene00022169 status:Confirmed UniProt:Q9BL33 protein_id:AAK29975.1
ZK20.5	0	2	CE06608 WBGene00004468 locus:rpn-12 vegetative protein X like status:Confirmed UniProt:Q23449 protein_id:CAA93778.1
ZK809.3	0	2	CE03831 WBGene00014086 status:Confirmed UniProt:Q23597 protein_id:CAA92637.1
ZK970.4	0	2	CE02404 WBGene00006918 locus:vha-9 H+-transporting ATPase status:Confirmed UniProt:Q23680 protein_id:CAA88888.1
B0491.5	0	3	CE02107 WBGene00007192 status:Confirmed UniProt:Q17512 protein_id:CAA90087.1
C45G9.5	0	3	CE01856 WBGene00016676 status:Confirmed UniProt:Q09278 protein_id:AAA62548.1
F25H5.3a	0	3	CE15898 WBGene00009126 locus:pyk-1 Pyruvate kinase status:Confirmed UniProt:O17836 protein_id:CAB02984.1
F25H5.3b	0	3	CE15899 WBGene00009126 locus:pyk-1 Pyruvate kinase status:Confirmed UniProt:O17835 protein_id:CAB02983.1
F25H5.3c	0	3	CE36135 WBGene00009126 locus:pyk-1 status:Confirmed UniProt:Q7JL40 protein_id:CAE54896.1
F25H5.3d	0	3	CE37832 WBGene00009126 locus:pyk-1 Pyruvate kinase status:Confirmed UniProt:Q3S1I8 protein_id:CAJ30227.1
F25H5.3e	0	3	CE43392 WBGene00009126 locus:pyk-1 status:Partially_confirmed UniProt:B7WNA0 protein_id:CAV31772.1
F29G9.3	0	3	CE09797 WBGene00000159 locus:aps-1 clathrin coat assembly protein status:Confirmed UniProt:O16369 protein_id:AAB65902.1
F32B5.1	0	3	CE28230 WBGene00017975 phosphotransferase status:Partially_confirmed UniProt:O01854 protein_id:AAB54206.2
F33D11.11	0	3	CE09902 WBGene00018008 locus:vpr-1 status:Confirmed UniProt:O44782 protein_id:AAB96705.1
F56D2.1	0	3	CE11226 WBGene00018963 locus:ucr-1 Mitochondrial processing protease enhancing protein status:Confirmed UniProt:P98080 protein_id:AAB52679.1
F58B3.5a	0	3	CE06007 WBGene00003415 locus:mars-1 methionyl-tRNA synthetase status:Partially_confirmed UniProt:Q20970 protein_id:CAA97803.1
F58B3.5c	0	3	CE44546 WBGene00003415 locus:mars-1 status:Confirmed UniProt:D3YT56 protein_id:CBK19453.1
F58G4.1	0	3	CE07306 WBGene00019064 locus:myo-5 myosin status:Partially_confirmed UniProt:Q21000 protein_id:AAG24132.1
K11E8.1a	0	3	CE42693 WBGene00006779 locus:unc-43 Ca2+\/calmodulin-dependent protein kinase status:Partially_confirmed UniProt:O62305 protein_id:CAA94242.3
K11E8.1c	0	3	CE28053 WBGene00006779 locus:unc-43 calcium\/calmodulin dependent protein kinase status:Partially_confirmed UniProt:O62305 protein_id:CAC42359.1
K11E8.1f	0	3	CE28056 WBGene00006779 locus:unc-43 Ca2+\/calmodulin-dependent protein kinase status:Confirmed UniProt:O62305 protein_id:CAC42365.1
K11E8.1g	0	3	CE28057 WBGene00006779 locus:unc-43 Ca2+\/calmodulin-dependent protein kinase status:Confirmed UniProt:O62305 protein_id:CAC42361.1
K11E8.1h	0	3	CE28058 WBGene00006779 locus:unc-43 Ca2+\/calmodulin-dependent protein kinase status:Confirmed UniProt:O62305 protein_id:CAC42362.1
K11E8.1m	0	3	CE35590 WBGene00006779 locus:unc-43 Ca2+\/calmodulin-dependent protein kinase status:Confirmed UniProt:O62305 protein_id:CAE46679.1
K11E8.1n	0	3	CE40979 WBGene00006779 locus:unc-43 status:Confirmed UniProt:O62305 protein_id:CAN86910.1
K11E8.1p	0	3	CE42670 WBGene00006779 locus:unc-43 status:Confirmed UniProt:O62305 protein_id:CAQ58116.1
M01F1.2	0	3	CE01030 WBGene00004428 locus:rpl-16 L13P family ribosomal protein status:Confirmed UniProt:Q27389 protein_id:CAA86515.1
R05D3.7	0	3	CE26945 WBGene00006840 locus:unc-116 Kinesin heavy chain status:Confirmed UniProt:P34540 protein_id:AAK21446.1
T22D1.4	0	3	CE33704 WBGene00020683 glycotransferase status:Confirmed UniProt:Q9GZH4 protein_id:AAF98626.2
T22E5.5	0	3	CE04994 WBGene00003495 locus:mup-2 troponin T-like protein status:Confirmed UniProt:Q27371 protein_id:AAA83615.1
W01G7.3	0	3	CE18986 WBGene00012187 locus:rpb-11 RNA polymerases L \/ 13 to 16 Kd subunit status:Confirmed UniProt:Q9XVH6 protein_id:CAB03455.1
W05G11.6a	0	3	CE19610 WBGene00021043 phosphoenolpyruvate carboxykinase status:Confirmed UniProt:O44906 protein_id:AAC71149.1
W05G11.6d	0	3	CE32741 WBGene00021043 status:Confirmed UniProt:Q8ITY0 protein_id:AAN65288.1
W09H1.6a	0	3	CE16576 WBGene00002264 locus:lec-1 galectin status:Partially_confirmed UniProt:P36573 protein_id:CAB04959.1
W09H1.6b	0	3	CE16577 WBGene00002264 locus:lec-1 galectin status:Partially_confirmed UniProt:O45904 protein_id:CAB04960.1
W10C8.5	0	3	CE18353 WBGene00021128 ATP transferase status:Confirmed UniProt:O45011 protein_id:AAK21503.1
Y38F2AR.2	0	3	CE21634 WBGene00021420 locus:trap-3 status:Confirmed UniProt:Q95XS1 protein_id:AAK68443.1
Y38H6C.1b	0	3	CE44759 WBGene00012615 locus:dct-16 status:Confirmed UniProt:D4YWC3 protein_id:CBL43459.1
Y57G11C.3a	0	3	CE24473 WBGene00013301 SOL\/DEVB family status:Confirmed UniProt:O18229 protein_id:CAB16505.2
Y57G11C.3b	0	3	CE14930 WBGene00013301 status:Confirmed UniProt:O18229 protein_id:CAJ76962.1
Y67H2A.5	0	3	CE28376 WBGene00013463 status:Confirmed UniProt:Q95PZ1 protein_id:CAC44306.1
Y71F9AM.6	0	3	CE26244 WBGene00022122 locus:trap-1 status:Confirmed UniProt:Q95XT5 protein_id:AAK66027.1
Y74C10AR.1	0	3	CE30325 WBGene00001232 locus:eif-3.I status:Confirmed UniProt:Q965S8 protein_id:AAK68601.2
ZK721.2	0	3	CE40008 WBGene00006764 locus:unc-27 troponin I status:Confirmed UniProt:Q9GYF1 protein_id:AAG01564.2
C53A5.1	0	4	CE08950 WBGene00008262 locus:ril-1 status:Confirmed UniProt:O17694 protein_id:CAB03983.1
C54G4.8	0	4	CE05514 WBGene00000869 locus:cyc-1 cytochrome C1, heme protein status:Confirmed UniProt:Q18853 protein_id:CAA99820.1
D1007.12	0	4	CE09047 WBGene00004436 locus:rpl-24.1 60S ribosomal protein L24 status:Confirmed UniProt:O01868 protein_id:AAK18907.1
F46F11.5	0	4	CE10604 WBGene00006919 locus:vha-10 vacuolar ATPase G subunit status:Confirmed UniProt:P91303 protein_id:AAK21386.1
F54D8.3a	0	4	CE29809 WBGene00000107 locus:alh-1 Aldehyde dehydrogenase 2 status:Confirmed UniProt:Q20780 protein_id:AAA20615.3
F54D8.3b	0	4	CE32434 WBGene00000107 locus:alh-1 status:Confirmed UniProt:Q8IG19 protein_id:AAN63391.1
F59C6.5	0	4	CE11464 WBGene00010326 NADH ubiquinone oxidoreductase status:Confirmed UniProt:Q93831 protein_id:CAB01876.1
R08C7.3	0	4	CE07426 WBGene00019947 locus:htz-1 histone H2A variant status:Confirmed UniProt:Q27511 protein_id:AAC48074.1
T03F1.3	0	4	CE13100 WBGene00020185 locus:pgk-1 phosphoglycerate kinase status:Confirmed UniProt:P91427 protein_id:AAB42230.1
T04G9.5	0	4	CE04886 WBGene00020216 locus:trap-2 C. familiaris signal sequence receptor beta status:Confirmed UniProt:Q22169 protein_id:AAA82458.1
T12D8.6	0	4	CE16403 WBGene00011734 EF hand status:Confirmed UniProt:Q9XVI9 protein_id:CAB03346.1
Y47G6A.15	0	4	CE22105 WBGene00021641 status:Confirmed UniProt:Q65XX4 protein_id:AAU20833.1
Y48B6A.2	0	4	CE22117 WBGene00004456 locus:rpl-43 status:Confirmed UniProt:Q9U2A8 protein_id:CAB54440.1
Y53F4B.29	0	4	CE22416 WBGene00001774 locus:gst-26 glutathione S-transferase status:Confirmed UniProt:Q9NAB4 protein_id:CAB61103.1
Y56A3A.21	0	4	CE22589 WBGene00013238 locus:trap-4 status:Confirmed UniProt:Q9U238 protein_id:CAB60502.1
ZK1127.10	0	4	CE07648 WBGene00022856 locus:cth-2 cystathionine gamma-lyase status:Confirmed UniProt:P55216 protein_id:AAB93432.1
ZK669.4	0	4	CE01115 WBGene00014054 lipoamide acyltransferase status:Confirmed UniProt:Q23571 protein_id:CAA85465.1
B0035.10	0	5	CE03253 WBGene00001919 locus:his-45 histone H3 status:Confirmed UniProt:P08898 protein_id:CAA97411.1
B0035.7	0	5	CE04501 WBGene00001921 locus:his-47 histone H2A status:Confirmed UniProt:P09588 protein_id:CAA97414.1
C01G6.1a	0	5	CE00863 WBGene00000170 locus:aqp-2 glycerol uptake facilitator protein status:Confirmed UniProt:Q17571 protein_id:CAA84633.1
C01G6.1b	0	5	CE19664 WBGene00000170 locus:aqp-2 Major intrinsic protein status:Confirmed UniProt:Q7JMQ6 protein_id:CAA84642.1
C29E4.8	0	5	CE29198 WBGene00002879 locus:let-754 Adenylate kinase status:Confirmed UniProt:P34346 protein_id:AAA27957.3
C32A3.2	0	5	CE44083 WBGene00007859 status:Partially_confirmed UniProt:Q09261 protein_id:CAA88285.2
C38C3.5c	0	5	CE20549 WBGene00006794 locus:unc-60 status:Partially_confirmed UniProt:Q07749 protein_id:AAL02463.1
C50F4.13	0	5	CE05477 WBGene00001909 locus:his-35 histone H2A status:Confirmed UniProt:Q27485 protein_id:CAA94747.1
F07B7.10	0	5	CE04501 WBGene00001925 locus:his-51 status:Predicted UniProt:P09588 protein_id:AAK84506.1
F07B7.3	0	5	CE04501 WBGene00001927 locus:his-53 status:Predicted UniProt:P09588 protein_id:AAK84512.1
F07B7.5	0	5	CE03253 WBGene00001923 locus:his-49 status:Predicted UniProt:P08898 protein_id:AAK84514.1
F08G2.2	0	5	CE04501 WBGene00001917 locus:his-43 Core histones H2A, H2B, H3 and H4 status:Predicted UniProt:P09588 protein_id:CAB04056.1
F08G2.3	0	5	CE03253 WBGene00001916 locus:his-42 Core histones H2A, H2B, H3 and H4 status:Predicted UniProt:P08898 protein_id:CAB04057.1
F17E9.10	0	5	CE03253 WBGene00001906 locus:his-32 histone H3 status:Confirmed UniProt:P08898 protein_id:AAC05102.1
F17E9.13	0	5	CE04501 WBGene00001907 locus:his-33 status:Predicted UniProt:P09588 protein_id:AAC05100.1
F22B3.2	0	5	CE03253 WBGene00001937 locus:his-63 histone H3 status:Confirmed UniProt:P08898 protein_id:CAA92733.1
F35H10.1	0	5	CE04501 WBGene00001904 locus:his-30 histone H2A status:Predicted UniProt:P09588 protein_id:AAA81686.1
F42G8.10a	0	5	CE17069 WBGene00018361 status:Confirmed UniProt:O44509 protein_id:AAB92069.1
F45E1.6	0	5	CE01943 WBGene00001945 locus:his-71 Histone H3 status:Confirmed UniProt:Q10453 protein_id:AAB04902.1
F45F2.13	0	5	CE03253 WBGene00001880 locus:his-6 histone H3 status:Partially_confirmed UniProt:P08898 protein_id:AAC48033.1
F45F2.4	0	5	CE04501 WBGene00001881 locus:his-7 histone H2A status:Predicted UniProt:P09588 protein_id:AAC48024.1
F53A9.10a	0	5	CE34313 WBGene00006587 locus:tnt-2 status:Confirmed UniProt:Q7Z072 protein_id:AAP68941.1
F53A9.10b	0	5	CE34878 WBGene00006587 locus:tnt-2 status:Confirmed UniProt:Q7Z071 protein_id:AAP68942.2
F54E12.1	0	5	CE03253 WBGene00001929 locus:his-55 histone H3 status:Predicted UniProt:P08898 protein_id:CAB05209.1
F54E12.5	0	5	CE04501 WBGene00001931 locus:his-57 histone H2A status:Predicted UniProt:P09588 protein_id:CAB05212.1
F55D10.2	0	5	CE02777 WBGene00004438 locus:rpl-25.1 Ribosomal protein L23 status:Confirmed UniProt:P48162 protein_id:AAA81728.1
F55G1.10	0	5	CE04501 WBGene00001935 locus:his-61 Histone status:Partially_confirmed UniProt:P09588 protein_id:AAB00647.1
F55G1.2	0	5	CE03253 WBGene00001933 locus:his-59 Histone status:Confirmed UniProt:P08898 protein_id:AAB00650.1
H02I12.7	0	5	CE04501 WBGene00001939 locus:his-65 Core histones H2A, H2B, H3 and H4 status:Predicted UniProt:P09588 protein_id:CAB07221.1
K06C4.11	0	5	CE04501 WBGene00001893 locus:his-19 histone H2A status:Predicted UniProt:P09588 protein_id:AAF98219.1
K06C4.13	0	5	CE03253 WBGene00001901 locus:his-27 histone H3 status:Predicted UniProt:P08898 protein_id:AAF98231.1
K06C4.3	0	5	CE04501 WBGene00001895 locus:his-21 histone H2A status:Predicted UniProt:P09588 protein_id:AAF98222.1
K06C4.5	0	5	CE03253 WBGene00001891 locus:his-17 histone H3 status:Partially_confirmed UniProt:P08898 protein_id:AAF98226.1
K07A12.3	0	5	CE11868 WBGene00000209 locus:asg-1 ATP synthase subunit g status:Confirmed UniProt:P90921 protein_id:CAB03179.1
K12F2.1	0	5	CE34936 WBGene00003515 locus:myo-3 myosin heavy chain status:Partially_confirmed UniProt:P12844 protein_id:CAB01576.2
M176.3	0	5	CE12464 WBGene00010942 locus:chch-3 status:Confirmed UniProt:Q21551 protein_id:CAB01650.1
R12H7.2	0	5	CE03567 WBGene00000217 locus:asp-4 aspartyl protease status:Confirmed UniProt:Q21966 protein_id:CAA90633.1
T10C6.12	0	5	CE04501 WBGene00001877 locus:his-3 histone H2A status:Partially_confirmed UniProt:P09588 protein_id:CAB07656.1
T10C6.13	0	5	CE03253 WBGene00001876 locus:his-2 histone H3 status:Partially_confirmed UniProt:P08898 protein_id:CAB07653.1
T23D8.6	0	5	CE04501 WBGene00001942 locus:his-68 histone H2A status:Confirmed UniProt:P09588 protein_id:CAB03399.1
T25F10.6a	0	5	CE07537 WBGene00020808 calponin-like protein status:Confirmed UniProt:Q23050 protein_id:AAB04989.1
W08E12.7	0	5	CE21275 WBGene00021088 peptidase status:Confirmed UniProt:Q9N5B3 protein_id:AAF39984.1
Y18D10A.20	0	5	CE21418 WBGene00003989 locus:pfn-1 Profilins status:Confirmed UniProt:Q9XW16 protein_id:CAA22318.1
Y49E10.6	0	5	CE22223 WBGene00001946 locus:his-72 Core histone H2A\/H2B\/H3\/H4 status:Confirmed UniProt:Q9U281 protein_id:CAB11546.1
ZK131.10	0	5	CE04501 WBGene00001890 locus:his-16 histone H2A status:Partially_confirmed UniProt:P09588 protein_id:CAB05836.1
ZK131.2	0	5	CE03253 WBGene00001899 locus:his-25 histone H3 status:Partially_confirmed UniProt:P08898 protein_id:CAB05831.1
ZK131.3	0	5	CE03253 WBGene00001883 locus:his-9 histone H3 status:Predicted UniProt:P08898 protein_id:CAB05833.1
ZK131.6	0	5	CE04501 WBGene00001886 locus:his-12 histone H2A status:Predicted UniProt:P09588 protein_id:CAB05838.1
ZK131.7	0	5	CE03253 WBGene00001887 locus:his-13 histone H3 status:Predicted UniProt:P08898 protein_id:CAB05834.1
F01G4.2	0	6	CE03127 WBGene00000181 locus:ard-1 short-chain alcohol dehydrogenase status:Confirmed UniProt:Q19102 protein_id:CAA92764.1
F52E4.1a	0	6	CE07269 WBGene00018701 locus:pccb-1 propionyl-CoA carboxylase beta status:Confirmed UniProt:Q20676 protein_id:AAB54030.1
F52E4.1b	0	6	CE30139 WBGene00018701 locus:pccb-1 status:Confirmed UniProt:Q8WQF1 protein_id:AAL65786.1
R06C7.10	0	6	CE06253 WBGene00002348 locus:myo-1 myosin heavy chain status:Confirmed UniProt:P02567 protein_id:CAA95848.1
C18E9.6	0	7	CE05298 WBGene00007686 locus:tomm-40 status:Confirmed UniProt:Q18090 protein_id:CAA93850.1
C34B2.8	0	7	CE16896 WBGene00016393 status:Confirmed UniProt:O44955 protein_id:AAB97540.1
F10C1.2a	0	7	CE02618 WBGene00002053 locus:ifb-1 Intermediate filament protein status:Confirmed UniProt:Q19289 protein_id:AAA93408.1
F10C1.2b	0	7	CE02619 WBGene00002053 locus:ifb-1 Intermediate filament protein status:Confirmed UniProt:Q19289 protein_id:AAA93407.1
F29B9.11	0	7	CE09789 WBGene00017925 status:Confirmed UniProt:Q9GYI1 protein_id:AAF99918.1
F45E4.2	0	7	CE10494 WBGene00004046 locus:plp-1 status:Confirmed UniProt:Q94230 protein_id:AAK29814.1
R53.4	0	7	CE03574 WBGene00011273 ATP synthase complex f subunit like protein status:Confirmed UniProt:Q22021 protein_id:CAA91350.1
Y106G6H.3	0	7	CE44850 WBGene00004444 locus:rpl-30 status:Confirmed UniProt:Q9XWS4 protein_id:CAA21573.2
Y22F5A.4	0	7	CE16605 WBGene00003090 locus:lys-1 status:Confirmed UniProt:O62415 protein_id:CAA16323.1
F36A2.7	0	8	CE09946 WBGene00009454 status:Confirmed UniProt:P90860 protein_id:CAB03069.1
F41C3.5	0	8	CE02733 WBGene00018271 Serine carboxypeptidase status:Confirmed UniProt:P52717 protein_id:AAC46812.1
K04D7.3	0	8	CE06092 WBGene00001794 locus:gta-1 4-aminobutyrate aminotransferase status:Confirmed UniProt:Q21217 protein_id:CAA93517.1
K12G11.3	0	8	CE12212 WBGene00010790 locus:sodh-1 alcohol dehydrogenase status:Confirmed UniProt:Q17334 protein_id:CAB04604.1
R04F11.2	0	8	CE06233 WBGene00011015 status:Confirmed UniProt:Q21732 protein_id:CAA98960.1
Y105E8B.1c	0	8	CE29059 WBGene00002978 locus:lev-11 status:Confirmed UniProt:Q27249 protein_id:CAC70115.1
Y105E8B.1e	0	8	CE31733 WBGene00002978 locus:lev-11 status:Partially_confirmed UniProt:Q27249 protein_id:CAD45604.1
Y38F2AL.3a	0	8	CE29997 WBGene00006920 locus:vha-11 status:Confirmed UniProt:Q9XXU9 protein_id:AAF59474.3
Y55B1AR.1	0	8	CE22493 WBGene00002269 locus:lec-6 status:Confirmed UniProt:Q9N384 protein_id:AAF60785.1
Y55F3AM.13	0	8	CE22542 WBGene00021930 status:Confirmed UniProt:Q9N362 protein_id:AAF60790.1
C09D4.5	0	9	CE08034 WBGene00004431 locus:rpl-19 60S ribosomal protein L19 status:Confirmed UniProt:O02639 protein_id:AAB53979.1
T26C5.1	0	9	CE03737 WBGene00001761 locus:gst-13 glutathione S-transferase status:Confirmed UniProt:Q22814 protein_id:CAA90726.1
B0035.9	0	10	CE03252 WBGene00001920 locus:his-46 histone H4 status:Predicted UniProt:P62784 protein_id:CAA97407.1
C05E4.9b	0	10	CE32565 WBGene00001564 locus:icl-1 status:Confirmed UniProt:Q8IA71 protein_id:AAN84883.1
C50F4.7	0	10	CE03252 WBGene00001911 locus:his-37 histone H4 status:Confirmed UniProt:P62784 protein_id:CAA94742.1
C53B7.4	0	10	CE06974 WBGene00000210 locus:asg-2 ATP synthase status:Confirmed UniProt:Q18803 protein_id:AAC48276.1
F07B7.9	0	10	CE03252 WBGene00001924 locus:his-50 status:Predicted UniProt:P62784 protein_id:AAK84518.1
F17E9.12	0	10	CE03252 WBGene00001905 locus:his-31 status:Partially_confirmed UniProt:P62784 protein_id:AAC05101.1
F22B3.1	0	10	CE03252 WBGene00001938 locus:his-64 histone H4 status:Confirmed UniProt:P62784 protein_id:CAA92734.1
F45F2.3	0	10	CE03252 WBGene00001879 locus:his-5 histone H4 status:Confirmed UniProt:P62784 protein_id:AAC48026.1
F54E12.3	0	10	CE03252 WBGene00001930 locus:his-56 histone H4 status:Predicted UniProt:P62784 protein_id:CAB05210.1
F55F3.3	0	10	CE18746 WBGene00010117 locus:nkb-3 Sodium and potassium ATPases status:Confirmed UniProt:Q9XUY5 protein_id:CAB04477.1
F55G1.11	0	10	CE03252 WBGene00001934 locus:his-60 Histone status:Confirmed UniProt:P62784 protein_id:AAB00649.2
K03A1.6	0	10	CE03252 WBGene00001912 locus:his-38 histone-H4 status:Partially_confirmed UniProt:P62784 protein_id:AAA83329.1
K06C4.10	0	10	CE03252 WBGene00001892 locus:his-18 histone H4 status:Confirmed UniProt:P62784 protein_id:AAF98223.1
K06C4.2	0	10	CE03252 WBGene00001902 locus:his-28 histone H4 status:Predicted UniProt:P62784 protein_id:AAF98220.1
T10C6.14	0	10	CE03252 WBGene00001875 locus:his-1 histone H4 status:Predicted UniProt:P62784 protein_id:CAB07657.1
T18D3.4	0	10	CE31619 WBGene00003514 locus:myo-2 myosin heavy chain C status:Confirmed UniProt:P12845 protein_id:CAA92197.2
T23D8.5	0	10	CE03252 WBGene00001941 locus:his-67 histone H4 status:Confirmed UniProt:P62784 protein_id:CAB03396.1
T24H7.1	0	10	CE40718 WBGene00004015 locus:phb-2 Prohibitin status:Confirmed UniProt:P50093 protein_id:AAA68353.2
Y37E3.9	0	10	CE26775 WBGene00004014 locus:phb-1 status:Confirmed UniProt:Q9BKU4 protein_id:AAK27865.1
ZK131.1	0	10	CE03252 WBGene00001900 locus:his-26 histone H4 status:Predicted UniProt:P62784 protein_id:CAB05835.4
ZK131.4	0	10	CE03252 WBGene00001884 locus:his-10 histone H4 status:Partially_confirmed UniProt:P62784 protein_id:CAB05837.1
ZK131.8	0	10	CE03252 WBGene00001888 locus:his-14 histone H4 status:Predicted UniProt:P62784 protein_id:CAB05839.1
F10C1.7a	0	11	CE02622 WBGene00002054 locus:ifb-2 Intermediate filament protein status:Confirmed UniProt:Q19286 protein_id:AAA93405.1
F10C1.7c	0	11	CE27941 WBGene00002054 locus:ifb-2 status:Confirmed UniProt:Q19286 protein_id:AAK68314.1
F52H3.7a	0	11	CE32894 WBGene00002265 locus:lec-2 galactoside-binding lectin status:Confirmed UniProt:Q20684 protein_id:CAA91327.2
C16A3.9	0	12	CE04009 WBGene00004482 locus:rps-13 40S ribosomal protein S13 status:Confirmed UniProt:P51404 protein_id:AAB47594.1
C17E4.9	0	12	CE08258 WBGene00007646 locus:nkb-1 sodium\/potassium transporting ATPase beta chain status:Confirmed UniProt:Q93235 protein_id:CAB02752.1
F43E2.7a	0	12	CE41652 WBGene00018395 status:Confirmed UniProt:O02093 protein_id:AAC71129.3
Y75B12B.2	0	12	CE20371 WBGene00000883 locus:cyn-7 Peptidyl-prolyl cis-trans isomerases status:Confirmed UniProt:P52015 protein_id:CAA21760.1
F27C1.7a	0	14	CE09719 WBGene00000230 locus:atp-3 ATPase status:Confirmed UniProt:P91283 protein_id:AAB37654.1
F27C1.7b	0	14	CE36139 WBGene00000230 locus:atp-3 status:Confirmed UniProt:Q7JNG1 protein_id:AAR25649.1
E04A4.8	0	15	CE21392 WBGene00004432 locus:rpl-20 ribosomal protein status:Confirmed UniProt:O44480 protein_id:AAB92041.2
F37C12.4	0	16	CE30781 WBGene00004450 locus:rpl-36 Ribosomal protein YL39 status:Confirmed UniProt:P49181 protein_id:AAC48295.2
K10B3.10	0	16	CE07373 WBGene00004951 locus:spc-1 spectrin alpha chain status:Partially_confirmed UniProt:Q21408 protein_id:AAB53876.1
C33A12.1	0	17	CE05347 WBGene00007880 NADH-ubiquinone oxidoreductase 13 KD-B subunit status:Confirmed UniProt:Q18359 protein_id:CAA92789.1
T10E9.7a	0	20	CE37406 WBGene00020417 locus:nuo-2 NADH-ubiquinone oxidoredutase 30 kd subunit status:Confirmed UniProt:O01602 protein_id:AAB52474.2
T10E9.7b	0	20	CE33179 WBGene00020417 locus:nuo-2 status:Confirmed UniProt:Q86NC2 protein_id:AAO21397.1
W09C5.8	0	22	CE20171 WBGene00012354 status:Confirmed UniProt:Q9U329 protein_id:CAB63334.1
F07A5.7a	0	23	CE09197 WBGene00006754 locus:unc-15 paramyosin status:Confirmed UniProt:P10567 protein_id:CAB01965.1
Y105E8B.1d	0	25	CE29060 WBGene00002978 locus:lev-11 status:Confirmed UniProt:Q22866 protein_id:CAC70112.1
F40F8.10	0	28	CE05849 WBGene00004478 locus:rps-9 ribosomal protein S9 status:Confirmed UniProt:Q20228 protein_id:CAA93262.1
Y37D8A.14	0	32	CE20218 WBGene00012553 locus:cco-2 status:Confirmed UniProt:P55954 protein_id:CAA21532.1
C42D8.2b	0	42	CE41109 WBGene00006926 locus:vit-2 status:Confirmed UniProt:A7LPD7 protein_id:ABS19472.1
R05G6.7	0	45	CE29443 WBGene00019900 Channel Protein status:Confirmed UniProt:Q21752 protein_id:AAB00622.2
M03F4.2a	0	49	CE12358 WBGene00000066 locus:act-4 actin status:Confirmed UniProt:P10986 protein_id:AAB04575.1
T04C12.4	0	49	CE13148 WBGene00000065 locus:act-3 actin status:Confirmed UniProt:P10983 protein_id:CAB04676.1
T04C12.6	0	49	CE13148 WBGene00000063 locus:act-1 actin status:Confirmed UniProt:P10983 protein_id:CAB04678.1
