# Supplementary material for: The chromatin factors SET-26 and HCF-1 oppose the histone deacetylase HDA-1 in longevity and gene regulation in C. elegans
Source: Nat Commun. 2024 Mar 14;15:2320. doi: 10.1038/s41467-024-46510-6 (PMC10940595; doi:10.1038/s41467-024-46510-6)
Supplement: Supplementary file 5 — Supplementary Data 2 [file 41467_2024_46510_MOESM5_ESM.xlsx]

## Sheet: Key
Key
Sheet Label	Corresponding Figure	Description
SET-26 Somatic Peaks	Fig. 1f	Peaks corresponding to regions normally bound by SET-26 in the glp-1(-) mutant
HCF-1 Somatic Peaks	Fig. 1f	Peaks corresponding to regions normally bound by HCF-1 in the glp-1(-) mutant
SET-26 Somatic Genes	Fig. 1h	Genes normally bound by SET-26 in the glp-1(-) mutant
HCF-1 Somatic Genes	Fig. 1h	Genes normally bound by HCF-1 in the glp-1(-) mutant
Overlap SET-26 HCF-1 Som Genes	Fig. 1h-i	Genes bound by both SET-26 and HCF-1 in the glp-1(-) mutant and the WormCat 2.0 annotation and enrichment for these genes
SET-26 Som. - Blacklist and HOT	Supplementary Fig. 1g	Peaks corresponding to regions normally bound by SET-26 in the glp-1(-) mutant after removing blacklisted and HOT regions
HCF-1 Som. - Blacklist and HOT	Supplementary Fig. 1g	Peaks corresponding to regions normally bound by HCF-1 in the glp-1(-) mutant after removing blacklisted and HOT regions
Somatic H3K4me3 Peaks	Supplementary Fig. 1h	Peaks corresponding to regions with H3K4me3 marking in day 2 adult glp-1(-) mutants - raw data obtained from Pu et al., 2018
Somatic ATAC-seq Peaks	Supplementary Fig. 1h	Peaks corresponding to regions with ATAC-seq accessible regions in young adult glp-1(-) mutants - raw data obtained from Jänes et al., 2018
SET-26 Whole Worm Peaks	Supplementary Fig. 1l	Peaks corresponding to regions normally bound by SET-26 in wildtype worms
HCF-1 Whole Worm Peaks	Supplementary Fig. 1l	Peaks corresponding to regions normally bound by HCF-1 in wildtype worms
SET-26 Whole Worm Genes	Supplementary Fig. 1m	Genes normally bound by SET-26 in wildtype worms
Overlap SET-26 Som. + WW Genes	Supplementary Fig. 1m	Genes normally bound by SET-26 in both wildtype worms and glp-1(-) mutants
HCF-1 Whole Worm Genes	Supplementary Fig. 1n	Genes normally bound by HCF-1 in wildtype worms
Overlap HCF-1 Som. + WW Genes	Supplementary Fig. 1n	Genes normally bound by HCF-1 in both wildtype worms and glp-1(-) mutants
SET-26 Whole Worm ONLY Genes	Supplementary Fig. 1o	Genes normally bound by SET-26 in wildtype worms but not identified in glp-1(-) mutants and the WormCat 2.0 annotation and enrichment for these genes
HCF-1 Whole Worm ONLY Genes	Supplementary Fig. 1p	Genes normally bound by HCF-1 in wildtype worms but not identified in glp-1(-) mutants and the WormCat 2.0 annotation and enrichment for these genes
HDA-1 Somatic Peaks	Fig. 5f	Peaks corresponding to regions normally bound by HDA-1 in the glp-1(-) mutant
HDA-1 Whole Worm Peaks	Supplementary Fig. 5h	Peaks corresponding to regions normally bound by HDA-1 in wildtype worms
HDA-1 Somatic Genes	Supplementary Fig. 5i	Genes normally bound by HDA-1 in the glp-1(-) mutant
HDA-1 Whole Worm Genes	Supplementary Fig. 5i	Genes normally bound by HDA-1 in wildtype worms
Overlap HDA-1 Som. + WW Genes	Supplementary Fig. 5i	Genes bound by HDA-1 in both wildtype worms and in the glp-1(-) mutant
Overlap SET-26 HCF-1 HDA-1 som.	Related to Fig. 5f	Genes normally bound by SET-26, HCF-1, and HDA-1 in the glp-1(-) mutant

## Sheet: SET-26 Somatic Peaks
Description: Peaks corresponding to regions normally bound by SET-26 in the glp-1(-) mutant
# This file is generated by MACS version 2.1.4
# Command line: callpeak -t SET-26_somatic_HA_AB_OP50_merged_reps.bam -c glp-1_HA_AB_Background_for_SET-26_OP50_merged_reps.bam -n SET-26_somatic.vs.glp-1_OP50_MergedReps_narrow_peaks --outdir ./narrow_peaks_SET-26_somatic.vs.glp-1_OP50_MergedReps -f BAM -g ce -B --call-summits --keep-dup all -q 0.01 -m 5 50 --nomodel
# ARGUMENTS LIST:
# name = SET-26_somatic.vs.glp-1_OP50_MergedReps_narrow_peaks
# format = BAM
# ChIP-seq file = ['SET-26_somatic_HA_AB_OP50_merged_reps.bam']
# control file = ['glp-1_HA_AB_Background_for_SET-26_OP50_merged_reps.bam']
# effective genome size = 9.00e+07
# band width = 300
# model fold = [5, 50]
# qvalue cutoff = 1.00e-02
# The maximum gap between significant sites is assigned as the read length/tag size.
# The minimum length of peaks is assigned as the predicted fragment length "d".
# Larger dataset will be scaled towards smaller dataset.
# Range for calculating regional lambda is: 1000 bps and 10000 bps
# Broad region calling is off
# Paired-End mode is off
# Searching for subpeak summits is on
# tag size is determined as 40 bps
# total tags in treatment: 59271341
# total tags in control: 35862336
# d = 200
chr	start	end	length	abs_summit	pileup	#NAME?	fold_enrichment	#NAME?	name
I	20	451	432	229	1475.12	189.624	2.4002	187.394	SET-26_somatic.vs.glp-1_OP50_MergedReps_narrow_peaks_peak_1
I	3487	4191	705	3852	654.67	230.236	4.92983	227.914	SET-26_somatic.vs.glp-1_OP50_MergedReps_narrow_peaks_peak_2
I	11383	11603	221	11489	125.25	5.98603	1.5645	4.86773	SET-26_somatic.vs.glp-1_OP50_MergedReps_narrow_peaks_peak_3
I	16553	17454	902	16905	259.57	56.6652	3.22908	54.8924	SET-26_somatic.vs.glp-1_OP50_MergedReps_narrow_peaks_peak_4a
I	16553	17454	902	17134	294.66	75.6687	3.66398	73.7971	SET-26_somatic.vs.glp-1_OP50_MergedReps_narrow_peaks_peak_4b
I	22173	22798	626	22456	317.05	61.1295	2.97241	59.3324	SET-26_somatic.vs.glp-1_OP50_MergedReps_narrow_peaks_peak_5
I	23813	24047	235	23946	124.64	5.78167	1.557	4.67142	SET-26_somatic.vs.glp-1_OP50_MergedReps_narrow_peaks_peak_6
I	24341	25534	1194	24654	471.94	173.61	5.14067	171.419	SET-26_somatic.vs.glp-1_OP50_MergedReps_narrow_peaks_peak_7a
I	24341	25534	1194	25410	125.25	5.98603	1.5645	4.86773	SET-26_somatic.vs.glp-1_OP50_MergedReps_narrow_peaks_peak_7b
I	25793	26102	310	25961	146.42	11.0064	1.82694	9.74373	SET-26_somatic.vs.glp-1_OP50_MergedReps_narrow_peaks_peak_8
I	26724	27645	922	27046	864.02	507.952	9.30125	505.131	SET-26_somatic.vs.glp-1_OP50_MergedReps_narrow_peaks_peak_9
I	28329	28641	313	28459	126.46	6.19369	1.5795	5.0693	SET-26_somatic.vs.glp-1_OP50_MergedReps_narrow_peaks_peak_10
I	29280	29495	216	29378	124.04	4.98091	1.48852	3.90378	SET-26_somatic.vs.glp-1_OP50_MergedReps_narrow_peaks_peak_11
I	29553	29788	236	29666	112.54	3.59392	1.40704	2.57481	SET-26_somatic.vs.glp-1_OP50_MergedReps_narrow_peaks_peak_12
I	33636	34068	433	33837	275.9	59.6818	3.21982	57.8928	SET-26_somatic.vs.glp-1_OP50_MergedReps_narrow_peaks_peak_13
I	34558	35160	603	34779	133.72	7.73771	1.66948	6.56197	SET-26_somatic.vs.glp-1_OP50_MergedReps_narrow_peaks_peak_14
I	35338	35543	206	35469	144	7.21792	1.59344	6.06092	SET-26_somatic.vs.glp-1_OP50_MergedReps_narrow_peaks_peak_15
I	39592	40149	558	39865	396.31	94.8618	3.48518	92.9092	SET-26_somatic.vs.glp-1_OP50_MergedReps_narrow_peaks_peak_16
I	42008	42501	494	42251	293.45	33.2664	2.21392	31.6702	SET-26_somatic.vs.glp-1_OP50_MergedReps_narrow_peaks_peak_17
I	47155	47354	200	47256	147.63	11.2785	1.84193	10.0088	SET-26_somatic.vs.glp-1_OP50_MergedReps_narrow_peaks_peak_18
I	49596	49795	200	49778	114.96	3.92381	1.43703	2.88759	SET-26_somatic.vs.glp-1_OP50_MergedReps_narrow_peaks_peak_19
I	69815	70596	782	70163	823.48	403.997	7.23226	401.347	SET-26_somatic.vs.glp-1_OP50_MergedReps_narrow_peaks_peak_20
I	74519	75029	511	74705	151.87	12.3953	1.89442	11.0992	SET-26_somatic.vs.glp-1_OP50_MergedReps_narrow_peaks_peak_21a
I	74519	75029	511	74884	166.39	11.8388	1.79989	10.5565	SET-26_somatic.vs.glp-1_OP50_MergedReps_narrow_peaks_peak_21b
I	82180	82436	257	82305	134.32	7.97095	1.67697	6.78757	SET-26_somatic.vs.glp-1_OP50_MergedReps_narrow_peaks_peak_22
I	82494	82715	222	82659	117.38	4.44508	1.46703	3.38583	SET-26_somatic.vs.glp-1_OP50_MergedReps_narrow_peaks_peak_23
I	82777	83311	535	83091	132.51	7.5076	1.65448	6.33971	SET-26_somatic.vs.glp-1_OP50_MergedReps_narrow_peaks_peak_24
I	86012	86668	657	86370	367.27	87.7518	3.47422	85.8276	SET-26_somatic.vs.glp-1_OP50_MergedReps_narrow_peaks_peak_25
I	88735	89092	358	88908	161.55	15.3803	2.01439	14.0249	SET-26_somatic.vs.glp-1_OP50_MergedReps_narrow_peaks_peak_26
I	91393	92116	724	91722	171.84	18.6284	2.14186	17.2157	SET-26_somatic.vs.glp-1_OP50_MergedReps_narrow_peaks_peak_27
I	92722	93126	405	92979	170.63	18.2921	2.12686	16.8854	SET-26_somatic.vs.glp-1_OP50_MergedReps_narrow_peaks_peak_28
I	94531	95463	933	94693	156.1	13.8539	1.94691	12.5277	SET-26_somatic.vs.glp-1_OP50_MergedReps_narrow_peaks_peak_29a
I	94531	95463	933	95137	154.29	13.2622	1.92441	11.9477	SET-26_somatic.vs.glp-1_OP50_MergedReps_narrow_peaks_peak_29b
I	96502	96805	304	96679	151.26	12.3953	1.88692	11.0992	SET-26_somatic.vs.glp-1_OP50_MergedReps_narrow_peaks_peak_30
I	97404	98463	1060	98042	471.94	195.907	5.86092	193.662	SET-26_somatic.vs.glp-1_OP50_MergedReps_narrow_peaks_peak_31
I	99193	99678	486	99326	150.66	11.6054	1.84949	10.3279	SET-26_somatic.vs.glp-1_OP50_MergedReps_narrow_peaks_peak_32
I	99952	100223	272	100073	137.95	8.68921	1.72196	7.48481	SET-26_somatic.vs.glp-1_OP50_MergedReps_narrow_peaks_peak_33
I	100606	101019	414	100835	205.11	31.4548	2.55425	29.8771	SET-26_somatic.vs.glp-1_OP50_MergedReps_narrow_peaks_peak_34
I	102034	102279	246	102164	127.67	6.40462	1.59449	5.27217	SET-26_somatic.vs.glp-1_OP50_MergedReps_narrow_peaks_peak_35
I	103407	104247	841	103698	158.52	14.4565	1.9769	13.1188	SET-26_somatic.vs.glp-1_OP50_MergedReps_narrow_peaks_peak_36a
I	103407	104247	841	103950	163.97	16.0094	2.04438	14.6412	SET-26_somatic.vs.glp-1_OP50_MergedReps_narrow_peaks_peak_36b
I	104772	105579	808	104874	146.42	11.0064	1.82694	9.74373	SET-26_somatic.vs.glp-1_OP50_MergedReps_narrow_peaks_peak_37a
I	104772	105579	808	105203	196.64	27.8074	2.44928	26.2702	SET-26_somatic.vs.glp-1_OP50_MergedReps_narrow_peaks_peak_37b
I	105642	105926	285	105813	148.84	11.5534	1.85693	10.2766	SET-26_somatic.vs.glp-1_OP50_MergedReps_narrow_peaks_peak_38
I	108098	111908	3811	108422	1131.45	849.424	14.0339	846.103	SET-26_somatic.vs.glp-1_OP50_MergedReps_narrow_peaks_peak_39a
I	108098	111908	3811	109351	124.04	5.78167	1.54951	4.67142	SET-26_somatic.vs.glp-1_OP50_MergedReps_narrow_peaks_peak_39b
I	108098	111908	3811	110253	706.1	320.941	6.5472	318.439	SET-26_somatic.vs.glp-1_OP50_MergedReps_narrow_peaks_peak_39c
I	108098	111908	3811	110625	728.48	420.579	9.04012	417.902	SET-26_somatic.vs.glp-1_OP50_MergedReps_narrow_peaks_peak_39d
I	108098	111908	3811	111280	232.34	43.3843	2.89167	41.6995	SET-26_somatic.vs.glp-1_OP50_MergedReps_narrow_peaks_peak_39e
I	108098	111908	3811	111624	178.49	21.0507	2.22434	19.6018	SET-26_somatic.vs.glp-1_OP50_MergedReps_narrow_peaks_peak_39f
I	112277	112771	495	112578	175.47	19.9979	2.18685	18.5647	SET-26_somatic.vs.glp-1_OP50_MergedReps_narrow_peaks_peak_40
I	171063	171298	236	171257	128.27	5.74964	1.53894	4.64421	SET-26_somatic.vs.glp-1_OP50_MergedReps_narrow_peaks_peak_41
I	181596	183514	1919	181982	235.37	44.7961	2.92916	43.1007	SET-26_somatic.vs.glp-1_OP50_MergedReps_narrow_peaks_peak_42a
I	181596	183514	1919	182578	170.02	18.2921	2.11936	16.8854	SET-26_somatic.vs.glp-1_OP50_MergedReps_narrow_peaks_peak_42b
I	181596	183514	1919	182866	332.17	98.3319	4.12886	96.3655	SET-26_somatic.vs.glp-1_OP50_MergedReps_narrow_peaks_peak_42c
I	279788	280222	435	279955	220.24	21.8654	2.06766	20.4044	SET-26_somatic.vs.glp-1_OP50_MergedReps_narrow_peaks_peak_43
I	288901	289436	536	289232	513.09	214.9	5.90903	212.612	SET-26_somatic.vs.glp-1_OP50_MergedReps_narrow_peaks_peak_44
I	298479	298849	371	298646	194.22	14.5522	1.84172	13.2134	SET-26_somatic.vs.glp-1_OP50_MergedReps_narrow_peaks_peak_45
I	299673	300001	329	299849	211.16	14.3353	1.78289	13.0005	SET-26_somatic.vs.glp-1_OP50_MergedReps_narrow_peaks_peak_46
I	301425	301876	452	301569	120.41	4.99755	1.50452	3.91797	SET-26_somatic.vs.glp-1_OP50_MergedReps_narrow_peaks_peak_47
I	303085	303707	623	303262	180.91	21.7645	2.25433	20.3043	SET-26_somatic.vs.glp-1_OP50_MergedReps_narrow_peaks_peak_48
I	304516	304908	393	304704	151.87	12.3953	1.89442	11.0992	SET-26_somatic.vs.glp-1_OP50_MergedReps_narrow_peaks_peak_49
I	305218	306017	800	305654	312.21	69.8986	3.29692	68.0555	SET-26_somatic.vs.glp-1_OP50_MergedReps_narrow_peaks_peak_50
I	310576	311686	1111	310992	580.85	247.566	6.06095	245.208	SET-26_somatic.vs.glp-1_OP50_MergedReps_narrow_peaks_peak_51
I	313455	317242	3788	313585	138.56	8.93475	1.72946	7.72487	SET-26_somatic.vs.glp-1_OP50_MergedReps_narrow_peaks_peak_52a
I	313455	317242	3788	314047	121.62	5.18853	1.51951	4.10059	SET-26_somatic.vs.glp-1_OP50_MergedReps_narrow_peaks_peak_52b
I	313455	317242	3788	314484	219.63	37.462	2.73421	35.8263	SET-26_somatic.vs.glp-1_OP50_MergedReps_narrow_peaks_peak_52c
I	313455	317242	3788	315094	397.52	124.79	4.37934	122.735	SET-26_somatic.vs.glp-1_OP50_MergedReps_narrow_peaks_peak_52d
I	313455	317242	3788	315412	722.43	366.869	7.5515	364.281	SET-26_somatic.vs.glp-1_OP50_MergedReps_narrow_peaks_peak_52e
I	313455	317242	3788	316254	923.92	618.529	11.462	615.532	SET-26_somatic.vs.glp-1_OP50_MergedReps_narrow_peaks_peak_52f
I	313455	317242	3788	317129	150.05	12.1119	1.87193	10.8227	SET-26_somatic.vs.glp-1_OP50_MergedReps_narrow_peaks_peak_52g
I	317291	317693	403	317486	237.79	42.9719	2.84269	41.2905	SET-26_somatic.vs.glp-1_OP50_MergedReps_narrow_peaks_peak_53
I	317983	319665	1683	318302	453.79	182.141	5.63598	179.929	SET-26_somatic.vs.glp-1_OP50_MergedReps_narrow_peaks_peak_54a
I	317983	319665	1683	318629	216.61	36.1416	2.69672	34.5179	SET-26_somatic.vs.glp-1_OP50_MergedReps_narrow_peaks_peak_54b
I	317983	319665	1683	319013	145.21	10.7372	1.81194	9.47981	SET-26_somatic.vs.glp-1_OP50_MergedReps_narrow_peaks_peak_54c
I	317983	319665	1683	319334	228.71	41.528	2.84668	39.8578	SET-26_somatic.vs.glp-1_OP50_MergedReps_narrow_peaks_peak_54d
I	319714	319930	217	319839	127.06	6.40462	1.587	5.27217	SET-26_somatic.vs.glp-1_OP50_MergedReps_narrow_peaks_peak_55
I	320343	321244	902	320436	121.01	5.18853	1.51202	4.10059	SET-26_somatic.vs.glp-1_OP50_MergedReps_narrow_peaks_peak_56a
I	320343	321244	902	320673	142.19	9.94697	1.77445	8.70952	SET-26_somatic.vs.glp-1_OP50_MergedReps_narrow_peaks_peak_56b
I	320343	321244	902	320905	175.47	19.9979	2.18685	18.5647	SET-26_somatic.vs.glp-1_OP50_MergedReps_narrow_peaks_peak_56c
I	320343	321244	902	321126	165.18	16.6488	2.05938	15.2696	SET-26_somatic.vs.glp-1_OP50_MergedReps_narrow_peaks_peak_56d
I	322229	322718	490	322450	219.03	37.462	2.72671	35.8263	SET-26_somatic.vs.glp-1_OP50_MergedReps_narrow_peaks_peak_57
I	322804	323986	1183	323035	199.67	29.004	2.48677	27.453	SET-26_somatic.vs.glp-1_OP50_MergedReps_narrow_peaks_peak_58a
I	322804	323986	1183	323656	1082.44	793.411	13.4265	790.165	SET-26_somatic.vs.glp-1_OP50_MergedReps_narrow_peaks_peak_58b
I	324064	324471	408	324195	210.56	33.5546	2.62174	31.9558	SET-26_somatic.vs.glp-1_OP50_MergedReps_narrow_peaks_peak_59
I	326835	327038	204	326935	143.4	10.2074	1.78945	8.96466	SET-26_somatic.vs.glp-1_OP50_MergedReps_narrow_peaks_peak_60
I	327240	327585	346	327340	139.77	9.18331	1.74446	7.96594	SET-26_somatic.vs.glp-1_OP50_MergedReps_narrow_peaks_peak_61
I	342755	343234	480	342924	225.68	40.1554	2.80919	38.4964	SET-26_somatic.vs.glp-1_OP50_MergedReps_narrow_peaks_peak_62a
I	342755	343234	480	343061	205.11	31.4548	2.55425	29.8771	SET-26_somatic.vs.glp-1_OP50_MergedReps_narrow_peaks_peak_62b
I	348222	348658	437	348446	373.32	124.887	4.63873	122.831	SET-26_somatic.vs.glp-1_OP50_MergedReps_narrow_peaks_peak_63
I	378224	380889	2666	378397	154.89	13.2622	1.93191	11.9477	SET-26_somatic.vs.glp-1_OP50_MergedReps_narrow_peaks_peak_64a
I	378224	380889	2666	378969	314.02	87.3489	3.90391	85.4256	SET-26_somatic.vs.glp-1_OP50_MergedReps_narrow_peaks_peak_64b
I	378224	380889	2666	379046	313.42	80.2562	3.65602	78.3638	SET-26_somatic.vs.glp-1_OP50_MergedReps_narrow_peaks_peak_64c
I	378224	380889	2666	379721	189.38	25.0923	2.3593	23.5871	SET-26_somatic.vs.glp-1_OP50_MergedReps_narrow_peaks_peak_64d
I	378224	380889	2666	380181	173.65	19.3082	2.16435	17.8853	SET-26_somatic.vs.glp-1_OP50_MergedReps_narrow_peaks_peak_64e
I	378224	380889	2666	380713	147.63	11.2785	1.84193	10.0088	SET-26_somatic.vs.glp-1_OP50_MergedReps_narrow_peaks_peak_64f
I	381095	383162	2068	381774	698.23	337.167	7.06295	334.634	SET-26_somatic.vs.glp-1_OP50_MergedReps_narrow_peaks_peak_65a
I	381095	383162	2068	382119	413.25	132.491	4.46392	130.412	SET-26_somatic.vs.glp-1_OP50_MergedReps_narrow_peaks_peak_65b
I	381095	383162	2068	382419	694	372.668	8.15723	370.07	SET-26_somatic.vs.glp-1_OP50_MergedReps_narrow_peaks_peak_65c
I	381095	383162	2068	382615	633.49	303.012	6.97243	300.545	SET-26_somatic.vs.glp-1_OP50_MergedReps_narrow_peaks_peak_65d
I	383343	383630	288	383467	139.16	9.18331	1.73696	7.96594	SET-26_somatic.vs.glp-1_OP50_MergedReps_narrow_peaks_peak_66
I	383692	384228	537	383907	146.42	11.0064	1.82694	9.74373	SET-26_somatic.vs.glp-1_OP50_MergedReps_narrow_peaks_peak_67
I	387162	387663	502	387399	141.58	9.68944	1.76695	8.45925	SET-26_somatic.vs.glp-1_OP50_MergedReps_narrow_peaks_peak_68
I	394965	395588	624	395280	317.05	89.1491	3.94141	87.2186	SET-26_somatic.vs.glp-1_OP50_MergedReps_narrow_peaks_peak_69
I	397594	398447	854	397985	621.39	290.331	6.76511	287.888	SET-26_somatic.vs.glp-1_OP50_MergedReps_narrow_peaks_peak_70
I	402519	403172	654	402709	196.64	15.1015	1.86455	13.7505	SET-26_somatic.vs.glp-1_OP50_MergedReps_narrow_peaks_peak_71a
I	402519	403172	654	403059	118.59	4.6258	1.48202	3.56045	SET-26_somatic.vs.glp-1_OP50_MergedReps_narrow_peaks_peak_71b
I	435480	435832	353	435625	149.45	11.8312	1.86443	10.5492	SET-26_somatic.vs.glp-1_OP50_MergedReps_narrow_peaks_peak_72
I	461355	461963	609	461631	332.17	98.3319	4.12886	96.3655	SET-26_somatic.vs.glp-1_OP50_MergedReps_narrow_peaks_peak_73
I	488120	488632	513	488313	485.86	206.821	6.03338	204.551	SET-26_somatic.vs.glp-1_OP50_MergedReps_narrow_peaks_peak_74
I	489682	490085	404	489871	171.84	18.6284	2.14186	17.2157	SET-26_somatic.vs.glp-1_OP50_MergedReps_narrow_peaks_peak_75
I	511037	511453	417	511235	173.05	19.3082	2.15685	17.8853	SET-26_somatic.vs.glp-1_OP50_MergedReps_narrow_peaks_peak_76
I	511834	512073	240	511955	133.72	7.73771	1.66948	6.56197	SET-26_somatic.vs.glp-1_OP50_MergedReps_narrow_peaks_peak_77
I	515079	515549	471	515330	157.92	14.1539	1.9694	12.821	SET-26_somatic.vs.glp-1_OP50_MergedReps_narrow_peaks_peak_78
I	516359	516912	554	516502	163.36	16.0094	2.03688	14.6412	SET-26_somatic.vs.glp-1_OP50_MergedReps_narrow_peaks_peak_79a
I	516359	516912	554	516784	154.29	13.2622	1.92441	11.9477	SET-26_somatic.vs.glp-1_OP50_MergedReps_narrow_peaks_peak_79b
I	518167	518818	652	518571	427.77	96.6699	3.34979	94.7103	SET-26_somatic.vs.glp-1_OP50_MergedReps_narrow_peaks_peak_80
I	534093	534564	472	534195	134.93	7.8159	1.67398	6.6389	SET-26_somatic.vs.glp-1_OP50_MergedReps_narrow_peaks_peak_81a
I	534093	534564	472	534445	212.37	30.7334	2.48109	29.1635	SET-26_somatic.vs.glp-1_OP50_MergedReps_narrow_peaks_peak_81b
I	535004	535859	856	535362	326.12	94.6229	4.05388	92.6709	SET-26_somatic.vs.glp-1_OP50_MergedReps_narrow_peaks_peak_82a
I	535004	535859	856	535559	363.64	118.222	4.51876	116.187	SET-26_somatic.vs.glp-1_OP50_MergedReps_narrow_peaks_peak_82b
I	536256	537587	1332	536808	1478.15	704.619	7.01017	701.496	SET-26_somatic.vs.glp-1_OP50_MergedReps_narrow_peaks_peak_83a
I	536256	537587	1332	537366	278.32	52.9212	2.94026	51.1715	SET-26_somatic.vs.glp-1_OP50_MergedReps_narrow_peaks_peak_83b
I	538270	538813	544	538547	184.54	23.2204	2.29932	21.7409	SET-26_somatic.vs.glp-1_OP50_MergedReps_narrow_peaks_peak_84
I	539979	541299	1321	540220	134.32	7.97095	1.67697	6.78757	SET-26_somatic.vs.glp-1_OP50_MergedReps_narrow_peaks_peak_85a
I	539979	541299	1321	540864	240.81	47.1853	2.99664	45.473	SET-26_somatic.vs.glp-1_OP50_MergedReps_narrow_peaks_peak_85b
I	539979	541299	1321	541174	157.31	14.1539	1.9619	12.821	SET-26_somatic.vs.glp-1_OP50_MergedReps_narrow_peaks_peak_85c
I	542118	542517	400	542297	208.74	32.7085	2.59924	31.1177	SET-26_somatic.vs.glp-1_OP50_MergedReps_narrow_peaks_peak_86
I	545457	545749	293	545594	160.94	15.0697	2.00689	13.7191	SET-26_somatic.vs.glp-1_OP50_MergedReps_narrow_peaks_peak_87
I	548029	548672	644	548316	353.96	108.289	4.27658	106.287	SET-26_somatic.vs.glp-1_OP50_MergedReps_narrow_peaks_peak_88a
I	548029	548672	644	548562	135.53	8.20729	1.69197	7.01825	SET-26_somatic.vs.glp-1_OP50_MergedReps_narrow_peaks_peak_88b
I	552083	552407	325	552181	168.81	10.3053	1.71525	9.06123	SET-26_somatic.vs.glp-1_OP50_MergedReps_narrow_peaks_peak_89
I	555252	555618	367	555322	133.11	7.73771	1.66198	6.56197	SET-26_somatic.vs.glp-1_OP50_MergedReps_narrow_peaks_peak_90a
I	555252	555618	367	555506	144.61	3.24221	1.32371	2.24353	SET-26_somatic.vs.glp-1_OP50_MergedReps_narrow_peaks_peak_90b
I	632674	632886	213	632776	127.67	6.40462	1.59449	5.27217	SET-26_somatic.vs.glp-1_OP50_MergedReps_narrow_peaks_peak_91
I	636651	637486	836	636971	447.74	177.62	5.561	175.419	SET-26_somatic.vs.glp-1_OP50_MergedReps_narrow_peaks_peak_92
I	637544	638311	768	637964	274.09	64.5752	3.40904	62.7588	SET-26_somatic.vs.glp-1_OP50_MergedReps_narrow_peaks_peak_93
I	653714	654132	419	653899	255.33	54.6181	3.1766	52.8569	SET-26_somatic.vs.glp-1_OP50_MergedReps_narrow_peaks_peak_94
I	654388	654953	566	654582	153.68	12.9705	1.91691	11.6626	SET-26_somatic.vs.glp-1_OP50_MergedReps_narrow_peaks_peak_95a
I	654388	654953	566	654782	153.68	12.9705	1.91691	11.6626	SET-26_somatic.vs.glp-1_OP50_MergedReps_narrow_peaks_peak_95b
I	663425	663842	418	663579	350.33	109.736	4.3538	107.729	SET-26_somatic.vs.glp-1_OP50_MergedReps_narrow_peaks_peak_96
I	678209	678426	218	678311	119.8	3.16219	1.35731	2.16568	SET-26_somatic.vs.glp-1_OP50_MergedReps_narrow_peaks_peak_97
I	710196	710397	202	710357	127.67	6.40462	1.59449	5.27217	SET-26_somatic.vs.glp-1_OP50_MergedReps_narrow_peaks_peak_98
I	716483	717000	518	716749	565.12	272.397	7.01563	269.989	SET-26_somatic.vs.glp-1_OP50_MergedReps_narrow_peaks_peak_99
I	719751	720165	415	719903	226.9	40.611	2.82419	38.9481	SET-26_somatic.vs.glp-1_OP50_MergedReps_narrow_peaks_peak_100
I	852023	852422	400	852188	254.12	54.1106	3.1616	52.3528	SET-26_somatic.vs.glp-1_OP50_MergedReps_narrow_peaks_peak_101
I	852585	853353	769	852759	157.31	14.1539	1.9619	12.821	SET-26_somatic.vs.glp-1_OP50_MergedReps_narrow_peaks_peak_102a
I	852585	853353	769	853196	402.97	144.86	5.00614	142.745	SET-26_somatic.vs.glp-1_OP50_MergedReps_narrow_peaks_peak_102b
I	881328	882124	797	881641	232.34	39.9173	2.74518	38.2613	SET-26_somatic.vs.glp-1_OP50_MergedReps_narrow_peaks_peak_103
I	882449	883545	1097	882985	611.1	153.583	3.64348	151.444	SET-26_somatic.vs.glp-1_OP50_MergedReps_narrow_peaks_peak_104
I	895896	896112	217	895991	137.35	8.68921	1.71446	7.48481	SET-26_somatic.vs.glp-1_OP50_MergedReps_narrow_peaks_peak_105
I	915223	915612	390	915317	141.58	6.33665	1.54981	5.20965	SET-26_somatic.vs.glp-1_OP50_MergedReps_narrow_peaks_peak_106a
I	915223	915612	390	915381	147.03	11.2785	1.83443	10.0088	SET-26_somatic.vs.glp-1_OP50_MergedReps_narrow_peaks_peak_106b
I	954410	954731	322	954569	203.3	30.6294	2.53176	29.0601	SET-26_somatic.vs.glp-1_OP50_MergedReps_narrow_peaks_peak_107
I	957390	957637	248	957521	137.35	8.68921	1.71446	7.48481	SET-26_somatic.vs.glp-1_OP50_MergedReps_narrow_peaks_peak_108
I	972942	973434	493	973189	372.11	119.062	4.44176	117.024	SET-26_somatic.vs.glp-1_OP50_MergedReps_narrow_peaks_peak_109
I	1029980	1030978	999	1030282	275.9	61.6718	3.29648	59.8715	SET-26_somatic.vs.glp-1_OP50_MergedReps_narrow_peaks_peak_110a
I	1029980	1030978	999	1030651	327.94	95.2378	4.07637	93.2832	SET-26_somatic.vs.glp-1_OP50_MergedReps_narrow_peaks_peak_110b
I	1031680	1032088	409	1031947	257.15	55.6384	3.19909	53.8712	SET-26_somatic.vs.glp-1_OP50_MergedReps_narrow_peaks_peak_111
I	1034160	1034639	480	1034469	259.57	56.6652	3.22908	54.8924	SET-26_somatic.vs.glp-1_OP50_MergedReps_narrow_peaks_peak_112
I	1035359	1035587	229	1035459	123.43	5.58061	1.54201	4.47847	SET-26_somatic.vs.glp-1_OP50_MergedReps_narrow_peaks_peak_113
I	1049070	1049659	590	1049336	461.66	188.222	5.73346	185.995	SET-26_somatic.vs.glp-1_OP50_MergedReps_narrow_peaks_peak_114
I	1051914	1052280	367	1052131	147.63	11.2785	1.84193	10.0088	SET-26_somatic.vs.glp-1_OP50_MergedReps_narrow_peaks_peak_115
I	1053593	1053987	395	1053791	232.34	43.3843	2.89167	41.6995	SET-26_somatic.vs.glp-1_OP50_MergedReps_narrow_peaks_peak_116
I	1061929	1062518	590	1062206	501.59	139.697	3.9574	137.597	SET-26_somatic.vs.glp-1_OP50_MergedReps_narrow_peaks_peak_117
I	1065094	1065293	200	1065193	138.56	8.93475	1.72946	7.72487	SET-26_somatic.vs.glp-1_OP50_MergedReps_narrow_peaks_peak_118
I	1066874	1067549	676	1067007	189.38	25.0923	2.3593	23.5871	SET-26_somatic.vs.glp-1_OP50_MergedReps_narrow_peaks_peak_119a
I	1066874	1067549	676	1067300	235.97	44.7961	2.93666	43.1007	SET-26_somatic.vs.glp-1_OP50_MergedReps_narrow_peaks_peak_119b
I	1067985	1068785	801	1068380	876.72	211.849	3.55353	209.568	SET-26_somatic.vs.glp-1_OP50_MergedReps_narrow_peaks_peak_120
I	1069546	1070409	864	1069888	483.44	200.254	5.8366	197.999	SET-26_somatic.vs.glp-1_OP50_MergedReps_narrow_peaks_peak_121
I	1154284	1154764	481	1154439	168.81	17.6272	2.10437	16.2311	SET-26_somatic.vs.glp-1_OP50_MergedReps_narrow_peaks_peak_122
I	1155628	1157721	2094	1156070	812.59	503.383	10.0824	500.571	SET-26_somatic.vs.glp-1_OP50_MergedReps_narrow_peaks_peak_123a
I	1155628	1157721	2094	1156960	229.92	41.9892	2.86168	40.3152	SET-26_somatic.vs.glp-1_OP50_MergedReps_narrow_peaks_peak_123b
I	1155628	1157721	2094	1157598	158.52	13.0677	1.8991	11.7587	SET-26_somatic.vs.glp-1_OP50_MergedReps_narrow_peaks_peak_123c
I	1161636	1161874	239	1161796	133.72	7.73771	1.66948	6.56197	SET-26_somatic.vs.glp-1_OP50_MergedReps_narrow_peaks_peak_124
I	1162947	1163229	283	1163091	147.03	11.2785	1.83443	10.0088	SET-26_somatic.vs.glp-1_OP50_MergedReps_narrow_peaks_peak_125
I	1174765	1175208	444	1174899	144.61	10.4709	1.80444	9.22073	SET-26_somatic.vs.glp-1_OP50_MergedReps_narrow_peaks_peak_126a
I	1174765	1175208	444	1175081	161.55	15.3803	2.01439	14.0249	SET-26_somatic.vs.glp-1_OP50_MergedReps_narrow_peaks_peak_126b
I	1175599	1176049	451	1175805	320.07	90.9616	3.9789	89.0241	SET-26_somatic.vs.glp-1_OP50_MergedReps_narrow_peaks_peak_127
I	1183564	1184136	573	1183822	239	46.2242	2.97415	44.5185	SET-26_somatic.vs.glp-1_OP50_MergedReps_narrow_peaks_peak_128
I	1198279	1198628	350	1198412	151.87	12.3953	1.89442	11.0992	SET-26_somatic.vs.glp-1_OP50_MergedReps_narrow_peaks_peak_129
I	1199031	1199750	720	1199428	189.38	25.0923	2.3593	23.5871	SET-26_somatic.vs.glp-1_OP50_MergedReps_narrow_peaks_peak_130
I	1224673	1224911	239	1224774	133.72	7.73771	1.66948	6.56197	SET-26_somatic.vs.glp-1_OP50_MergedReps_narrow_peaks_peak_131
I	1227777	1228179	403	1228037	268.64	15.1929	1.69587	13.841	SET-26_somatic.vs.glp-1_OP50_MergedReps_narrow_peaks_peak_132
I	1229097	1229690	594	1229384	557.86	115.334	3.1574	113.308	SET-26_somatic.vs.glp-1_OP50_MergedReps_narrow_peaks_peak_133
I	1251476	1251836	361	1251681	207.53	32.2885	2.58425	30.7024	SET-26_somatic.vs.glp-1_OP50_MergedReps_narrow_peaks_peak_134
I	1296481	1296923	443	1296694	356.38	72.9633	3.10762	71.1048	SET-26_somatic.vs.glp-1_OP50_MergedReps_narrow_peaks_peak_135
I	1301494	1301893	400	1301584	139.77	7.82358	1.65609	6.64641	SET-26_somatic.vs.glp-1_OP50_MergedReps_narrow_peaks_peak_136a
I	1301494	1301893	400	1301757	153.68	7.23394	1.5784	6.07671	SET-26_somatic.vs.glp-1_OP50_MergedReps_narrow_peaks_peak_136b
I	1315476	1315770	295	1315620	134.32	7.97095	1.67697	6.78757	SET-26_somatic.vs.glp-1_OP50_MergedReps_narrow_peaks_peak_137
I	1336662	1337004	343	1336801	150.05	12.1119	1.87193	10.8227	SET-26_somatic.vs.glp-1_OP50_MergedReps_narrow_peaks_peak_138
I	1339692	1341512	1821	1340354	482.23	197.373	5.75271	195.125	SET-26_somatic.vs.glp-1_OP50_MergedReps_narrow_peaks_peak_139a
I	1339692	1341512	1821	1340715	225.08	40.1554	2.80169	38.4964	SET-26_somatic.vs.glp-1_OP50_MergedReps_narrow_peaks_peak_139b
I	1339692	1341512	1821	1341262	258.96	56.151	3.22159	54.3805	SET-26_somatic.vs.glp-1_OP50_MergedReps_narrow_peaks_peak_139c
I	1346087	1346414	328	1346238	167.6	17.2985	2.08937	15.9085	SET-26_somatic.vs.glp-1_OP50_MergedReps_narrow_peaks_peak_140
I	1361161	1361654	494	1361406	501.59	157.806	4.40868	155.656	SET-26_somatic.vs.glp-1_OP50_MergedReps_narrow_peaks_peak_141
I	1368869	1369068	200	1368965	131.9	7.28063	1.64698	6.11856	SET-26_somatic.vs.glp-1_OP50_MergedReps_narrow_peaks_peak_142
I	1392795	1393257	463	1393055	386.63	133.724	4.80369	131.642	SET-26_somatic.vs.glp-1_OP50_MergedReps_narrow_peaks_peak_143
I	1394192	1394474	283	1394313	457.42	185.174	5.68097	182.955	SET-26_somatic.vs.glp-1_OP50_MergedReps_narrow_peaks_peak_144
I	1415771	1416471	701	1416080	2503.11	2133.93	18.1457	2129.43	SET-26_somatic.vs.glp-1_OP50_MergedReps_narrow_peaks_peak_145
I	1424325	1424541	217	1424449	142.79	9.94697	1.78195	8.70952	SET-26_somatic.vs.glp-1_OP50_MergedReps_narrow_peaks_peak_146
I	1424929	1425466	538	1425215	185.15	23.5902	2.30682	22.1052	SET-26_somatic.vs.glp-1_OP50_MergedReps_narrow_peaks_peak_147
I	1435039	1435906	868	1435491	850.1	519.802	9.87355	516.961	SET-26_somatic.vs.glp-1_OP50_MergedReps_narrow_peaks_peak_148
I	1444149	1444543	395	1444346	217.82	36.5798	2.71171	34.9518	SET-26_somatic.vs.glp-1_OP50_MergedReps_narrow_peaks_peak_149
I	1446792	1447259	468	1447062	447.74	177.62	5.561	175.419	SET-26_somatic.vs.glp-1_OP50_MergedReps_narrow_peaks_peak_150
I	1481505	1482012	508	1481719	207.53	32.2885	2.58425	30.7024	SET-26_somatic.vs.glp-1_OP50_MergedReps_narrow_peaks_peak_151
I	1493371	1493790	420	1493567	221.45	38.3521	2.7567	36.7087	SET-26_somatic.vs.glp-1_OP50_MergedReps_narrow_peaks_peak_152
I	1505771	1506006	236	1505890	110.12	3.27832	1.37705	2.27415	SET-26_somatic.vs.glp-1_OP50_MergedReps_narrow_peaks_peak_153
I	1514320	1514792	473	1514474	318.86	89.7519	3.9639	87.8189	SET-26_somatic.vs.glp-1_OP50_MergedReps_narrow_peaks_peak_154
I	1540432	1541161	730	1540775	442.9	127.663	4.07247	125.598	SET-26_somatic.vs.glp-1_OP50_MergedReps_narrow_peaks_peak_155
I	1559060	1559484	425	1559293	237.79	32.2715	2.41198	30.6864	SET-26_somatic.vs.glp-1_OP50_MergedReps_narrow_peaks_peak_156
I	1562500	1562901	402	1562693	180.91	21.7645	2.25433	20.3043	SET-26_somatic.vs.glp-1_OP50_MergedReps_narrow_peaks_peak_157
I	1565202	1565485	284	1565330	163.36	14.9676	1.98029	13.6211	SET-26_somatic.vs.glp-1_OP50_MergedReps_narrow_peaks_peak_158
I	1575364	1575860	497	1575602	261.99	57.6988	3.25908	55.9195	SET-26_somatic.vs.glp-1_OP50_MergedReps_narrow_peaks_peak_159
I	1581107	1581354	248	1581217	121.62	5.18853	1.51951	4.10059	SET-26_somatic.vs.glp-1_OP50_MergedReps_narrow_peaks_peak_160
I	1588147	1588594	448	1588457	205.72	31.4548	2.56175	29.8771	SET-26_somatic.vs.glp-1_OP50_MergedReps_narrow_peaks_peak_161
I	1598461	1598764	304	1598601	175.47	19.9979	2.18685	18.5647	SET-26_somatic.vs.glp-1_OP50_MergedReps_narrow_peaks_peak_162
I	1601416	1601617	202	1601507	154.89	13.2622	1.93191	11.9477	SET-26_somatic.vs.glp-1_OP50_MergedReps_narrow_peaks_peak_163
I	1606557	1606790	234	1606701	145.82	10.7372	1.81944	9.47981	SET-26_somatic.vs.glp-1_OP50_MergedReps_narrow_peaks_peak_164
I	1607835	1608044	210	1607933	119.2	4.80996	1.48952	3.73643	SET-26_somatic.vs.glp-1_OP50_MergedReps_narrow_peaks_peak_165
I	1609956	1610431	476	1610219	571.17	277.522	7.09061	275.104	SET-26_somatic.vs.glp-1_OP50_MergedReps_narrow_peaks_peak_166
I	1628425	1629142	718	1628733	1148.39	650.137	8.84147	647.091	SET-26_somatic.vs.glp-1_OP50_MergedReps_narrow_peaks_peak_167
I	1651176	1651610	435	1651398	193.62	26.6305	2.41179	25.1073	SET-26_somatic.vs.glp-1_OP50_MergedReps_narrow_peaks_peak_168
I	1672353	1672648	296	1672534	148.84	11.5534	1.85693	10.2766	SET-26_somatic.vs.glp-1_OP50_MergedReps_narrow_peaks_peak_169
I	1676507	1676776	270	1676625	122.22	5.38289	1.52701	4.28673	SET-26_somatic.vs.glp-1_OP50_MergedReps_narrow_peaks_peak_170
I	1687572	1688005	434	1687788	326.73	31.2726	2.06119	29.6982	SET-26_somatic.vs.glp-1_OP50_MergedReps_narrow_peaks_peak_171
I	1690944	1691687	744	1691302	515.51	141.641	3.91292	139.535	SET-26_somatic.vs.glp-1_OP50_MergedReps_narrow_peaks_peak_172
I	1695090	1695376	287	1695198	128.88	4.18871	1.42721	3.1442	SET-26_somatic.vs.glp-1_OP50_MergedReps_narrow_peaks_peak_173
I	1697707	1698461	755	1698073	1186.51	544.258	6.6714	541.377	SET-26_somatic.vs.glp-1_OP50_MergedReps_narrow_peaks_peak_174
I	1698937	1699320	384	1699131	141.58	9.68944	1.76695	8.45925	SET-26_somatic.vs.glp-1_OP50_MergedReps_narrow_peaks_peak_175
I	1699969	1702372	2404	1700030	120.41	4.99755	1.50452	3.91797	SET-26_somatic.vs.glp-1_OP50_MergedReps_narrow_peaks_peak_176a
I	1699969	1702372	2404	1700382	227.5	41.0686	2.83168	39.4024	SET-26_somatic.vs.glp-1_OP50_MergedReps_narrow_peaks_peak_176b
I	1699969	1702372	2404	1701029	757.53	313.677	5.88005	311.189	SET-26_somatic.vs.glp-1_OP50_MergedReps_narrow_peaks_peak_176c
I	1699969	1702372	2404	1701366	422.33	159.165	5.24608	157.011	SET-26_somatic.vs.glp-1_OP50_MergedReps_narrow_peaks_peak_176d
I	1699969	1702372	2404	1701830	744.82	436.041	9.24257	433.339	SET-26_somatic.vs.glp-1_OP50_MergedReps_narrow_peaks_peak_176e
I	1699969	1702372	2404	1702017	880.96	573.195	10.9297	570.269	SET-26_somatic.vs.glp-1_OP50_MergedReps_narrow_peaks_peak_176f
I	1705531	1705995	465	1705729	144.61	10.4709	1.80444	9.22073	SET-26_somatic.vs.glp-1_OP50_MergedReps_narrow_peaks_peak_177
I	1706216	1706441	226	1706335	128.27	6.6188	1.60199	5.47853	SET-26_somatic.vs.glp-1_OP50_MergedReps_narrow_peaks_peak_178
I	1706677	1707003	327	1706814	166.99	16.9724	2.08187	15.587	SET-26_somatic.vs.glp-1_OP50_MergedReps_narrow_peaks_peak_179
I	1709431	1709700	270	1709567	145.82	10.7372	1.81944	9.47981	SET-26_somatic.vs.glp-1_OP50_MergedReps_narrow_peaks_peak_180
I	1710796	1711760	965	1710956	167.6	17.2985	2.08937	15.9085	SET-26_somatic.vs.glp-1_OP50_MergedReps_narrow_peaks_peak_181a
I	1710796	1711760	965	1711500	121.62	5.18853	1.51951	4.10059	SET-26_somatic.vs.glp-1_OP50_MergedReps_narrow_peaks_peak_181b
I	1710796	1711760	965	1711611	131.3	5.36495	1.50337	4.2734	SET-26_somatic.vs.glp-1_OP50_MergedReps_narrow_peaks_peak_181c
I	1712103	1712308	206	1712221	120.41	4.99755	1.50452	3.91797	SET-26_somatic.vs.glp-1_OP50_MergedReps_narrow_peaks_peak_182
I	1715409	1715681	273	1715564	162.15	15.6935	2.02189	14.3316	SET-26_somatic.vs.glp-1_OP50_MergedReps_narrow_peaks_peak_183
I	1717300	1717881	582	1717580	464.08	151.9	4.55957	149.766	SET-26_somatic.vs.glp-1_OP50_MergedReps_narrow_peaks_peak_184
I	1718928	1719554	627	1719313	496.75	156.061	4.40486	153.916	SET-26_somatic.vs.glp-1_OP50_MergedReps_narrow_peaks_peak_185
I	1720625	1720954	330	1720772	235.97	44.7961	2.93666	43.1007	SET-26_somatic.vs.glp-1_OP50_MergedReps_narrow_peaks_peak_186
I	1721670	1721874	205	1721761	125.25	5.98603	1.5645	4.86773	SET-26_somatic.vs.glp-1_OP50_MergedReps_narrow_peaks_peak_187
I	1724948	1725220	273	1725065	165.78	16.0378	2.03396	14.6693	SET-26_somatic.vs.glp-1_OP50_MergedReps_narrow_peaks_peak_188
I	1733973	1734535	563	1734204	139.77	9.18331	1.74446	7.96594	SET-26_somatic.vs.glp-1_OP50_MergedReps_narrow_peaks_peak_189
I	1738425	1738810	386	1738652	134.32	7.97095	1.67697	6.78757	SET-26_somatic.vs.glp-1_OP50_MergedReps_narrow_peaks_peak_190
I	1739008	1739705	698	1739337	168.81	17.6272	2.10437	16.2311	SET-26_somatic.vs.glp-1_OP50_MergedReps_narrow_peaks_peak_191
I	1740460	1740978	519	1740674	191.2	25.8569	2.3818	24.3427	SET-26_somatic.vs.glp-1_OP50_MergedReps_narrow_peaks_peak_192
I	1748432	1748855	424	1748671	136.14	8.44672	1.69947	7.24988	SET-26_somatic.vs.glp-1_OP50_MergedReps_narrow_peaks_peak_193
I	1749302	1749678	377	1749477	210.56	33.5546	2.62174	31.9558	SET-26_somatic.vs.glp-1_OP50_MergedReps_narrow_peaks_peak_194
I	1750808	1751598	791	1751301	404.18	146.271	5.02113	144.152	SET-26_somatic.vs.glp-1_OP50_MergedReps_narrow_peaks_peak_195
I	1753034	1753416	383	1753147	147.03	11.2785	1.83443	10.0088	SET-26_somatic.vs.glp-1_OP50_MergedReps_narrow_peaks_peak_196
I	1759353	1759861	509	1759487	155.5	13.5567	1.93941	12.2372	SET-26_somatic.vs.glp-1_OP50_MergedReps_narrow_peaks_peak_197
I	1760228	1760659	432	1760529	185.75	23.5902	2.31431	22.1052	SET-26_somatic.vs.glp-1_OP50_MergedReps_narrow_peaks_peak_198
I	1792533	1792964	432	1792737	263.2	58.7389	3.27407	56.9539	SET-26_somatic.vs.glp-1_OP50_MergedReps_narrow_peaks_peak_199
I	1807905	1808215	311	1808058	236.58	45.2703	2.94416	43.572	SET-26_somatic.vs.glp-1_OP50_MergedReps_narrow_peaks_peak_200
I	1823059	1823467	409	1823207	275.3	65.1153	3.42404	63.2959	SET-26_somatic.vs.glp-1_OP50_MergedReps_narrow_peaks_peak_201
I	1825949	1826285	337	1826097	162.76	15.6935	2.02939	14.3316	SET-26_somatic.vs.glp-1_OP50_MergedReps_narrow_peaks_peak_202
I	1832019	1837543	5525	1832197	113.75	3.75709	1.42204	2.72936	SET-26_somatic.vs.glp-1_OP50_MergedReps_narrow_peaks_peak_203a
I	1832019	1837543	5525	1832703	950.54	647.44	11.7919	644.398	SET-26_somatic.vs.glp-1_OP50_MergedReps_narrow_peaks_peak_203b
I	1832019	1837543	5525	1833095	273.48	64.0367	3.40154	62.2233	SET-26_somatic.vs.glp-1_OP50_MergedReps_narrow_peaks_peak_203c
I	1832019	1837543	5525	1833206	304.95	81.4379	3.79144	79.5395	SET-26_somatic.vs.glp-1_OP50_MergedReps_narrow_peaks_peak_203d
I	1832019	1837543	5525	1833928	252.31	53.1005	3.13911	51.3487	SET-26_somatic.vs.glp-1_OP50_MergedReps_narrow_peaks_peak_203e
I	1832019	1837543	5525	1834794	415.07	154.11	5.1561	151.97	SET-26_somatic.vs.glp-1_OP50_MergedReps_narrow_peaks_peak_203f
I	1832019	1837543	5525	1835512	1604	1329.46	17.0744	1325.58	SET-26_somatic.vs.glp-1_OP50_MergedReps_narrow_peaks_peak_203g
I	1832019	1837543	5525	1836836	780.52	306.412	5.54269	303.937	SET-26_somatic.vs.glp-1_OP50_MergedReps_narrow_peaks_peak_203h
I	1832019	1837543	5525	1837093	648.01	276.629	6.06554	274.213	SET-26_somatic.vs.glp-1_OP50_MergedReps_narrow_peaks_peak_203i
I	1838082	1838943	862	1838229	155.5	13.5567	1.93941	12.2372	SET-26_somatic.vs.glp-1_OP50_MergedReps_narrow_peaks_peak_204a
I	1838082	1838943	862	1838430	139.77	9.18331	1.74446	7.96594	SET-26_somatic.vs.glp-1_OP50_MergedReps_narrow_peaks_peak_204b
I	1838082	1838943	862	1838778	159.73	14.7618	1.9919	13.4175	SET-26_somatic.vs.glp-1_OP50_MergedReps_narrow_peaks_peak_204c
I	1839503	1839826	324	1839624	130.69	7.05683	1.63199	5.90275	SET-26_somatic.vs.glp-1_OP50_MergedReps_narrow_peaks_peak_205
I	1841046	1841339	294	1841206	135.53	8.20729	1.69197	7.01825	SET-26_somatic.vs.glp-1_OP50_MergedReps_narrow_peaks_peak_206
I	1841859	1842319	461	1842049	442.29	173.88	5.49352	171.688	SET-26_somatic.vs.glp-1_OP50_MergedReps_narrow_peaks_peak_207
I	1844893	1845297	405	1845079	291.03	73.9663	3.61899	72.103	SET-26_somatic.vs.glp-1_OP50_MergedReps_narrow_peaks_peak_208
I	1870784	1870992	209	1870887	150.66	12.1119	1.87942	10.8227	SET-26_somatic.vs.glp-1_OP50_MergedReps_narrow_peaks_peak_209
I	1873481	1874399	919	1873946	968.09	591.708	9.88863	588.753	SET-26_somatic.vs.glp-1_OP50_MergedReps_narrow_peaks_peak_210
I	1887962	1888188	227	1888060	128.27	6.6188	1.60199	5.47853	SET-26_somatic.vs.glp-1_OP50_MergedReps_narrow_peaks_peak_211
I	1889167	1889418	252	1889312	122.83	5.38289	1.53451	4.28673	SET-26_somatic.vs.glp-1_OP50_MergedReps_narrow_peaks_peak_212
I	1894930	1895362	433	1895031	176.07	20.3464	2.19434	18.9074	SET-26_somatic.vs.glp-1_OP50_MergedReps_narrow_peaks_peak_213a
I	1894930	1895362	433	1895248	189.38	25.0923	2.3593	23.5871	SET-26_somatic.vs.glp-1_OP50_MergedReps_narrow_peaks_peak_213b
I	1915913	1916238	326	1916092	187.57	6.5957	1.47318	5.45987	SET-26_somatic.vs.glp-1_OP50_MergedReps_narrow_peaks_peak_214
I	1919247	1919446	200	1919353	134.32	6.72293	1.59202	5.58072	SET-26_somatic.vs.glp-1_OP50_MergedReps_narrow_peaks_peak_215
I	1958149	1959040	892	1958689	476.18	199.785	5.91341	197.53	SET-26_somatic.vs.glp-1_OP50_MergedReps_narrow_peaks_peak_216
I	1978642	1978879	238	1978750	186.96	23.9623	2.32931	22.4719	SET-26_somatic.vs.glp-1_OP50_MergedReps_narrow_peaks_peak_217
I	2011091	2011617	527	2011385	572.99	202.417	4.94815	200.157	SET-26_somatic.vs.glp-1_OP50_MergedReps_narrow_peaks_peak_218
I	2019371	2019694	324	2019511	183.33	12.3684	1.77242	11.0762	SET-26_somatic.vs.glp-1_OP50_MergedReps_narrow_peaks_peak_219
I	2019889	2020254	366	2020069	163.97	6.48613	1.51348	5.35217	SET-26_somatic.vs.glp-1_OP50_MergedReps_narrow_peaks_peak_220
I	2021135	2021627	493	2021385	327.33	67.8301	3.12699	65.9978	SET-26_somatic.vs.glp-1_OP50_MergedReps_narrow_peaks_peak_221
I	2023090	2023526	437	2023279	157.92	10.5644	1.76577	9.31299	SET-26_somatic.vs.glp-1_OP50_MergedReps_narrow_peaks_peak_222
I	2024474	2024999	526	2024763	524.58	238.129	6.51326	235.791	SET-26_somatic.vs.glp-1_OP50_MergedReps_narrow_peaks_peak_223
I	2033840	2037282	3443	2034140	170.63	18.2921	2.12686	16.8854	SET-26_somatic.vs.glp-1_OP50_MergedReps_narrow_peaks_peak_224a
I	2033840	2037282	3443	2034740	167.6	12.4718	1.83261	11.1749	SET-26_somatic.vs.glp-1_OP50_MergedReps_narrow_peaks_peak_224b
I	2033840	2037282	3443	2035125	110.72	3.27832	1.38455	2.27415	SET-26_somatic.vs.glp-1_OP50_MergedReps_narrow_peaks_peak_224c
I	2033840	2037282	3443	2035554	209.35	33.1306	2.60674	31.5351	SET-26_somatic.vs.glp-1_OP50_MergedReps_narrow_peaks_peak_224d
I	2033840	2037282	3443	2036076	162.15	15.6935	2.02189	14.3316	SET-26_somatic.vs.glp-1_OP50_MergedReps_narrow_peaks_peak_224e
I	2033840	2037282	3443	2036674	312.21	86.1555	3.88142	84.237	SET-26_somatic.vs.glp-1_OP50_MergedReps_narrow_peaks_peak_224f
I	2033840	2037282	3443	2037059	134.32	5.46318	1.50358	4.36532	SET-26_somatic.vs.glp-1_OP50_MergedReps_narrow_peaks_peak_224g
I	2038013	2040594	2582	2038209	159.73	14.7618	1.9919	13.4175	SET-26_somatic.vs.glp-1_OP50_MergedReps_narrow_peaks_peak_225a
I	2038013	2040594	2582	2039049	191.8	22.766	2.24188	21.294	SET-26_somatic.vs.glp-1_OP50_MergedReps_narrow_peaks_peak_225b
I	2038013	2040594	2582	2039283	156.1	10.3118	1.7456	9.06747	SET-26_somatic.vs.glp-1_OP50_MergedReps_narrow_peaks_peak_225c
I	2038013	2040594	2582	2039845	325.52	94.0094	4.04638	92.0599	SET-26_somatic.vs.glp-1_OP50_MergedReps_narrow_peaks_peak_225d
I	2038013	2040594	2582	2040455	176.07	20.3464	2.19434	18.9074	SET-26_somatic.vs.glp-1_OP50_MergedReps_narrow_peaks_peak_225e
I	2041099	2041482	384	2041270	180.91	21.7645	2.25433	20.3043	SET-26_somatic.vs.glp-1_OP50_MergedReps_narrow_peaks_peak_226
I	2042372	2043074	703	2042766	205.72	31.4548	2.56175	29.8771	SET-26_somatic.vs.glp-1_OP50_MergedReps_narrow_peaks_peak_227
I	2044825	2045448	624	2045171	368.48	68.1646	2.90927	66.33	SET-26_somatic.vs.glp-1_OP50_MergedReps_narrow_peaks_peak_228
I	2046997	2047557	561	2047140	200.88	29.4071	2.50177	27.8512	SET-26_somatic.vs.glp-1_OP50_MergedReps_narrow_peaks_peak_229a
I	2046997	2047557	561	2047360	180.91	21.7645	2.25433	20.3043	SET-26_somatic.vs.glp-1_OP50_MergedReps_narrow_peaks_peak_229b
I	2048962	2049414	453	2049104	177.28	20.6974	2.20934	19.2526	SET-26_somatic.vs.glp-1_OP50_MergedReps_narrow_peaks_peak_230a
I	2048962	2049414	453	2049281	189.99	25.0923	2.3668	23.5871	SET-26_somatic.vs.glp-1_OP50_MergedReps_narrow_peaks_peak_230b
I	2049857	2051099	1243	2050271	274.69	64.5752	3.41654	62.7588	SET-26_somatic.vs.glp-1_OP50_MergedReps_narrow_peaks_peak_231a
I	2049857	2051099	1243	2050765	205.72	31.4548	2.56175	29.8771	SET-26_somatic.vs.glp-1_OP50_MergedReps_narrow_peaks_peak_231b
I	2053390	2053614	225	2053486	141.58	7.98229	1.65794	6.79871	SET-26_somatic.vs.glp-1_OP50_MergedReps_narrow_peaks_peak_232
I	2053853	2054420	568	2054119	353.96	111.676	4.39879	109.662	SET-26_somatic.vs.glp-1_OP50_MergedReps_narrow_peaks_peak_233
I	2054499	2054924	426	2054621	470.13	195.135	5.83843	192.891	SET-26_somatic.vs.glp-1_OP50_MergedReps_narrow_peaks_peak_234
I	2062444	2063720	1277	2062815	267.43	60.8387	3.32656	59.0426	SET-26_somatic.vs.glp-1_OP50_MergedReps_narrow_peaks_peak_235a
I	2062444	2063720	1277	2063410	204.51	31.041	2.54676	29.468	SET-26_somatic.vs.glp-1_OP50_MergedReps_narrow_peaks_peak_235b
I	2063820	2065505	1686	2064066	487.07	208.394	6.04838	206.121	SET-26_somatic.vs.glp-1_OP50_MergedReps_narrow_peaks_peak_236a
I	2063820	2065505	1686	2064429	165.78	16.6488	2.06688	15.2696	SET-26_somatic.vs.glp-1_OP50_MergedReps_narrow_peaks_peak_236b
I	2063820	2065505	1686	2064819	299.5	78.5353	3.72396	76.6501	SET-26_somatic.vs.glp-1_OP50_MergedReps_narrow_peaks_peak_236c
I	2065698	2066066	369	2065851	143.4	10.2074	1.78945	8.96466	SET-26_somatic.vs.glp-1_OP50_MergedReps_narrow_peaks_peak_237
I	2066117	2066546	430	2066259	119.8	4.80996	1.49702	3.73643	SET-26_somatic.vs.glp-1_OP50_MergedReps_narrow_peaks_peak_238
I	2068817	2069086	270	2068952	137.95	8.68921	1.72196	7.48481	SET-26_somatic.vs.glp-1_OP50_MergedReps_narrow_peaks_peak_239
I	2069317	2071642	2326	2069725	257.15	41.0912	2.63416	39.4249	SET-26_somatic.vs.glp-1_OP50_MergedReps_narrow_peaks_peak_240a
I	2069317	2071642	2326	2070109	253.52	49.8359	3.00138	48.1061	SET-26_somatic.vs.glp-1_OP50_MergedReps_narrow_peaks_peak_240b
I	2069317	2071642	2326	2070486	178.49	21.0507	2.22434	19.6018	SET-26_somatic.vs.glp-1_OP50_MergedReps_narrow_peaks_peak_240c
I	2069317	2071642	2326	2070873	670.4	365.831	8.3203	363.245	SET-26_somatic.vs.glp-1_OP50_MergedReps_narrow_peaks_peak_240d
I	2072204	2072800	597	2072432	136.74	8.44672	1.70697	7.24988	SET-26_somatic.vs.glp-1_OP50_MergedReps_narrow_peaks_peak_241a
I	2072204	2072800	597	2072628	134.32	7.97095	1.67697	6.78757	SET-26_somatic.vs.glp-1_OP50_MergedReps_narrow_peaks_peak_241b
I	2076774	2077404	631	2077085	293.45	73.589	3.59087	71.7278	SET-26_somatic.vs.glp-1_OP50_MergedReps_narrow_peaks_peak_242
I	2077937	2078228	292	2078044	133.72	7.73771	1.66948	6.56197	SET-26_somatic.vs.glp-1_OP50_MergedReps_narrow_peaks_peak_243
I	2084150	2084623	474	2084473	196.04	14.7202	1.84147	13.3795	SET-26_somatic.vs.glp-1_OP50_MergedReps_narrow_peaks_peak_244
I	2084691	2085549	859	2085032	517.93	168.289	4.55198	166.112	SET-26_somatic.vs.glp-1_OP50_MergedReps_narrow_peaks_peak_245
I	2096728	2097369	642	2096978	215.4	35.7054	2.68172	34.0861	SET-26_somatic.vs.glp-1_OP50_MergedReps_narrow_peaks_peak_246a
I	2096728	2097369	642	2097263	151.26	12.3953	1.88692	11.0992	SET-26_somatic.vs.glp-1_OP50_MergedReps_narrow_peaks_peak_246b
I	2097785	2098382	598	2097898	136.14	8.44672	1.69947	7.24988	SET-26_somatic.vs.glp-1_OP50_MergedReps_narrow_peaks_peak_247a
I	2097785	2098382	598	2098317	124.04	5.78167	1.54951	4.67142	SET-26_somatic.vs.glp-1_OP50_MergedReps_narrow_peaks_peak_247b
I	2125107	2125418	312	2125343	163.97	12.5119	1.85359	11.2144	SET-26_somatic.vs.glp-1_OP50_MergedReps_narrow_peaks_peak_248
I	2126663	2127068	406	2126831	186.36	23.9623	2.32181	22.4719	SET-26_somatic.vs.glp-1_OP50_MergedReps_narrow_peaks_peak_249
I	2155525	2155881	357	2155719	202.09	30.2199	2.51676	28.6554	SET-26_somatic.vs.glp-1_OP50_MergedReps_narrow_peaks_peak_250
I	2190373	2190574	202	2190540	186.36	10.2051	1.65802	8.96422	SET-26_somatic.vs.glp-1_OP50_MergedReps_narrow_peaks_peak_251
I	2290949	2291634	686	2291270	726.06	372.733	7.65331	370.135	SET-26_somatic.vs.glp-1_OP50_MergedReps_narrow_peaks_peak_252
I	2292620	2293376	757	2292958	896.08	490.25	8.38397	487.459	SET-26_somatic.vs.glp-1_OP50_MergedReps_narrow_peaks_peak_253
I	2295891	2296347	457	2296103	162.15	15.6935	2.02189	14.3316	SET-26_somatic.vs.glp-1_OP50_MergedReps_narrow_peaks_peak_254
I	2296510	2297084	575	2296858	177.89	20.6974	2.21684	19.2526	SET-26_somatic.vs.glp-1_OP50_MergedReps_narrow_peaks_peak_255
I	2297319	2297692	374	2297541	157.92	14.1539	1.9694	12.821	SET-26_somatic.vs.glp-1_OP50_MergedReps_narrow_peaks_peak_256
I	2299337	2300695	1359	2299840	421.12	106.513	3.63894	104.518	SET-26_somatic.vs.glp-1_OP50_MergedReps_narrow_peaks_peak_257a
I	2299337	2300695	1359	2300208	144	7.16351	1.58994	6.00749	SET-26_somatic.vs.glp-1_OP50_MergedReps_narrow_peaks_peak_257b
I	2299337	2300695	1359	2300564	128.88	6.6188	1.60949	5.47853	SET-26_somatic.vs.glp-1_OP50_MergedReps_narrow_peaks_peak_257c
I	2301994	2302292	299	2302192	129.48	6.10401	1.56453	4.98336	SET-26_somatic.vs.glp-1_OP50_MergedReps_narrow_peaks_peak_258
I	2302579	2302993	415	2302843	183.94	13.4428	1.83105	12.1261	SET-26_somatic.vs.glp-1_OP50_MergedReps_narrow_peaks_peak_259
I	2304199	2304755	557	2304503	211.16	33.9808	2.62923	32.3774	SET-26_somatic.vs.glp-1_OP50_MergedReps_narrow_peaks_peak_260
I	2306608	2307476	869	2306981	690.97	384.473	8.57524	381.855	SET-26_somatic.vs.glp-1_OP50_MergedReps_narrow_peaks_peak_261
I	2308576	2309626	1051	2308698	154.89	13.2622	1.93191	11.9477	SET-26_somatic.vs.glp-1_OP50_MergedReps_narrow_peaks_peak_262a
I	2308576	2309626	1051	2308886	165.18	16.6488	2.05938	15.2696	SET-26_somatic.vs.glp-1_OP50_MergedReps_narrow_peaks_peak_262b
I	2308576	2309626	1051	2309508	138.56	8.93475	1.72946	7.72487	SET-26_somatic.vs.glp-1_OP50_MergedReps_narrow_peaks_peak_262c
I	2310474	2310798	325	2310611	117.99	4.44508	1.47453	3.38583	SET-26_somatic.vs.glp-1_OP50_MergedReps_narrow_peaks_peak_263
I	2311929	2313378	1450	2312203	413.86	152.676	5.1411	150.539	SET-26_somatic.vs.glp-1_OP50_MergedReps_narrow_peaks_peak_264a
I	2311929	2313378	1450	2313141	744.22	394.918	8.01307	392.283	SET-26_somatic.vs.glp-1_OP50_MergedReps_narrow_peaks_peak_264b
I	2314279	2314970	692	2314392	119.2	4.80996	1.48952	3.73643	SET-26_somatic.vs.glp-1_OP50_MergedReps_narrow_peaks_peak_265a
I	2314279	2314970	692	2314749	174.86	19.6519	2.17935	18.2231	SET-26_somatic.vs.glp-1_OP50_MergedReps_narrow_peaks_peak_265b
I	2315712	2316012	301	2315844	139.77	9.18331	1.74446	7.96594	SET-26_somatic.vs.glp-1_OP50_MergedReps_narrow_peaks_peak_266
I	2318021	2318414	394	2318212	169.41	17.9584	2.11187	16.5579	SET-26_somatic.vs.glp-1_OP50_MergedReps_narrow_peaks_peak_267
I	2320723	2321189	467	2320891	174.86	19.6519	2.17935	18.2231	SET-26_somatic.vs.glp-1_OP50_MergedReps_narrow_peaks_peak_268
I	2321659	2322238	580	2321812	275.3	65.1153	3.42404	63.2959	SET-26_somatic.vs.glp-1_OP50_MergedReps_narrow_peaks_peak_269a
I	2321659	2322238	580	2322087	193.62	26.6305	2.41179	25.1073	SET-26_somatic.vs.glp-1_OP50_MergedReps_narrow_peaks_peak_269b
I	2322420	2322820	401	2322585	153.08	12.9705	1.90942	11.6626	SET-26_somatic.vs.glp-1_OP50_MergedReps_narrow_peaks_peak_270
I	2384967	2385364	398	2385180	231.74	42.9174	2.88417	41.2364	SET-26_somatic.vs.glp-1_OP50_MergedReps_narrow_peaks_peak_271
I	2393207	2393823	617	2393538	635.91	333.834	7.89291	331.306	SET-26_somatic.vs.glp-1_OP50_MergedReps_narrow_peaks_peak_272
I	2394886	2395617	732	2395242	254.12	54.1106	3.1616	52.3528	SET-26_somatic.vs.glp-1_OP50_MergedReps_narrow_peaks_peak_273
I	2396600	2396841	242	2396677	133.11	7.73771	1.66198	6.56197	SET-26_somatic.vs.glp-1_OP50_MergedReps_narrow_peaks_peak_274
I	2396896	2397528	633	2397059	142.79	9.94697	1.78195	8.70952	SET-26_somatic.vs.glp-1_OP50_MergedReps_narrow_peaks_peak_275a
I	2396896	2397528	633	2397389	111.33	3.43432	1.39205	2.42135	SET-26_somatic.vs.glp-1_OP50_MergedReps_narrow_peaks_peak_275b
I	2400990	2401930	941	2401707	528.21	241.413	6.55825	239.067	SET-26_somatic.vs.glp-1_OP50_MergedReps_narrow_peaks_peak_276
I	2404254	2404713	460	2404509	168.2	17.6272	2.09687	16.2311	SET-26_somatic.vs.glp-1_OP50_MergedReps_narrow_peaks_peak_277
I	2410007	2410361	355	2410240	209.95	33.1306	2.61424	31.5351	SET-26_somatic.vs.glp-1_OP50_MergedReps_narrow_peaks_peak_278
I	2418429	2418655	227	2418599	123.43	5.58061	1.54201	4.47847	SET-26_somatic.vs.glp-1_OP50_MergedReps_narrow_peaks_peak_279
I	2420396	2421191	796	2420714	937.83	633.478	11.6345	630.458	SET-26_somatic.vs.glp-1_OP50_MergedReps_narrow_peaks_peak_280
I	2421514	2422184	671	2421910	545.15	255.514	6.7682	253.139	SET-26_somatic.vs.glp-1_OP50_MergedReps_narrow_peaks_peak_281
I	2433442	2434003	562	2433734	712.15	405.269	8.83768	402.616	SET-26_somatic.vs.glp-1_OP50_MergedReps_narrow_peaks_peak_282
I	2435118	2435700	583	2435367	122.83	5.38289	1.53451	4.28673	SET-26_somatic.vs.glp-1_OP50_MergedReps_narrow_peaks_peak_283a
I	2435118	2435700	583	2435548	132.51	7.5076	1.65448	6.33971	SET-26_somatic.vs.glp-1_OP50_MergedReps_narrow_peaks_peak_283b
I	2436842	2437275	434	2437027	253.52	53.6047	3.1541	51.8503	SET-26_somatic.vs.glp-1_OP50_MergedReps_narrow_peaks_peak_284
I	2484735	2485167	433	2484999	170.02	18.2921	2.11936	16.8854	SET-26_somatic.vs.glp-1_OP50_MergedReps_narrow_peaks_peak_285
I	2485245	2486182	938	2485736	326.12	94.6229	4.05388	92.6709	SET-26_somatic.vs.glp-1_OP50_MergedReps_narrow_peaks_peak_286a
I	2485245	2486182	938	2486030	185.75	23.5902	2.31431	22.1052	SET-26_somatic.vs.glp-1_OP50_MergedReps_narrow_peaks_peak_286b
I	2487647	2488060	414	2487803	226.9	40.611	2.82419	38.9481	SET-26_somatic.vs.glp-1_OP50_MergedReps_narrow_peaks_peak_287
I	2514072	2514432	361	2514273	196.04	9.83617	1.61506	8.60398	SET-26_somatic.vs.glp-1_OP50_MergedReps_narrow_peaks_peak_288
I	2577138	2577337	200	2577236	115.57	4.09406	1.44453	3.05164	SET-26_somatic.vs.glp-1_OP50_MergedReps_narrow_peaks_peak_289
I	2580607	2580923	317	2580719	119.8	4.80996	1.49702	3.73643	SET-26_somatic.vs.glp-1_OP50_MergedReps_narrow_peaks_peak_290
I	2584197	2584533	337	2584356	161.55	15.242	2.00678	13.8896	SET-26_somatic.vs.glp-1_OP50_MergedReps_narrow_peaks_peak_291
I	2586064	2586715	652	2586352	415.67	131.976	4.43268	129.899	SET-26_somatic.vs.glp-1_OP50_MergedReps_narrow_peaks_peak_292
I	2587247	2587934	688	2587742	295.87	59.5385	3.06685	57.75	SET-26_somatic.vs.glp-1_OP50_MergedReps_narrow_peaks_peak_293
I	2603599	2604099	501	2603842	458.63	162.641	4.94226	160.479	SET-26_somatic.vs.glp-1_OP50_MergedReps_narrow_peaks_peak_294
I	2605244	2605734	491	2605498	344.88	105.889	4.28632	103.895	SET-26_somatic.vs.glp-1_OP50_MergedReps_narrow_peaks_peak_295
I	2620277	2620948	672	2620414	203.3	30.6294	2.53176	29.0601	SET-26_somatic.vs.glp-1_OP50_MergedReps_narrow_peaks_peak_296a
I	2620277	2620948	672	2620633	300.71	52.3998	2.79363	50.6537	SET-26_somatic.vs.glp-1_OP50_MergedReps_narrow_peaks_peak_296b
I	2621690	2622216	527	2621842	148.24	11.5534	1.84943	10.2766	SET-26_somatic.vs.glp-1_OP50_MergedReps_narrow_peaks_peak_297a
I	2621690	2622216	527	2622071	133.11	7.73771	1.66198	6.56197	SET-26_somatic.vs.glp-1_OP50_MergedReps_narrow_peaks_peak_297b
I	2622617	2623764	1148	2622776	136.74	8.44672	1.70697	7.24988	SET-26_somatic.vs.glp-1_OP50_MergedReps_narrow_peaks_peak_298a
I	2622617	2623764	1148	2623315	187.57	24.3366	2.33681	22.8423	SET-26_somatic.vs.glp-1_OP50_MergedReps_narrow_peaks_peak_298b
I	2622617	2623764	1148	2623661	130.09	7.05683	1.62449	5.90275	SET-26_somatic.vs.glp-1_OP50_MergedReps_narrow_peaks_peak_298c
I	2624130	2624811	682	2624577	255.33	50.6271	3.01568	48.8918	SET-26_somatic.vs.glp-1_OP50_MergedReps_narrow_peaks_peak_299
I	2625663	2626028	366	2625842	154.29	13.2622	1.92441	11.9477	SET-26_somatic.vs.glp-1_OP50_MergedReps_narrow_peaks_peak_300
I	2628058	2630027	1970	2628452	324.31	93.3972	4.03138	91.4497	SET-26_somatic.vs.glp-1_OP50_MergedReps_narrow_peaks_peak_301a
I	2628058	2630027	1970	2628838	447.13	177.62	5.5535	175.419	SET-26_somatic.vs.glp-1_OP50_MergedReps_narrow_peaks_peak_301b
I	2628058	2630027	1970	2629328	364.85	118.883	4.53376	116.846	SET-26_somatic.vs.glp-1_OP50_MergedReps_narrow_peaks_peak_301c
I	2628058	2630027	1970	2629581	239.6	46.4366	2.97039	44.7299	SET-26_somatic.vs.glp-1_OP50_MergedReps_narrow_peaks_peak_301d
I	2632287	2632698	412	2632450	143.4	10.2074	1.78945	8.96466	SET-26_somatic.vs.glp-1_OP50_MergedReps_narrow_peaks_peak_302
I	2634558	2634916	359	2634807	156.71	13.8539	1.9544	12.5277	SET-26_somatic.vs.glp-1_OP50_MergedReps_narrow_peaks_peak_303
I	2639443	2640348	906	2639821	623.81	323.054	7.74295	320.547	SET-26_somatic.vs.glp-1_OP50_MergedReps_narrow_peaks_peak_304
I	2640397	2643338	2942	2641219	295.87	58.4568	3.0293	56.6741	SET-26_somatic.vs.glp-1_OP50_MergedReps_narrow_peaks_peak_305a
I	2640397	2643338	2942	2641758	437.45	170.164	5.43353	167.982	SET-26_somatic.vs.glp-1_OP50_MergedReps_narrow_peaks_peak_305b
I	2640397	2643338	2942	2642560	774.47	465.433	9.60998	462.682	SET-26_somatic.vs.glp-1_OP50_MergedReps_narrow_peaks_peak_305c
I	2640397	2643338	2942	2643108	176.68	19.6584	2.16678	18.2295	SET-26_somatic.vs.glp-1_OP50_MergedReps_narrow_peaks_peak_305d
I	2640397	2643338	2942	2643129	208.74	30.5767	2.50291	29.0099	SET-26_somatic.vs.glp-1_OP50_MergedReps_narrow_peaks_peak_305e
I	2657023	2657451	429	2657294	168.81	10.3053	1.71525	9.06123	SET-26_somatic.vs.glp-1_OP50_MergedReps_narrow_peaks_peak_306
I	2659620	2660236	617	2659991	254.73	41.2628	2.66383	39.5957	SET-26_somatic.vs.glp-1_OP50_MergedReps_narrow_peaks_peak_307
I	2665821	2666094	274	2665960	153.68	12.9705	1.91691	11.6626	SET-26_somatic.vs.glp-1_OP50_MergedReps_narrow_peaks_peak_308
I	2667682	2668934	1253	2667957	373.32	122.812	4.56485	120.763	SET-26_somatic.vs.glp-1_OP50_MergedReps_narrow_peaks_peak_309a
I	2667682	2668934	1253	2668661	204.51	24.6529	2.25833	23.156	SET-26_somatic.vs.glp-1_OP50_MergedReps_narrow_peaks_peak_309b
I	2669231	2669563	333	2669377	193.01	20.319	2.10883	18.883	SET-26_somatic.vs.glp-1_OP50_MergedReps_narrow_peaks_peak_310
I	2671865	2672844	980	2672000	181.52	21.7315	2.24221	20.2742	SET-26_somatic.vs.glp-1_OP50_MergedReps_narrow_peaks_peak_311a
I	2671865	2672844	980	2672497	194.22	25.8397	2.36346	24.328	SET-26_somatic.vs.glp-1_OP50_MergedReps_narrow_peaks_peak_311b
I	2679460	2679792	333	2679580	162.76	7.2628	1.55961	6.10508	SET-26_somatic.vs.glp-1_OP50_MergedReps_narrow_peaks_peak_312
I	2682855	2683203	349	2683019	211.77	33.9808	2.63673	32.3774	SET-26_somatic.vs.glp-1_OP50_MergedReps_narrow_peaks_peak_313
I	2686498	2686796	299	2686606	134.93	7.97095	1.68447	6.78757	SET-26_somatic.vs.glp-1_OP50_MergedReps_narrow_peaks_peak_314
I	2687776	2688030	255	2687875	140.98	9.43488	1.75945	8.21011	SET-26_somatic.vs.glp-1_OP50_MergedReps_narrow_peaks_peak_315
I	2688732	2689679	948	2689035	233.55	35.9402	2.57748	34.3196	SET-26_somatic.vs.glp-1_OP50_MergedReps_narrow_peaks_peak_316a
I	2688732	2689679	948	2689387	200.88	29.4071	2.50177	27.8512	SET-26_somatic.vs.glp-1_OP50_MergedReps_narrow_peaks_peak_316b
I	2703272	2703513	242	2703374	155.5	13.5567	1.93941	12.2372	SET-26_somatic.vs.glp-1_OP50_MergedReps_narrow_peaks_peak_317
I	2707145	2707436	292	2707314	145.21	10.7372	1.81194	9.47981	SET-26_somatic.vs.glp-1_OP50_MergedReps_narrow_peaks_peak_318
I	2724228	2724521	294	2724342	166.39	16.9724	2.07437	15.587	SET-26_somatic.vs.glp-1_OP50_MergedReps_narrow_peaks_peak_319
I	2726366	2726981	616	2726686	362.43	117.562	4.50376	115.529	SET-26_somatic.vs.glp-1_OP50_MergedReps_narrow_peaks_peak_320
I	2727101	2727939	839	2727608	793.23	479.271	9.68567	476.498	SET-26_somatic.vs.glp-1_OP50_MergedReps_narrow_peaks_peak_321
I	2728584	2729134	551	2728855	314.63	87.3489	3.91141	85.4256	SET-26_somatic.vs.glp-1_OP50_MergedReps_narrow_peaks_peak_322
I	2752955	2753222	268	2753109	168.2	17.6272	2.09687	16.2311	SET-26_somatic.vs.glp-1_OP50_MergedReps_narrow_peaks_peak_323
I	2760871	2761325	455	2761114	295.27	50.9394	2.76884	49.2029	SET-26_somatic.vs.glp-1_OP50_MergedReps_narrow_peaks_peak_324
I	2764348	2764972	625	2764865	145.21	10.7372	1.81194	9.47981	SET-26_somatic.vs.glp-1_OP50_MergedReps_narrow_peaks_peak_325
I	2773711	2774445	735	2774079	546.97	223.329	5.76809	221.023	SET-26_somatic.vs.glp-1_OP50_MergedReps_narrow_peaks_peak_326
I	2774909	2775415	507	2774998	111.33	3.43432	1.39205	2.42135	SET-26_somatic.vs.glp-1_OP50_MergedReps_narrow_peaks_peak_327a
I	2774909	2775415	507	2775243	159.13	14.7618	1.9844	13.4175	SET-26_somatic.vs.glp-1_OP50_MergedReps_narrow_peaks_peak_327b
I	2775531	2775788	258	2775661	126.46	6.19369	1.5795	5.0693	SET-26_somatic.vs.glp-1_OP50_MergedReps_narrow_peaks_peak_328
I	2775996	2776496	501	2776333	225.68	40.1554	2.80919	38.4964	SET-26_somatic.vs.glp-1_OP50_MergedReps_narrow_peaks_peak_329
I	2800639	2801140	502	2800823	226.9	31.1273	2.42442	29.5537	SET-26_somatic.vs.glp-1_OP50_MergedReps_narrow_peaks_peak_330
I	2831393	2832108	716	2831812	406.6	101.521	3.60704	99.5431	SET-26_somatic.vs.glp-1_OP50_MergedReps_narrow_peaks_peak_331
I	2853744	2854142	399	2853947	147.03	8.16102	1.64476	6.97457	SET-26_somatic.vs.glp-1_OP50_MergedReps_narrow_peaks_peak_332
I	2857588	2857953	366	2857774	194.22	14.933	1.85926	13.587	SET-26_somatic.vs.glp-1_OP50_MergedReps_narrow_peaks_peak_333
I	2861077	2861368	292	2861225	167.6	17.2985	2.08937	15.9085	SET-26_somatic.vs.glp-1_OP50_MergedReps_narrow_peaks_peak_334
I	2861828	2862101	274	2861937	142.79	9.94697	1.78195	8.70952	SET-26_somatic.vs.glp-1_OP50_MergedReps_narrow_peaks_peak_335
I	2863872	2864503	632	2864228	237.79	45.7463	2.95915	44.0444	SET-26_somatic.vs.glp-1_OP50_MergedReps_narrow_peaks_peak_336
I	2869658	2870230	573	2869951	315.23	56.8207	2.84895	55.0472	SET-26_somatic.vs.glp-1_OP50_MergedReps_narrow_peaks_peak_337
I	2870718	2870994	277	2870817	122.22	5.38289	1.52701	4.28673	SET-26_somatic.vs.glp-1_OP50_MergedReps_narrow_peaks_peak_338a
I	2870718	2870994	277	2870985	116.78	4.26783	1.45953	3.21696	SET-26_somatic.vs.glp-1_OP50_MergedReps_narrow_peaks_peak_338b
I	2871292	2871558	267	2871445	137.95	8.68921	1.72196	7.48481	SET-26_somatic.vs.glp-1_OP50_MergedReps_narrow_peaks_peak_339
I	2873045	2873355	311	2873279	125.85	5.98603	1.572	4.86773	SET-26_somatic.vs.glp-1_OP50_MergedReps_narrow_peaks_peak_340
I	2874753	2875728	976	2874982	196.64	27.8074	2.44928	26.2702	SET-26_somatic.vs.glp-1_OP50_MergedReps_narrow_peaks_peak_341a
I	2874753	2875728	976	2875307	254.73	32.0795	2.3248	30.4957	SET-26_somatic.vs.glp-1_OP50_MergedReps_narrow_peaks_peak_341b
I	2875787	2879028	3242	2876663	1905.31	1731.75	20.7208	1727.51	SET-26_somatic.vs.glp-1_OP50_MergedReps_narrow_peaks_peak_342a
I	2875787	2879028	3242	2877415	188.17	24.7133	2.34431	23.2135	SET-26_somatic.vs.glp-1_OP50_MergedReps_narrow_peaks_peak_342b
I	2875787	2879028	3242	2878577	454.4	182.898	5.64348	180.684	SET-26_somatic.vs.glp-1_OP50_MergedReps_narrow_peaks_peak_342c
I	2879193	2879407	215	2879349	116.17	4.26783	1.45203	3.21696	SET-26_somatic.vs.glp-1_OP50_MergedReps_narrow_peaks_peak_343
I	2880693	2880989	297	2880837	127.67	6.40462	1.59449	5.27217	SET-26_somatic.vs.glp-1_OP50_MergedReps_narrow_peaks_peak_344
I	2890184	2890693	510	2890449	179.7	21.4064	2.23933	19.9518	SET-26_somatic.vs.glp-1_OP50_MergedReps_narrow_peaks_peak_345
I	2891272	2891717	446	2891470	214.79	35.2713	2.67422	33.6554	SET-26_somatic.vs.glp-1_OP50_MergedReps_narrow_peaks_peak_346
I	2891872	2892245	374	2892028	128.27	6.6188	1.60199	5.47853	SET-26_somatic.vs.glp-1_OP50_MergedReps_narrow_peaks_peak_347
I	2892705	2892936	232	2892806	131.3	7.28063	1.63948	6.11856	SET-26_somatic.vs.glp-1_OP50_MergedReps_narrow_peaks_peak_348
I	2894729	2896144	1416	2895311	528.21	241.413	6.55825	239.067	SET-26_somatic.vs.glp-1_OP50_MergedReps_narrow_peaks_peak_349a
I	2894729	2896144	1416	2895905	144.61	10.4709	1.80444	9.22073	SET-26_somatic.vs.glp-1_OP50_MergedReps_narrow_peaks_peak_349b
I	2896765	2897706	942	2896912	194.22	27.0206	2.41929	25.4923	SET-26_somatic.vs.glp-1_OP50_MergedReps_narrow_peaks_peak_350a
I	2896765	2897706	942	2897240	269.85	53.861	3.0433	52.1056	SET-26_somatic.vs.glp-1_OP50_MergedReps_narrow_peaks_peak_350b
I	2900590	2901510	921	2900991	1850.25	1667.89	20.3435	1663.7	SET-26_somatic.vs.glp-1_OP50_MergedReps_narrow_peaks_peak_351
I	2902224	2902464	241	2902342	130.09	7.05683	1.62449	5.90275	SET-26_somatic.vs.glp-1_OP50_MergedReps_narrow_peaks_peak_352
I	2921531	2921897	367	2921740	171.23	18.6284	2.13436	17.2157	SET-26_somatic.vs.glp-1_OP50_MergedReps_narrow_peaks_peak_353
I	2922846	2923761	916	2923084	126.46	6.19369	1.5795	5.0693	SET-26_somatic.vs.glp-1_OP50_MergedReps_narrow_peaks_peak_354a
I	2922846	2923761	916	2923336	113.15	3.75709	1.41454	2.72936	SET-26_somatic.vs.glp-1_OP50_MergedReps_narrow_peaks_peak_354b
I	2922846	2923761	916	2923659	123.43	5.58061	1.54201	4.47847	SET-26_somatic.vs.glp-1_OP50_MergedReps_narrow_peaks_peak_354c
I	2924519	2925755	1237	2924762	591.74	294.801	7.34555	292.349	SET-26_somatic.vs.glp-1_OP50_MergedReps_narrow_peaks_peak_355a
I	2924519	2925755	1237	2925035	643.17	341.075	7.98289	338.534	SET-26_somatic.vs.glp-1_OP50_MergedReps_narrow_peaks_peak_355b
I	2924519	2925755	1237	2925272	609.29	257.073	5.98322	254.695	SET-26_somatic.vs.glp-1_OP50_MergedReps_narrow_peaks_peak_355c
I	2926162	2926395	234	2926278	145.82	10.7372	1.81944	9.47981	SET-26_somatic.vs.glp-1_OP50_MergedReps_narrow_peaks_peak_356
I	2926569	2927242	674	2926663	110.72	3.27832	1.38455	2.27415	SET-26_somatic.vs.glp-1_OP50_MergedReps_narrow_peaks_peak_357a
I	2926569	2927242	674	2926982	215.4	35.7054	2.68172	34.0861	SET-26_somatic.vs.glp-1_OP50_MergedReps_narrow_peaks_peak_357b
I	2927309	2930649	3341	2928241	1650.59	1027.93	10.2583	1024.38	SET-26_somatic.vs.glp-1_OP50_MergedReps_narrow_peaks_peak_358a
I	2927309	2930649	3341	2928954	182.12	22.4877	2.26933	21.018	SET-26_somatic.vs.glp-1_OP50_MergedReps_narrow_peaks_peak_358b
I	2927309	2930649	3341	2929645	1106.04	820.728	13.7189	817.444	SET-26_somatic.vs.glp-1_OP50_MergedReps_narrow_peaks_peak_358c
I	2927309	2930649	3341	2930304	401.76	144.156	4.99114	142.043	SET-26_somatic.vs.glp-1_OP50_MergedReps_narrow_peaks_peak_358d
I	2935483	2936019	537	2935783	270.46	62.4305	3.36405	60.6258	SET-26_somatic.vs.glp-1_OP50_MergedReps_narrow_peaks_peak_359
I	2951470	2951702	233	2951580	140.98	7.46592	1.63192	6.30066	SET-26_somatic.vs.glp-1_OP50_MergedReps_narrow_peaks_peak_360
I	2959074	2959432	359	2959252	182.73	22.4877	2.27682	21.018	SET-26_somatic.vs.glp-1_OP50_MergedReps_narrow_peaks_peak_361
I	2960494	2960884	391	2960653	204.51	12.5795	1.72696	11.2812	SET-26_somatic.vs.glp-1_OP50_MergedReps_narrow_peaks_peak_362
I	2962123	2962517	395	2962284	199.67	29.004	2.48677	27.453	SET-26_somatic.vs.glp-1_OP50_MergedReps_narrow_peaks_peak_363
I	2995863	2996960	1098	2996292	350.93	109.736	4.3613	107.729	SET-26_somatic.vs.glp-1_OP50_MergedReps_narrow_peaks_peak_364a
I	2995863	2996960	1098	2996799	189.99	25.0923	2.3668	23.5871	SET-26_somatic.vs.glp-1_OP50_MergedReps_narrow_peaks_peak_364b
I	3001286	3001608	323	3001446	170.63	18.2921	2.12686	16.8854	SET-26_somatic.vs.glp-1_OP50_MergedReps_narrow_peaks_peak_365
I	3003998	3004335	338	3004214	138.56	8.93475	1.72946	7.72487	SET-26_somatic.vs.glp-1_OP50_MergedReps_narrow_peaks_peak_366
I	3012939	3013400	462	3013051	141.58	9.68944	1.76695	8.45925	SET-26_somatic.vs.glp-1_OP50_MergedReps_narrow_peaks_peak_367a
I	3012939	3013400	462	3013266	151.26	12.3953	1.88692	11.0992	SET-26_somatic.vs.glp-1_OP50_MergedReps_narrow_peaks_peak_367b
I	3014724	3016005	1282	3014899	165.78	16.6488	2.06688	15.2696	SET-26_somatic.vs.glp-1_OP50_MergedReps_narrow_peaks_peak_368a
I	3014724	3016005	1282	3015367	392.07	137.867	4.87117	135.772	SET-26_somatic.vs.glp-1_OP50_MergedReps_narrow_peaks_peak_368b
I	3014724	3016005	1282	3015884	194.22	22.2	2.19351	20.7351	SET-26_somatic.vs.glp-1_OP50_MergedReps_narrow_peaks_peak_368c
I	3019445	3020326	882	3019882	395.1	111.004	3.961	108.993	SET-26_somatic.vs.glp-1_OP50_MergedReps_narrow_peaks_peak_369a
I	3019445	3020326	882	3019956	434.43	159.87	5.12269	157.715	SET-26_somatic.vs.glp-1_OP50_MergedReps_narrow_peaks_peak_369b
I	3025336	3025535	200	3025438	115.57	4.09406	1.44453	3.05164	SET-26_somatic.vs.glp-1_OP50_MergedReps_narrow_peaks_peak_370
I	3027984	3028686	703	3028417	200.27	29.4071	2.49427	27.8512	SET-26_somatic.vs.glp-1_OP50_MergedReps_narrow_peaks_peak_371
I	3029344	3029866	523	3029443	124.04	5.78167	1.54951	4.67142	SET-26_somatic.vs.glp-1_OP50_MergedReps_narrow_peaks_peak_372a
I	3029344	3029866	523	3029696	120.41	4.99755	1.50452	3.91797	SET-26_somatic.vs.glp-1_OP50_MergedReps_narrow_peaks_peak_372b
I	3032137	3034052	1916	3032235	121.62	5.18853	1.51951	4.10059	SET-26_somatic.vs.glp-1_OP50_MergedReps_narrow_peaks_peak_373a
I	3032137	3034052	1916	3032961	591.74	294.801	7.34555	292.349	SET-26_somatic.vs.glp-1_OP50_MergedReps_narrow_peaks_peak_373b
I	3032137	3034052	1916	3033736	144	10.4709	1.79694	9.22073	SET-26_somatic.vs.glp-1_OP50_MergedReps_narrow_peaks_peak_373c
I	3032137	3034052	1916	3033934	131.9	7.28063	1.64698	6.11856	SET-26_somatic.vs.glp-1_OP50_MergedReps_narrow_peaks_peak_373d
I	3034622	3034953	332	3034799	142.79	9.94697	1.78195	8.70952	SET-26_somatic.vs.glp-1_OP50_MergedReps_narrow_peaks_peak_374
I	3035813	3037102	1290	3036082	314.63	87.3489	3.91141	85.4256	SET-26_somatic.vs.glp-1_OP50_MergedReps_narrow_peaks_peak_375a
I	3035813	3037102	1290	3036781	286.19	71.1587	3.559	69.3088	SET-26_somatic.vs.glp-1_OP50_MergedReps_narrow_peaks_peak_375b
I	3037338	3038197	860	3037562	181.52	17.86	2.05074	16.4617	SET-26_somatic.vs.glp-1_OP50_MergedReps_narrow_peaks_peak_376a
I	3037338	3038197	860	3037930	316.44	74.1004	3.41337	72.2365	SET-26_somatic.vs.glp-1_OP50_MergedReps_narrow_peaks_peak_376b
I	3058914	3059779	866	3059069	645.59	342.893	8.01288	340.348	SET-26_somatic.vs.glp-1_OP50_MergedReps_narrow_peaks_peak_377a
I	3058914	3059779	866	3059296	610.5	307.741	7.4573	305.265	SET-26_somatic.vs.glp-1_OP50_MergedReps_narrow_peaks_peak_377b
I	3059843	3060136	294	3059981	128.88	6.6188	1.60949	5.47853	SET-26_somatic.vs.glp-1_OP50_MergedReps_narrow_peaks_peak_378
I	3069156	3069729	574	3069256	130.69	7.05683	1.63199	5.90275	SET-26_somatic.vs.glp-1_OP50_MergedReps_narrow_peaks_peak_379a
I	3069156	3069729	574	3069503	121.62	5.18853	1.51951	4.10059	SET-26_somatic.vs.glp-1_OP50_MergedReps_narrow_peaks_peak_379b
I	3069820	3070489	670	3070152	445.92	176.121	5.5385	173.924	SET-26_somatic.vs.glp-1_OP50_MergedReps_narrow_peaks_peak_380
I	3085138	3085731	594	3085419	251.7	52.5981	3.13161	50.8497	SET-26_somatic.vs.glp-1_OP50_MergedReps_narrow_peaks_peak_381
I	3087126	3087387	262	3087235	147.03	10.4323	1.78347	9.18634	SET-26_somatic.vs.glp-1_OP50_MergedReps_narrow_peaks_peak_382
I	3094152	3094573	422	3094326	166.39	16.9724	2.07437	15.587	SET-26_somatic.vs.glp-1_OP50_MergedReps_narrow_peaks_peak_383
I	3094628	3094827	200	3094723	117.38	4.44508	1.46703	3.38583	SET-26_somatic.vs.glp-1_OP50_MergedReps_narrow_peaks_peak_384
I	3096108	3096504	397	3096275	210.56	33.5546	2.62174	31.9558	SET-26_somatic.vs.glp-1_OP50_MergedReps_narrow_peaks_peak_385
I	3101565	3102185	621	3101826	396.92	75.4192	2.96952	73.5494	SET-26_somatic.vs.glp-1_OP50_MergedReps_narrow_peaks_peak_386
I	3103121	3103444	324	3103298	170.63	18.2921	2.12686	16.8854	SET-26_somatic.vs.glp-1_OP50_MergedReps_narrow_peaks_peak_387
I	3118901	3119492	592	3119192	206.93	15.5603	1.8565	14.2029	SET-26_somatic.vs.glp-1_OP50_MergedReps_narrow_peaks_peak_388
I	3140486	3140875	390	3140670	176.07	20.3464	2.19434	18.9074	SET-26_somatic.vs.glp-1_OP50_MergedReps_narrow_peaks_peak_389
I	3145180	3145421	242	3145375	123.43	5.58061	1.54201	4.47847	SET-26_somatic.vs.glp-1_OP50_MergedReps_narrow_peaks_peak_390
I	3145825	3146562	738	3146084	175.47	19.9979	2.18685	18.5647	SET-26_somatic.vs.glp-1_OP50_MergedReps_narrow_peaks_peak_391a
I	3145825	3146562	738	3146341	153.08	12.9705	1.90942	11.6626	SET-26_somatic.vs.glp-1_OP50_MergedReps_narrow_peaks_peak_391b
I	3146815	3147261	447	3147021	156.1	13.8539	1.94691	12.5277	SET-26_somatic.vs.glp-1_OP50_MergedReps_narrow_peaks_peak_392
I	3147442	3148379	938	3147820	531.24	243.884	6.59574	241.534	SET-26_somatic.vs.glp-1_OP50_MergedReps_narrow_peaks_peak_393a
I	3147442	3148379	938	3148040	796.86	487.308	9.88741	484.521	SET-26_somatic.vs.glp-1_OP50_MergedReps_narrow_peaks_peak_393b
I	3150342	3150573	232	3150458	137.35	8.59029	1.70799	7.3913	SET-26_somatic.vs.glp-1_OP50_MergedReps_narrow_peaks_peak_394
I	3156645	3156867	223	3156742	124.64	5.78167	1.557	4.67142	SET-26_somatic.vs.glp-1_OP50_MergedReps_narrow_peaks_peak_395
I	3158220	3159072	853	3158494	325.52	82.398	3.62799	80.4964	SET-26_somatic.vs.glp-1_OP50_MergedReps_narrow_peaks_peak_396a
I	3158220	3159072	853	3158724	217.82	36.5798	2.71171	34.9518	SET-26_somatic.vs.glp-1_OP50_MergedReps_narrow_peaks_peak_396b
I	3159362	3159710	349	3159584	125.25	5.98603	1.5645	4.86773	SET-26_somatic.vs.glp-1_OP50_MergedReps_narrow_peaks_peak_397
I	3161615	3163274	1660	3161819	228.11	39.6859	2.7603	38.032	SET-26_somatic.vs.glp-1_OP50_MergedReps_narrow_peaks_peak_398a
I	3161615	3163274	1660	3162125	165.78	16.6488	2.06688	15.2696	SET-26_somatic.vs.glp-1_OP50_MergedReps_narrow_peaks_peak_398b
I	3161615	3163274	1660	3162586	1345.64	980.494	13.3331	977.005	SET-26_somatic.vs.glp-1_OP50_MergedReps_narrow_peaks_peak_398c
I	3163350	3164149	800	3163807	233.55	43.8531	2.90667	42.1652	SET-26_somatic.vs.glp-1_OP50_MergedReps_narrow_peaks_peak_399
I	3176444	3177376	933	3176695	603.24	146.452	3.54725	144.333	SET-26_somatic.vs.glp-1_OP50_MergedReps_narrow_peaks_peak_400a
I	3176444	3177376	933	3177123	153.08	12.9705	1.90942	11.6626	SET-26_somatic.vs.glp-1_OP50_MergedReps_narrow_peaks_peak_400b
I	3192515	3193016	502	3192797	372.11	124.215	4.62373	122.161	SET-26_somatic.vs.glp-1_OP50_MergedReps_narrow_peaks_peak_401
I	3218785	3219037	253	3218897	149.45	11.8312	1.86443	10.5492	SET-26_somatic.vs.glp-1_OP50_MergedReps_narrow_peaks_peak_402
I	3222833	3223454	622	3223190	315.84	87.9476	3.92641	86.0218	SET-26_somatic.vs.glp-1_OP50_MergedReps_narrow_peaks_peak_403
I	3227845	3228361	517	3228168	484.04	206.035	6.01089	203.767	SET-26_somatic.vs.glp-1_OP50_MergedReps_narrow_peaks_peak_404
I	3237811	3238010	200	3237922	135.53	8.20729	1.69197	7.01825	SET-26_somatic.vs.glp-1_OP50_MergedReps_narrow_peaks_peak_405
I	3244222	3244895	674	3244333	144	10.4709	1.79694	9.22073	SET-26_somatic.vs.glp-1_OP50_MergedReps_narrow_peaks_peak_406a
I	3244222	3244895	674	3244560	146.42	11.0064	1.82694	9.74373	SET-26_somatic.vs.glp-1_OP50_MergedReps_narrow_peaks_peak_406b
I	3244948	3245646	699	3245075	127.06	6.05725	1.56172	4.93738	SET-26_somatic.vs.glp-1_OP50_MergedReps_narrow_peaks_peak_407a
I	3244948	3245646	699	3245524	144.61	10.4709	1.80444	9.22073	SET-26_somatic.vs.glp-1_OP50_MergedReps_narrow_peaks_peak_407b
I	3246039	3246628	590	3246247	242.02	28.2899	2.22955	26.747	SET-26_somatic.vs.glp-1_OP50_MergedReps_narrow_peaks_peak_408
I	3246946	3247862	917	3247422	348.51	52.48	2.56993	50.7335	SET-26_somatic.vs.glp-1_OP50_MergedReps_narrow_peaks_peak_409
I	3247909	3249472	1564	3248150	218.42	37.0199	2.71921	35.3885	SET-26_somatic.vs.glp-1_OP50_MergedReps_narrow_peaks_peak_410a
I	3247909	3249472	1564	3248802	214.19	15.1181	1.80831	13.767	SET-26_somatic.vs.glp-1_OP50_MergedReps_narrow_peaks_peak_410b
I	3247909	3249472	1564	3249149	320.07	72.0617	3.31003	70.2082	SET-26_somatic.vs.glp-1_OP50_MergedReps_narrow_peaks_peak_410c
I	3263906	3264831	926	3264384	183.94	22.8529	2.29182	21.3775	SET-26_somatic.vs.glp-1_OP50_MergedReps_narrow_peaks_peak_411
I	3265400	3266349	950	3265527	133.72	7.73771	1.66948	6.56197	SET-26_somatic.vs.glp-1_OP50_MergedReps_narrow_peaks_peak_412a
I	3265400	3266349	950	3265989	450.76	139.724	4.34389	137.624	SET-26_somatic.vs.glp-1_OP50_MergedReps_narrow_peaks_peak_412b
I	3266509	3267411	903	3266790	549.99	258.865	6.82818	256.484	SET-26_somatic.vs.glp-1_OP50_MergedReps_narrow_peaks_peak_413a
I	3266509	3267411	903	3267221	144	8.99906	1.70591	7.78818	SET-26_somatic.vs.glp-1_OP50_MergedReps_narrow_peaks_peak_413b
I	3267564	3267934	371	3267666	115.57	4.09406	1.44453	3.05164	SET-26_somatic.vs.glp-1_OP50_MergedReps_narrow_peaks_peak_414a
I	3267564	3267934	371	3267800	125.25	5.98603	1.5645	4.86773	SET-26_somatic.vs.glp-1_OP50_MergedReps_narrow_peaks_peak_414b
I	3293959	3294223	265	3294103	146.42	8.53226	1.67526	7.33411	SET-26_somatic.vs.glp-1_OP50_MergedReps_narrow_peaks_peak_415
I	3316554	3316816	263	3316701	148.84	11.5534	1.85693	10.2766	SET-26_somatic.vs.glp-1_OP50_MergedReps_narrow_peaks_peak_416
I	3330593	3331048	456	3330847	224.47	28.5422	2.32448	26.9977	SET-26_somatic.vs.glp-1_OP50_MergedReps_narrow_peaks_peak_417
I	3334366	3334888	523	3334651	386.63	97.1686	3.6227	95.2067	SET-26_somatic.vs.glp-1_OP50_MergedReps_narrow_peaks_peak_418
I	3340016	3340377	362	3340247	137.35	6.04126	1.53719	4.92185	SET-26_somatic.vs.glp-1_OP50_MergedReps_narrow_peaks_peak_419a
I	3340016	3340377	362	3340356	122.22	4.40092	1.44966	3.3471	SET-26_somatic.vs.glp-1_OP50_MergedReps_narrow_peaks_peak_419b
I	3349498	3350310	813	3349938	595.37	206.408	4.84856	204.14	SET-26_somatic.vs.glp-1_OP50_MergedReps_narrow_peaks_peak_420
I	3409724	3410047	324	3409923	131.3	7.28063	1.63948	6.11856	SET-26_somatic.vs.glp-1_OP50_MergedReps_narrow_peaks_peak_421a
I	3409724	3410047	324	3410036	122.22	5.38289	1.52701	4.28673	SET-26_somatic.vs.glp-1_OP50_MergedReps_narrow_peaks_peak_421b
I	3412207	3412709	503	3412546	258.36	56.151	3.21409	54.3805	SET-26_somatic.vs.glp-1_OP50_MergedReps_narrow_peaks_peak_422
I	3438546	3439228	683	3438836	300.11	79.113	3.73146	77.225	SET-26_somatic.vs.glp-1_OP50_MergedReps_narrow_peaks_peak_423a
I	3438546	3439228	683	3439063	209.35	33.1306	2.60674	31.5351	SET-26_somatic.vs.glp-1_OP50_MergedReps_narrow_peaks_peak_423b
I	3466646	3467282	637	3466991	477.39	200.563	5.92841	198.307	SET-26_somatic.vs.glp-1_OP50_MergedReps_narrow_peaks_peak_424
I	3471364	3471717	354	3471513	147.63	11.2785	1.84193	10.0088	SET-26_somatic.vs.glp-1_OP50_MergedReps_narrow_peaks_peak_425
I	3472682	3473095	414	3472893	226.9	40.611	2.82419	38.9481	SET-26_somatic.vs.glp-1_OP50_MergedReps_narrow_peaks_peak_426
I	3480972	3481223	252	3481079	139.77	9.18331	1.74446	7.96594	SET-26_somatic.vs.glp-1_OP50_MergedReps_narrow_peaks_peak_427
I	3481308	3481789	482	3481495	289.82	67.0142	3.38164	65.1853	SET-26_somatic.vs.glp-1_OP50_MergedReps_narrow_peaks_peak_428
I	3500822	3501620	799	3501314	681.9	252.925	5.21294	250.557	SET-26_somatic.vs.glp-1_OP50_MergedReps_narrow_peaks_peak_429
I	3502536	3503102	567	3502852	286.19	68.6	3.46012	66.763	SET-26_somatic.vs.glp-1_OP50_MergedReps_narrow_peaks_peak_430
I	3504171	3504954	784	3504287	126.46	6.19369	1.5795	5.0693	SET-26_somatic.vs.glp-1_OP50_MergedReps_narrow_peaks_peak_431a
I	3504171	3504954	784	3504652	154.89	13.2622	1.93191	11.9477	SET-26_somatic.vs.glp-1_OP50_MergedReps_narrow_peaks_peak_431b
I	3508618	3508897	280	3508753	128.27	6.6188	1.60199	5.47853	SET-26_somatic.vs.glp-1_OP50_MergedReps_narrow_peaks_peak_432
I	3510517	3511028	512	3510694	206.93	19.7465	2.03851	18.3168	SET-26_somatic.vs.glp-1_OP50_MergedReps_narrow_peaks_peak_433
I	3513976	3514794	819	3514466	587.51	240.054	5.76968	237.711	SET-26_somatic.vs.glp-1_OP50_MergedReps_narrow_peaks_peak_434
I	3515406	3517152	1747	3515680	233.55	43.8531	2.90667	42.1652	SET-26_somatic.vs.glp-1_OP50_MergedReps_narrow_peaks_peak_435a
I	3515406	3517152	1747	3516314	314.02	87.3489	3.90391	85.4256	SET-26_somatic.vs.glp-1_OP50_MergedReps_narrow_peaks_peak_435b
I	3515406	3517152	1747	3516537	312.81	83.2753	3.78088	81.3691	SET-26_somatic.vs.glp-1_OP50_MergedReps_narrow_peaks_peak_435c
I	3515406	3517152	1747	3517002	160.94	15.0697	2.00689	13.7191	SET-26_somatic.vs.glp-1_OP50_MergedReps_narrow_peaks_peak_435d
I	3523063	3523265	203	3523159	127.67	6.40462	1.59449	5.27217	SET-26_somatic.vs.glp-1_OP50_MergedReps_narrow_peaks_peak_436
I	3533695	3534195	501	3533915	181.52	12.5528	1.78937	11.2549	SET-26_somatic.vs.glp-1_OP50_MergedReps_narrow_peaks_peak_437
I	3534449	3534865	417	3534615	158.52	14.4565	1.9769	13.1188	SET-26_somatic.vs.glp-1_OP50_MergedReps_narrow_peaks_peak_438
I	3546756	3547461	706	3547119	591.74	294.801	7.34555	292.349	SET-26_somatic.vs.glp-1_OP50_MergedReps_narrow_peaks_peak_439
I	3549849	3550126	278	3549960	126.46	6.19369	1.5795	5.0693	SET-26_somatic.vs.glp-1_OP50_MergedReps_narrow_peaks_peak_440
I	3562626	3563152	527	3562876	328.54	88.9394	3.83191	87.0105	SET-26_somatic.vs.glp-1_OP50_MergedReps_narrow_peaks_peak_441
I	3582423	3582819	397	3582619	134.93	7.97095	1.68447	6.78757	SET-26_somatic.vs.glp-1_OP50_MergedReps_narrow_peaks_peak_442
I	3600666	3601110	445	3600929	206.93	31.8706	2.57675	30.2881	SET-26_somatic.vs.glp-1_OP50_MergedReps_narrow_peaks_peak_443
I	3605647	3606051	405	3605908	242.02	48.1536	3.01164	46.4349	SET-26_somatic.vs.glp-1_OP50_MergedReps_narrow_peaks_peak_444
I	3636225	3636966	742	3636748	559.07	261.361	6.74782	258.975	SET-26_somatic.vs.glp-1_OP50_MergedReps_narrow_peaks_peak_445
I	3637173	3637625	453	3637319	202.09	30.2199	2.51676	28.6554	SET-26_somatic.vs.glp-1_OP50_MergedReps_narrow_peaks_peak_446
I	3638688	3639131	444	3638939	294.66	75.6687	3.66398	73.7971	SET-26_somatic.vs.glp-1_OP50_MergedReps_narrow_peaks_peak_447
I	3647792	3648486	695	3648202	384.21	51.7983	2.4227	50.0553	SET-26_somatic.vs.glp-1_OP50_MergedReps_narrow_peaks_peak_448
I	3671170	3671378	209	3671275	137.35	7.37422	1.62761	6.21048	SET-26_somatic.vs.glp-1_OP50_MergedReps_narrow_peaks_peak_449
I	3671820	3672141	322	3671961	149.45	11.0341	1.81701	9.77122	SET-26_somatic.vs.glp-1_OP50_MergedReps_narrow_peaks_peak_450
I	3672536	3673067	532	3672816	173.65	4.88253	1.3972	3.80741	SET-26_somatic.vs.glp-1_OP50_MergedReps_narrow_peaks_peak_451
I	3679858	3680185	328	3680041	169.41	5.59173	1.44419	4.48945	SET-26_somatic.vs.glp-1_OP50_MergedReps_narrow_peaks_peak_452
I	3680818	3681142	325	3680887	125.85	5.98603	1.572	4.86773	SET-26_somatic.vs.glp-1_OP50_MergedReps_narrow_peaks_peak_453
I	3681834	3682436	603	3682133	239.6	44.726	2.89881	43.0326	SET-26_somatic.vs.glp-1_OP50_MergedReps_narrow_peaks_peak_454
I	3682863	3683196	334	3683187	138.56	8.19806	1.68141	7.01108	SET-26_somatic.vs.glp-1_OP50_MergedReps_narrow_peaks_peak_455
I	3683955	3685196	1242	3684581	681.9	376.052	8.46277	373.448	SET-26_somatic.vs.glp-1_OP50_MergedReps_narrow_peaks_peak_456a
I	3683955	3685196	1242	3685084	117.38	4.44508	1.46703	3.38583	SET-26_somatic.vs.glp-1_OP50_MergedReps_narrow_peaks_peak_456b
I	3685331	3685703	373	3685541	151.26	12.3953	1.88692	11.0992	SET-26_somatic.vs.glp-1_OP50_MergedReps_narrow_peaks_peak_457
I	3697951	3698423	473	3698185	232.95	36.0825	2.59363	34.4611	SET-26_somatic.vs.glp-1_OP50_MergedReps_narrow_peaks_peak_458
I	3702815	3703399	585	3703072	289.22	72.8388	3.59649	70.9807	SET-26_somatic.vs.glp-1_OP50_MergedReps_narrow_peaks_peak_459
I	3709795	3710182	388	3710015	195.43	27.4129	2.43428	25.8807	SET-26_somatic.vs.glp-1_OP50_MergedReps_narrow_peaks_peak_460
I	3710648	3710933	286	3710821	124.04	4.53781	1.45391	3.47655	SET-26_somatic.vs.glp-1_OP50_MergedReps_narrow_peaks_peak_461
I	3712446	3712760	315	3712596	134.32	7.97095	1.67697	6.78757	SET-26_somatic.vs.glp-1_OP50_MergedReps_narrow_peaks_peak_462
I	3713498	3713795	298	3713642	200.27	29.4071	2.49427	27.8512	SET-26_somatic.vs.glp-1_OP50_MergedReps_narrow_peaks_peak_463
I	3713994	3714442	449	3714230	139.77	9.18331	1.74446	7.96594	SET-26_somatic.vs.glp-1_OP50_MergedReps_narrow_peaks_peak_464
I	3714526	3715123	598	3714882	172.44	15.9547	1.99357	14.59	SET-26_somatic.vs.glp-1_OP50_MergedReps_narrow_peaks_peak_465
I	3715230	3715792	563	3715327	170.63	18.2921	2.12686	16.8854	SET-26_somatic.vs.glp-1_OP50_MergedReps_narrow_peaks_peak_466a
I	3715230	3715792	563	3715681	119.8	4.80996	1.49702	3.73643	SET-26_somatic.vs.glp-1_OP50_MergedReps_narrow_peaks_peak_466b
I	3716362	3716931	570	3716503	145.21	10.7372	1.81194	9.47981	SET-26_somatic.vs.glp-1_OP50_MergedReps_narrow_peaks_peak_467a
I	3716362	3716931	570	3716704	143.4	10.0987	1.78269	8.85915	SET-26_somatic.vs.glp-1_OP50_MergedReps_narrow_peaks_peak_467b
I	3717201	3717671	471	3717351	147.63	10.6548	1.80424	9.4021	SET-26_somatic.vs.glp-1_OP50_MergedReps_narrow_peaks_peak_468a
I	3717201	3717671	471	3717501	160.94	14.3466	1.96677	13.0116	SET-26_somatic.vs.glp-1_OP50_MergedReps_narrow_peaks_peak_468b
I	3717797	3718901	1105	3718070	128.27	6.09101	1.56389	4.97076	SET-26_somatic.vs.glp-1_OP50_MergedReps_narrow_peaks_peak_469a
I	3717797	3718901	1105	3718313	130.09	6.50303	1.58547	5.36887	SET-26_somatic.vs.glp-1_OP50_MergedReps_narrow_peaks_peak_469b
I	3717797	3718901	1105	3718669	196.64	18.4425	2.01676	17.0345	SET-26_somatic.vs.glp-1_OP50_MergedReps_narrow_peaks_peak_469c
I	3720369	3722107	1739	3720846	317.05	85.9821	3.82361	84.0652	SET-26_somatic.vs.glp-1_OP50_MergedReps_narrow_peaks_peak_470a
I	3720369	3722107	1739	3721652	969.3	267.87	3.96039	265.47	SET-26_somatic.vs.glp-1_OP50_MergedReps_narrow_peaks_peak_470b
I	3723332	3723992	661	3723673	368.48	49.9695	2.43077	48.2392	SET-26_somatic.vs.glp-1_OP50_MergedReps_narrow_peaks_peak_471
I	3724527	3724890	364	3724752	142.19	9.94697	1.77445	8.70952	SET-26_somatic.vs.glp-1_OP50_MergedReps_narrow_peaks_peak_472
I	3732728	3733058	331	3732832	130.69	7.05683	1.63199	5.90275	SET-26_somatic.vs.glp-1_OP50_MergedReps_narrow_peaks_peak_473
I	3734231	3734591	361	3734315	112.54	3.59392	1.40704	2.57481	SET-26_somatic.vs.glp-1_OP50_MergedReps_narrow_peaks_peak_474a
I	3734231	3734591	361	3734458	119.8	4.80996	1.49702	3.73643	SET-26_somatic.vs.glp-1_OP50_MergedReps_narrow_peaks_peak_474b
I	3735675	3736174	500	3735840	158.52	14.4565	1.9769	13.1188	SET-26_somatic.vs.glp-1_OP50_MergedReps_narrow_peaks_peak_475a
I	3735675	3736174	500	3736077	125.25	5.98603	1.5645	4.86773	SET-26_somatic.vs.glp-1_OP50_MergedReps_narrow_peaks_peak_475b
I	3736629	3737044	416	3736780	176.68	20.3464	2.20184	18.9074	SET-26_somatic.vs.glp-1_OP50_MergedReps_narrow_peaks_peak_476
I	3737467	3737982	516	3737576	133.72	7.73771	1.66948	6.56197	SET-26_somatic.vs.glp-1_OP50_MergedReps_narrow_peaks_peak_477a
I	3737467	3737982	516	3737830	151.26	12.3953	1.88692	11.0992	SET-26_somatic.vs.glp-1_OP50_MergedReps_narrow_peaks_peak_477b
I	3738118	3739629	1512	3738376	286.8	71.1587	3.5665	69.3088	SET-26_somatic.vs.glp-1_OP50_MergedReps_narrow_peaks_peak_478a
I	3738118	3739629	1512	3738909	146.42	11.0064	1.82694	9.74373	SET-26_somatic.vs.glp-1_OP50_MergedReps_narrow_peaks_peak_478b
I	3738118	3739629	1512	3739453	157.31	14.1539	1.9619	12.821	SET-26_somatic.vs.glp-1_OP50_MergedReps_narrow_peaks_peak_478c
I	3740183	3741583	1401	3740557	784.15	475.343	9.72995	472.576	SET-26_somatic.vs.glp-1_OP50_MergedReps_narrow_peaks_peak_479a
I	3740183	3741583	1401	3741233	331.57	97.7104	4.12136	95.7467	SET-26_somatic.vs.glp-1_OP50_MergedReps_narrow_peaks_peak_479b
I	3754343	3754918	576	3754663	271.67	36.7163	2.413	35.0875	SET-26_somatic.vs.glp-1_OP50_MergedReps_narrow_peaks_peak_480
I	3759017	3759451	435	3759250	389.05	44.3331	2.22885	42.6414	SET-26_somatic.vs.glp-1_OP50_MergedReps_narrow_peaks_peak_481
I	3781252	3782281	1030	3781771	872.49	564.86	10.8247	561.947	SET-26_somatic.vs.glp-1_OP50_MergedReps_narrow_peaks_peak_482
I	3784277	3784600	324	3784404	137.95	8.68921	1.72196	7.48481	SET-26_somatic.vs.glp-1_OP50_MergedReps_narrow_peaks_peak_483
I	3785074	3786559	1486	3785368	432.01	120.274	3.93644	118.232	SET-26_somatic.vs.glp-1_OP50_MergedReps_narrow_peaks_peak_484a
I	3785074	3786559	1486	3786092	301.32	67.382	3.29321	65.5512	SET-26_somatic.vs.glp-1_OP50_MergedReps_narrow_peaks_peak_484b
I	3787000	3789379	2380	3787307	249.28	51.5982	3.10162	49.856	SET-26_somatic.vs.glp-1_OP50_MergedReps_narrow_peaks_peak_485a
I	3787000	3789379	2380	3787793	980.79	668.802	11.8288	665.728	SET-26_somatic.vs.glp-1_OP50_MergedReps_narrow_peaks_peak_485b
I	3787000	3789379	2380	3788503	145.21	10.7372	1.81194	9.47981	SET-26_somatic.vs.glp-1_OP50_MergedReps_narrow_peaks_peak_485c
I	3787000	3789379	2380	3789072	221.45	14.4682	1.76547	13.1304	SET-26_somatic.vs.glp-1_OP50_MergedReps_narrow_peaks_peak_485d
I	3798483	3798931	449	3798775	209.35	33.1306	2.60674	31.5351	SET-26_somatic.vs.glp-1_OP50_MergedReps_narrow_peaks_peak_486
I	3803773	3804082	310	3803980	122.22	5.38289	1.52701	4.28673	SET-26_somatic.vs.glp-1_OP50_MergedReps_narrow_peaks_peak_487
I	3804439	3805143	705	3804675	186.36	23.9623	2.32181	22.4719	SET-26_somatic.vs.glp-1_OP50_MergedReps_narrow_peaks_peak_488a
I	3804439	3805143	705	3805013	125.85	3.35296	1.36399	2.34674	SET-26_somatic.vs.glp-1_OP50_MergedReps_narrow_peaks_peak_488b
I	3805314	3807170	1857	3805700	416.88	154.829	5.17859	152.687	SET-26_somatic.vs.glp-1_OP50_MergedReps_narrow_peaks_peak_489a
I	3805314	3807170	1857	3806781	813.19	452.231	8.57044	449.502	SET-26_somatic.vs.glp-1_OP50_MergedReps_narrow_peaks_peak_489b
I	3807323	3809246	1924	3807576	215.4	35.7054	2.68172	34.0861	SET-26_somatic.vs.glp-1_OP50_MergedReps_narrow_peaks_peak_490a
I	3807323	3809246	1924	3807751	201.48	25.8479	2.32739	24.3361	SET-26_somatic.vs.glp-1_OP50_MergedReps_narrow_peaks_peak_490b
I	3807323	3809246	1924	3808315	177.28	18.4806	2.09742	17.0721	SET-26_somatic.vs.glp-1_OP50_MergedReps_narrow_peaks_peak_490c
I	3807323	3809246	1924	3808709	228.11	41.528	2.83918	39.8578	SET-26_somatic.vs.glp-1_OP50_MergedReps_narrow_peaks_peak_490d
I	3807323	3809246	1924	3809049	126.46	6.19369	1.5795	5.0693	SET-26_somatic.vs.glp-1_OP50_MergedReps_narrow_peaks_peak_490e
I	3809714	3813438	3725	3810177	202.09	30.2199	2.51676	28.6554	SET-26_somatic.vs.glp-1_OP50_MergedReps_narrow_peaks_peak_491a
I	3809714	3813438	3725	3810692	226.9	40.611	2.82419	38.9481	SET-26_somatic.vs.glp-1_OP50_MergedReps_narrow_peaks_peak_491b
I	3809714	3813438	3725	3811164	212.37	34.4089	2.64423	32.8011	SET-26_somatic.vs.glp-1_OP50_MergedReps_narrow_peaks_peak_491c
I	3809714	3813438	3725	3811754	274.69	63.1983	3.36213	61.3896	SET-26_somatic.vs.glp-1_OP50_MergedReps_narrow_peaks_peak_491d
I	3809714	3813438	3725	3812340	109.51	3.12594	1.36955	2.13036	SET-26_somatic.vs.glp-1_OP50_MergedReps_narrow_peaks_peak_491e
I	3809714	3813438	3725	3812586	156.71	13.8539	1.9544	12.5277	SET-26_somatic.vs.glp-1_OP50_MergedReps_narrow_peaks_peak_491f
I	3809714	3813438	3725	3813170	207.53	31.3831	2.54309	29.8079	SET-26_somatic.vs.glp-1_OP50_MergedReps_narrow_peaks_peak_491g
I	3813697	3814097	401	3813913	162.76	8.90314	1.65414	7.69562	SET-26_somatic.vs.glp-1_OP50_MergedReps_narrow_peaks_peak_492
I	3815388	3818281	2894	3815712	189.99	25.0923	2.3668	23.5871	SET-26_somatic.vs.glp-1_OP50_MergedReps_narrow_peaks_peak_493a
I	3815388	3818281	2894	3816243	174.26	19.6519	2.17185	18.2231	SET-26_somatic.vs.glp-1_OP50_MergedReps_narrow_peaks_peak_493b
I	3815388	3818281	2894	3816505	203.9	30.6294	2.53926	29.0601	SET-26_somatic.vs.glp-1_OP50_MergedReps_narrow_peaks_peak_493c
I	3815388	3818281	2894	3817092	369.69	122.207	4.59374	120.159	SET-26_somatic.vs.glp-1_OP50_MergedReps_narrow_peaks_peak_493d
I	3815388	3818281	2894	3817411	207.53	32.2885	2.58425	30.7024	SET-26_somatic.vs.glp-1_OP50_MergedReps_narrow_peaks_peak_493e
I	3815388	3818281	2894	3817819	560.28	268.147	6.95565	265.747	SET-26_somatic.vs.glp-1_OP50_MergedReps_narrow_peaks_peak_493f
I	3819697	3822089	2393	3819972	235.97	44.7961	2.93666	43.1007	SET-26_somatic.vs.glp-1_OP50_MergedReps_narrow_peaks_peak_494a
I	3819697	3822089	2393	3820370	306.76	82.6089	3.81394	80.7056	SET-26_somatic.vs.glp-1_OP50_MergedReps_narrow_peaks_peak_494b
I	3819697	3822089	2393	3820810	226.9	40.611	2.82419	38.9481	SET-26_somatic.vs.glp-1_OP50_MergedReps_narrow_peaks_peak_494c
I	3819697	3822089	2393	3821322	269.85	39.142	2.50791	37.4927	SET-26_somatic.vs.glp-1_OP50_MergedReps_narrow_peaks_peak_494d
I	3819697	3822089	2393	3821777	271.67	62.9643	3.37905	61.1564	SET-26_somatic.vs.glp-1_OP50_MergedReps_narrow_peaks_peak_494e
I	3822270	3823146	877	3822834	781.12	348.454	6.41085	345.899	SET-26_somatic.vs.glp-1_OP50_MergedReps_narrow_peaks_peak_495
I	3823252	3825086	1835	3823359	157.92	3.91083	1.35828	2.87946	SET-26_somatic.vs.glp-1_OP50_MergedReps_narrow_peaks_peak_496a
I	3823252	3825086	1835	3823823	128.27	4.18871	1.42056	3.1442	SET-26_somatic.vs.glp-1_OP50_MergedReps_narrow_peaks_peak_496b
I	3823252	3825086	1835	3824554	639.54	337.449	7.9379	334.915	SET-26_somatic.vs.glp-1_OP50_MergedReps_narrow_peaks_peak_496c
I	3825528	3825897	370	3825764	158.52	14.4565	1.9769	13.1188	SET-26_somatic.vs.glp-1_OP50_MergedReps_narrow_peaks_peak_497
I	3825945	3827341	1397	3826349	230.53	42.4524	2.86917	40.7752	SET-26_somatic.vs.glp-1_OP50_MergedReps_narrow_peaks_peak_498a
I	3825945	3827341	1397	3826659	251.1	52.5981	3.12411	50.8497	SET-26_somatic.vs.glp-1_OP50_MergedReps_narrow_peaks_peak_498b
I	3825945	3827341	1397	3827153	168.81	17.6272	2.10437	16.2311	SET-26_somatic.vs.glp-1_OP50_MergedReps_narrow_peaks_peak_498c
I	3827449	3827746	298	3827592	129.48	4.5612	1.44979	3.49944	SET-26_somatic.vs.glp-1_OP50_MergedReps_narrow_peaks_peak_499
I	3827962	3828526	565	3828109	203.3	14.7476	1.82409	13.4066	SET-26_somatic.vs.glp-1_OP50_MergedReps_narrow_peaks_peak_500a
I	3827962	3828526	565	3828334	158.52	8.82381	1.65825	7.61749	SET-26_somatic.vs.glp-1_OP50_MergedReps_narrow_peaks_peak_500b
I	3829106	3831062	1957	3829363	315.84	87.9476	3.92641	86.0218	SET-26_somatic.vs.glp-1_OP50_MergedReps_narrow_peaks_peak_501a
I	3829106	3831062	1957	3829580	318.86	84.324	3.7631	82.4143	SET-26_somatic.vs.glp-1_OP50_MergedReps_narrow_peaks_peak_501b
I	3829106	3831062	1957	3829911	387.23	95.4484	3.56178	93.4932	SET-26_somatic.vs.glp-1_OP50_MergedReps_narrow_peaks_peak_501c
I	3829106	3831062	1957	3830462	276.51	53.6995	2.98397	51.9447	SET-26_somatic.vs.glp-1_OP50_MergedReps_narrow_peaks_peak_501d
I	3829106	3831062	1957	3830721	366.06	110.801	4.21905	108.791	SET-26_somatic.vs.glp-1_OP50_MergedReps_narrow_peaks_peak_501e
I	3831456	3832577	1122	3831791	153.68	12.9705	1.91691	11.6626	SET-26_somatic.vs.glp-1_OP50_MergedReps_narrow_peaks_peak_502a
I	3831456	3832577	1122	3832290	176.68	18.4455	2.10516	17.0374	SET-26_somatic.vs.glp-1_OP50_MergedReps_narrow_peaks_peak_502b
I	3832737	3833578	842	3832821	169.41	7.9148	1.57792	6.73617	SET-26_somatic.vs.glp-1_OP50_MergedReps_narrow_peaks_peak_503a
I	3832737	3833578	842	3833093	215.4	19.4758	1.98896	18.0515	SET-26_somatic.vs.glp-1_OP50_MergedReps_narrow_peaks_peak_503b
I	3832737	3833578	842	3833410	169.41	8.73052	1.623	7.52552	SET-26_somatic.vs.glp-1_OP50_MergedReps_narrow_peaks_peak_503c
I	3833620	3834304	685	3833713	176.07	9.41904	1.63954	8.19826	SET-26_somatic.vs.glp-1_OP50_MergedReps_narrow_peaks_peak_504a
I	3833620	3834304	685	3834113	124.64	5.78167	1.557	4.67142	SET-26_somatic.vs.glp-1_OP50_MergedReps_narrow_peaks_peak_504b
I	3842356	3842865	510	3842681	214.19	26.5886	2.28924	25.0679	SET-26_somatic.vs.glp-1_OP50_MergedReps_narrow_peaks_peak_505
I	3858209	3858597	389	3858414	214.79	35.2713	2.67422	33.6554	SET-26_somatic.vs.glp-1_OP50_MergedReps_narrow_peaks_peak_506
I	3859456	3860025	570	3859673	208.74	32.7085	2.59924	31.1177	SET-26_somatic.vs.glp-1_OP50_MergedReps_narrow_peaks_peak_507
I	3860520	3861063	544	3860765	404.78	120.588	4.18331	118.546	SET-26_somatic.vs.glp-1_OP50_MergedReps_narrow_peaks_peak_508
I	3861303	3863528	2226	3861659	252.31	49.3535	2.98711	47.6272	SET-26_somatic.vs.glp-1_OP50_MergedReps_narrow_peaks_peak_509a
I	3861303	3863528	2226	3862038	219.03	24.0079	2.15715	22.517	SET-26_somatic.vs.glp-1_OP50_MergedReps_narrow_peaks_peak_509b
I	3861303	3863528	2226	3862602	177.28	20.6974	2.20934	19.2526	SET-26_somatic.vs.glp-1_OP50_MergedReps_narrow_peaks_peak_509c
I	3861303	3863528	2226	3862917	212.37	34.4089	2.64423	32.8011	SET-26_somatic.vs.glp-1_OP50_MergedReps_narrow_peaks_peak_509d
I	3861303	3863528	2226	3863410	132.51	7.5076	1.65448	6.33971	SET-26_somatic.vs.glp-1_OP50_MergedReps_narrow_peaks_peak_509e
I	3863838	3864335	498	3864015	174.86	19.6519	2.17935	18.2231	SET-26_somatic.vs.glp-1_OP50_MergedReps_narrow_peaks_peak_510
I	3864424	3864826	403	3864557	203.3	30.6294	2.53176	29.0601	SET-26_somatic.vs.glp-1_OP50_MergedReps_narrow_peaks_peak_511
I	3865089	3866551	1463	3865313	238.39	32.0374	2.39391	30.4539	SET-26_somatic.vs.glp-1_OP50_MergedReps_narrow_peaks_peak_512a
I	3865089	3866551	1463	3865641	159.73	5.33496	1.44806	4.24403	SET-26_somatic.vs.glp-1_OP50_MergedReps_narrow_peaks_peak_512b
I	3865089	3866551	1463	3866152	507.03	223.145	6.25659	220.839	SET-26_somatic.vs.glp-1_OP50_MergedReps_narrow_peaks_peak_512c
I	3866684	3870203	3520	3867354	743.01	346.594	6.76369	344.043	SET-26_somatic.vs.glp-1_OP50_MergedReps_narrow_peaks_peak_513a
I	3866684	3870203	3520	3868297	241.42	30.1781	2.30873	28.6162	SET-26_somatic.vs.glp-1_OP50_MergedReps_narrow_peaks_peak_513b
I	3866684	3870203	3520	3868653	137.35	8.0256	1.67086	6.84144	SET-26_somatic.vs.glp-1_OP50_MergedReps_narrow_peaks_peak_513c
I	3866684	3870203	3520	3869116	369.69	122.207	4.59374	120.159	SET-26_somatic.vs.glp-1_OP50_MergedReps_narrow_peaks_peak_513d
I	3866684	3870203	3520	3869991	210.56	16.281	1.8722	14.91	SET-26_somatic.vs.glp-1_OP50_MergedReps_narrow_peaks_peak_513e
I	3873270	3874508	1239	3873516	207.53	30.1733	2.48847	28.6114	SET-26_somatic.vs.glp-1_OP50_MergedReps_narrow_peaks_peak_514a
I	3873270	3874508	1239	3874061	577.22	268.794	6.7235	266.393	SET-26_somatic.vs.glp-1_OP50_MergedReps_narrow_peaks_peak_514b
I	3874912	3875289	378	3875042	154.89	12.728	1.90114	11.4263	SET-26_somatic.vs.glp-1_OP50_MergedReps_narrow_peaks_peak_515
I	3875410	3880016	4607	3875931	217.21	36.5798	2.70422	34.9518	SET-26_somatic.vs.glp-1_OP50_MergedReps_narrow_peaks_peak_516a
I	3875410	3880016	4607	3876409	173.05	18.2423	2.102	16.8389	SET-26_somatic.vs.glp-1_OP50_MergedReps_narrow_peaks_peak_516b
I	3875410	3880016	4607	3876875	877.93	570.066	10.8922	567.144	SET-26_somatic.vs.glp-1_OP50_MergedReps_narrow_peaks_peak_516c
I	3875410	3880016	4607	3877300	169.41	12.6398	1.83242	11.3409	SET-26_somatic.vs.glp-1_OP50_MergedReps_narrow_peaks_peak_516d
I	3875410	3880016	4607	3877632	219.63	29.0476	2.37241	27.4964	SET-26_somatic.vs.glp-1_OP50_MergedReps_narrow_peaks_peak_516e
I	3875410	3880016	4607	3877805	225.68	38.8124	2.75103	37.1649	SET-26_somatic.vs.glp-1_OP50_MergedReps_narrow_peaks_peak_516f
I	3875410	3880016	4607	3878526	202.69	29.8799	2.50853	28.3199	SET-26_somatic.vs.glp-1_OP50_MergedReps_narrow_peaks_peak_516g
I	3875410	3880016	4607	3878793	114.36	3.29236	1.37328	2.28768	SET-26_somatic.vs.glp-1_OP50_MergedReps_narrow_peaks_peak_516h
I	3875410	3880016	4607	3878925	153.08	9.57006	1.71198	8.34357	SET-26_somatic.vs.glp-1_OP50_MergedReps_narrow_peaks_peak_516i
I	3875410	3880016	4607	3879650	249.28	51.5982	3.10162	49.856	SET-26_somatic.vs.glp-1_OP50_MergedReps_narrow_peaks_peak_516j
I	3880776	3881446	671	3880941	173.65	19.3082	2.16435	17.8853	SET-26_somatic.vs.glp-1_OP50_MergedReps_narrow_peaks_peak_517a
I	3880776	3881446	671	3881254	125.25	5.98603	1.5645	4.86773	SET-26_somatic.vs.glp-1_OP50_MergedReps_narrow_peaks_peak_517b
I	3881501	3881700	200	3881588	113.75	3.75709	1.42204	2.72936	SET-26_somatic.vs.glp-1_OP50_MergedReps_narrow_peaks_peak_518
I	3883261	3883591	331	3883413	144	5.26669	1.46467	4.17707	SET-26_somatic.vs.glp-1_OP50_MergedReps_narrow_peaks_peak_519
I	3884714	3884971	258	3884838	140.98	9.43488	1.75945	8.21011	SET-26_somatic.vs.glp-1_OP50_MergedReps_narrow_peaks_peak_520
I	3885745	3886210	466	3886017	163.36	16.0094	2.03688	14.6412	SET-26_somatic.vs.glp-1_OP50_MergedReps_narrow_peaks_peak_521
I	3899434	3900123	690	3899939	182.12	4.98733	1.38728	3.91013	SET-26_somatic.vs.glp-1_OP50_MergedReps_narrow_peaks_peak_522
I	3906092	3906550	459	3906334	254.12	39.1144	2.57699	37.4653	SET-26_somatic.vs.glp-1_OP50_MergedReps_narrow_peaks_peak_523
I	3908359	3909423	1065	3908565	494.93	156.262	4.42798	154.117	SET-26_somatic.vs.glp-1_OP50_MergedReps_narrow_peaks_peak_524a
I	3908359	3909423	1065	3909163	258.36	53.0068	3.08759	51.2568	SET-26_somatic.vs.glp-1_OP50_MergedReps_narrow_peaks_peak_524b
I	3910249	3910901	653	3910708	330.96	52.698	2.65571	50.9493	SET-26_somatic.vs.glp-1_OP50_MergedReps_narrow_peaks_peak_525
I	3922014	3923083	1070	3922280	235.97	44.7961	2.93666	43.1007	SET-26_somatic.vs.glp-1_OP50_MergedReps_narrow_peaks_peak_526a
I	3922014	3923083	1070	3922732	168.81	17.6272	2.10437	16.2311	SET-26_somatic.vs.glp-1_OP50_MergedReps_narrow_peaks_peak_526b
I	3923461	3923861	401	3923614	144	10.4709	1.79694	9.22073	SET-26_somatic.vs.glp-1_OP50_MergedReps_narrow_peaks_peak_527
I	3928136	3928506	371	3928307	205.72	31.4548	2.56175	29.8771	SET-26_somatic.vs.glp-1_OP50_MergedReps_narrow_peaks_peak_528
I	3930323	3930821	499	3930644	415.67	113.966	3.89413	111.945	SET-26_somatic.vs.glp-1_OP50_MergedReps_narrow_peaks_peak_529
I	3941745	3942290	546	3941994	139.77	9.18331	1.74446	7.96594	SET-26_somatic.vs.glp-1_OP50_MergedReps_narrow_peaks_peak_530
I	3942730	3942961	232	3942876	134.93	7.97095	1.68447	6.78757	SET-26_somatic.vs.glp-1_OP50_MergedReps_narrow_peaks_peak_531
I	3944253	3945018	766	3944350	173.05	10.2344	1.68976	8.99106	SET-26_somatic.vs.glp-1_OP50_MergedReps_narrow_peaks_peak_532a
I	3944253	3945018	766	3944558	165.78	11.8635	1.80894	10.581	SET-26_somatic.vs.glp-1_OP50_MergedReps_narrow_peaks_peak_532b
I	3944253	3945018	766	3944802	156.71	6.81968	1.54617	5.67576	SET-26_somatic.vs.glp-1_OP50_MergedReps_narrow_peaks_peak_532c
I	3945897	3946621	725	3946052	120.41	4.69797	1.48056	3.63119	SET-26_somatic.vs.glp-1_OP50_MergedReps_narrow_peaks_peak_533a
I	3945897	3946621	725	3946288	122.83	5.38289	1.53451	4.28673	SET-26_somatic.vs.glp-1_OP50_MergedReps_narrow_peaks_peak_533b
I	3948186	3948397	212	3948312	133.72	7.73771	1.66948	6.56197	SET-26_somatic.vs.glp-1_OP50_MergedReps_narrow_peaks_peak_534
I	3948519	3948843	325	3948642	144.61	10.4709	1.80444	9.22073	SET-26_somatic.vs.glp-1_OP50_MergedReps_narrow_peaks_peak_535
I	3954662	3954964	303	3954797	176.68	20.3464	2.20184	18.9074	SET-26_somatic.vs.glp-1_OP50_MergedReps_narrow_peaks_peak_536
I	3956538	3957067	530	3956808	269.85	30.7653	2.22011	29.1952	SET-26_somatic.vs.glp-1_OP50_MergedReps_narrow_peaks_peak_537
I	3975900	3976296	397	3976154	182.12	22.4877	2.26933	21.018	SET-26_somatic.vs.glp-1_OP50_MergedReps_narrow_peaks_peak_538
I	3982710	3983345	636	3983029	295.87	76.2391	3.67897	74.3647	SET-26_somatic.vs.glp-1_OP50_MergedReps_narrow_peaks_peak_539
I	3987080	3987332	253	3987202	196.04	8.44046	1.54782	7.24768	SET-26_somatic.vs.glp-1_OP50_MergedReps_narrow_peaks_peak_540
I	3992319	3992588	270	3992433	196.64	8.0297	1.53235	6.84544	SET-26_somatic.vs.glp-1_OP50_MergedReps_narrow_peaks_peak_541
I	3994448	3994801	354	3994605	283.77	13.0569	1.59983	11.748	SET-26_somatic.vs.glp-1_OP50_MergedReps_narrow_peaks_peak_542
I	4001758	4002018	261	4001907	138.56	8.93475	1.72946	7.72487	SET-26_somatic.vs.glp-1_OP50_MergedReps_narrow_peaks_peak_543
I	4005332	4006462	1131	4005787	367.87	88.8485	3.51307	86.9199	SET-26_somatic.vs.glp-1_OP50_MergedReps_narrow_peaks_peak_544a
I	4005332	4006462	1131	4006313	139.77	8.75322	1.71668	7.54788	SET-26_somatic.vs.glp-1_OP50_MergedReps_narrow_peaks_peak_544b
I	4008023	4008996	974	4008140	116.78	4.26783	1.45953	3.21696	SET-26_somatic.vs.glp-1_OP50_MergedReps_narrow_peaks_peak_545a
I	4008023	4008996	974	4008547	143.4	9.34317	1.73555	8.12346	SET-26_somatic.vs.glp-1_OP50_MergedReps_narrow_peaks_peak_545b
I	4008023	4008996	974	4008638	163.36	16.0094	2.03688	14.6412	SET-26_somatic.vs.glp-1_OP50_MergedReps_narrow_peaks_peak_545c
I	4012842	4013228	387	4012991	154.89	10.8383	1.79188	9.57958	SET-26_somatic.vs.glp-1_OP50_MergedReps_narrow_peaks_peak_546
I	4018289	4018534	246	4018414	136.74	8.44672	1.70697	7.24988	SET-26_somatic.vs.glp-1_OP50_MergedReps_narrow_peaks_peak_547
I	4020557	4020787	231	4020660	155.5	6.14871	1.5048	5.02725	SET-26_somatic.vs.glp-1_OP50_MergedReps_narrow_peaks_peak_548
I	4021185	4021403	219	4021291	147.03	8.76694	1.68214	7.56134	SET-26_somatic.vs.glp-1_OP50_MergedReps_narrow_peaks_peak_549
I	4022370	4022569	200	4022461	142.19	9.94697	1.77445	8.70952	SET-26_somatic.vs.glp-1_OP50_MergedReps_narrow_peaks_peak_550
I	4023726	4024185	460	4023850	122.22	5.38289	1.52701	4.28673	SET-26_somatic.vs.glp-1_OP50_MergedReps_narrow_peaks_peak_551a
I	4023726	4024185	460	4024064	131.9	4.69721	1.46046	3.63049	SET-26_somatic.vs.glp-1_OP50_MergedReps_narrow_peaks_peak_551b
I	4025467	4025789	323	4025603	132.51	7.5076	1.65448	6.33971	SET-26_somatic.vs.glp-1_OP50_MergedReps_narrow_peaks_peak_552
I	4029218	4029682	465	4029450	451.37	122.663	3.86641	120.614	SET-26_somatic.vs.glp-1_OP50_MergedReps_narrow_peaks_peak_553
I	4030287	4030867	581	4030599	236.58	17.6991	1.85606	16.3022	SET-26_somatic.vs.glp-1_OP50_MergedReps_narrow_peaks_peak_554
I	4032410	4032853	444	4032584	309.18	63.5178	3.10182	61.7068	SET-26_somatic.vs.glp-1_OP50_MergedReps_narrow_peaks_peak_555
I	4035354	4035676	323	4035507	150.05	12.1119	1.87193	10.8227	SET-26_somatic.vs.glp-1_OP50_MergedReps_narrow_peaks_peak_556
I	4046586	4047050	465	4046856	241.42	47.6686	3.00414	45.9535	SET-26_somatic.vs.glp-1_OP50_MergedReps_narrow_peaks_peak_557
I	4050521	4050934	414	4050715	200.27	29.4071	2.49427	27.8512	SET-26_somatic.vs.glp-1_OP50_MergedReps_narrow_peaks_peak_558
I	4081138	4081588	451	4081412	220.84	37.9061	2.7492	36.266	SET-26_somatic.vs.glp-1_OP50_MergedReps_narrow_peaks_peak_559
I	4131048	4131372	325	4131269	131.9	7.28063	1.64698	6.11856	SET-26_somatic.vs.glp-1_OP50_MergedReps_narrow_peaks_peak_560
I	4131892	4133332	1441	4132353	549.99	258.865	6.82818	256.484	SET-26_somatic.vs.glp-1_OP50_MergedReps_narrow_peaks_peak_561a
I	4131892	4133332	1441	4133060	142.79	9.94697	1.78195	8.70952	SET-26_somatic.vs.glp-1_OP50_MergedReps_narrow_peaks_peak_561b
I	4134251	4134773	523	4134554	170.02	18.2921	2.11936	16.8854	SET-26_somatic.vs.glp-1_OP50_MergedReps_narrow_peaks_peak_562
I	4135021	4135617	597	4135298	203.9	30.6294	2.53926	29.0601	SET-26_somatic.vs.glp-1_OP50_MergedReps_narrow_peaks_peak_563
I	4136079	4136347	269	4136205	127.67	6.40462	1.59449	5.27217	SET-26_somatic.vs.glp-1_OP50_MergedReps_narrow_peaks_peak_564
I	4136721	4140043	3323	4136896	164.57	16.3278	2.05188	14.9549	SET-26_somatic.vs.glp-1_OP50_MergedReps_narrow_peaks_peak_565a
I	4136721	4140043	3323	4137170	262.59	43.9973	2.71746	42.3088	SET-26_somatic.vs.glp-1_OP50_MergedReps_narrow_peaks_peak_565b
I	4136721	4140043	3323	4137391	250.49	52.0973	3.11661	50.3523	SET-26_somatic.vs.glp-1_OP50_MergedReps_narrow_peaks_peak_565c
I	4136721	4140043	3323	4137839	177.89	20.6974	2.21684	19.2526	SET-26_somatic.vs.glp-1_OP50_MergedReps_narrow_peaks_peak_565d
I	4136721	4140043	3323	4138109	171.23	18.6284	2.13436	17.2157	SET-26_somatic.vs.glp-1_OP50_MergedReps_narrow_peaks_peak_565e
I	4136721	4140043	3323	4138371	171.23	18.6284	2.13436	17.2157	SET-26_somatic.vs.glp-1_OP50_MergedReps_narrow_peaks_peak_565f
I	4136721	4140043	3323	4139343	917.26	472.287	7.71648	469.525	SET-26_somatic.vs.glp-1_OP50_MergedReps_narrow_peaks_peak_565g
I	4140156	4141338	1183	4140538	390.86	136.482	4.85618	134.391	SET-26_somatic.vs.glp-1_OP50_MergedReps_narrow_peaks_peak_566a
I	4140156	4141338	1183	4140911	396.92	140.651	4.93116	138.548	SET-26_somatic.vs.glp-1_OP50_MergedReps_narrow_peaks_peak_566b
I	4141864	4142300	437	4141976	125.85	4.29164	1.44149	3.24022	SET-26_somatic.vs.glp-1_OP50_MergedReps_narrow_peaks_peak_567a
I	4141864	4142300	437	4142041	131.3	5.55408	1.51716	4.45458	SET-26_somatic.vs.glp-1_OP50_MergedReps_narrow_peaks_peak_567b
I	4160993	4161483	491	4161220	297.08	13.5781	1.59402	12.2582	SET-26_somatic.vs.glp-1_OP50_MergedReps_narrow_peaks_peak_568
I	4171859	4179293	7435	4172408	722.43	393.643	8.31533	391.01	SET-26_somatic.vs.glp-1_OP50_MergedReps_narrow_peaks_peak_569a
I	4171859	4179293	7435	4173168	211.77	16.956	1.89972	15.5737	SET-26_somatic.vs.glp-1_OP50_MergedReps_narrow_peaks_peak_569b
I	4171859	4179293	7435	4173829	384.21	98.3635	3.66866	96.3972	SET-26_somatic.vs.glp-1_OP50_MergedReps_narrow_peaks_peak_569c
I	4171859	4179293	7435	4174383	345.49	104.65	4.22543	102.661	SET-26_somatic.vs.glp-1_OP50_MergedReps_narrow_peaks_peak_569d
I	4171859	4179293	7435	4174955	542.13	198.943	5.12385	196.691	SET-26_somatic.vs.glp-1_OP50_MergedReps_narrow_peaks_peak_569e
I	4171859	4179293	7435	4175133	456.82	181.351	5.56953	179.141	SET-26_somatic.vs.glp-1_OP50_MergedReps_narrow_peaks_peak_569f
I	4171859	4179293	7435	4175941	583.88	272.282	6.75377	269.874	SET-26_somatic.vs.glp-1_OP50_MergedReps_narrow_peaks_peak_569g
I	4171859	4179293	7435	4176334	176.68	15.8559	1.97417	14.4924	SET-26_somatic.vs.glp-1_OP50_MergedReps_narrow_peaks_peak_569h
I	4171859	4179293	7435	4176662	166.39	16.9724	2.07437	15.587	SET-26_somatic.vs.glp-1_OP50_MergedReps_narrow_peaks_peak_569i
I	4171859	4179293	7435	4177428	264.41	57.0525	3.20078	55.2782	SET-26_somatic.vs.glp-1_OP50_MergedReps_narrow_peaks_peak_569j
I	4171859	4179293	7435	4178691	985.63	678.049	12.0028	674.961	SET-26_somatic.vs.glp-1_OP50_MergedReps_narrow_peaks_peak_569k
I	4179547	4185695	6149	4179750	168.2	17.6272	2.09687	16.2311	SET-26_somatic.vs.glp-1_OP50_MergedReps_narrow_peaks_peak_570a
I	4179547	4185695	6149	4180298	180.31	16.6352	1.99237	15.2591	SET-26_somatic.vs.glp-1_OP50_MergedReps_narrow_peaks_peak_570b
I	4179547	4185695	6149	4180859	260.17	57.1812	3.23658	55.4051	SET-26_somatic.vs.glp-1_OP50_MergedReps_narrow_peaks_peak_570c
I	4179547	4185695	6149	4181089	240.21	41.1579	2.74098	39.4914	SET-26_somatic.vs.glp-1_OP50_MergedReps_narrow_peaks_peak_570d
I	4179547	4185695	6149	4181263	234.76	17.155	1.84188	15.7678	SET-26_somatic.vs.glp-1_OP50_MergedReps_narrow_peaks_peak_570e
I	4179547	4185695	6149	4181948	338.22	41.6246	2.30765	39.954	SET-26_somatic.vs.glp-1_OP50_MergedReps_narrow_peaks_peak_570f
I	4179547	4185695	6149	4182299	358.8	79.3906	3.28882	77.5019	SET-26_somatic.vs.glp-1_OP50_MergedReps_narrow_peaks_peak_570g
I	4179547	4185695	6149	4182552	275.9	52.7	2.95838	50.9512	SET-26_somatic.vs.glp-1_OP50_MergedReps_narrow_peaks_peak_570h
I	4179547	4185695	6149	4183017	238.39	34.5931	2.49366	32.9841	SET-26_somatic.vs.glp-1_OP50_MergedReps_narrow_peaks_peak_570i
I	4179547	4185695	6149	4183663	364.85	108.141	4.15736	106.14	SET-26_somatic.vs.glp-1_OP50_MergedReps_narrow_peaks_peak_570j
I	4179547	4185695	6149	4184305	184.54	23.2204	2.29932	21.7409	SET-26_somatic.vs.glp-1_OP50_MergedReps_narrow_peaks_peak_570k
I	4179547	4185695	6149	4185328	625.63	271.939	6.20421	269.532	SET-26_somatic.vs.glp-1_OP50_MergedReps_narrow_peaks_peak_570l
I	4186227	4186428	202	4186393	248.68	7.46775	1.43493	6.30247	SET-26_somatic.vs.glp-1_OP50_MergedReps_narrow_peaks_peak_571
I	4186483	4186692	210	4186571	214.79	15.4828	1.82876	14.1262	SET-26_somatic.vs.glp-1_OP50_MergedReps_narrow_peaks_peak_572
I	4187126	4187674	549	4187387	164.57	8.48371	1.62328	7.28631	SET-26_somatic.vs.glp-1_OP50_MergedReps_narrow_peaks_peak_573
I	4189687	4190040	354	4189865	137.35	8.68921	1.71446	7.48481	SET-26_somatic.vs.glp-1_OP50_MergedReps_narrow_peaks_peak_574
I	4190585	4190984	400	4190684	119.8	4.80996	1.49702	3.73643	SET-26_somatic.vs.glp-1_OP50_MergedReps_narrow_peaks_peak_575a
I	4190585	4190984	400	4190814	125.25	5.98603	1.5645	4.86773	SET-26_somatic.vs.glp-1_OP50_MergedReps_narrow_peaks_peak_575b
I	4199448	4199671	224	4199628	156.1	6.81968	1.54023	5.67576	SET-26_somatic.vs.glp-1_OP50_MergedReps_narrow_peaks_peak_576
I	4199925	4200292	368	4200061	150.05	8.60828	1.66358	7.40897	SET-26_somatic.vs.glp-1_OP50_MergedReps_narrow_peaks_peak_577
I	4202663	4203021	359	4202810	157.92	9.8959	1.72738	8.66295	SET-26_somatic.vs.glp-1_OP50_MergedReps_narrow_peaks_peak_578
I	4210207	4211242	1036	4210915	740.59	432.162	9.19009	429.465	SET-26_somatic.vs.glp-1_OP50_MergedReps_narrow_peaks_peak_579
I	4212445	4212826	382	4212612	155.5	13.5567	1.93941	12.2372	SET-26_somatic.vs.glp-1_OP50_MergedReps_narrow_peaks_peak_580
I	4213398	4213681	284	4213483	121.62	5.18853	1.51951	4.10059	SET-26_somatic.vs.glp-1_OP50_MergedReps_narrow_peaks_peak_581
I	4214175	4216138	1964	4214481	280.14	65.7787	3.40363	63.9564	SET-26_somatic.vs.glp-1_OP50_MergedReps_narrow_peaks_peak_582a
I	4214175	4216138	1964	4214805	196.64	27.8074	2.44928	26.2702	SET-26_somatic.vs.glp-1_OP50_MergedReps_narrow_peaks_peak_582b
I	4214175	4216138	1964	4215281	396.31	140.651	4.92366	138.548	SET-26_somatic.vs.glp-1_OP50_MergedReps_narrow_peaks_peak_582c
I	4214175	4216138	1964	4215685	622	321.267	7.72046	318.763	SET-26_somatic.vs.glp-1_OP50_MergedReps_narrow_peaks_peak_582d
I	4214175	4216138	1964	4215919	474.36	166.893	4.90064	164.719	SET-26_somatic.vs.glp-1_OP50_MergedReps_narrow_peaks_peak_582e
I	4216298	4216700	403	4216551	203.9	30.6294	2.53926	29.0601	SET-26_somatic.vs.glp-1_OP50_MergedReps_narrow_peaks_peak_583
I	4224722	4225177	456	4224969	197.85	7.74166	1.51796	6.5659	SET-26_somatic.vs.glp-1_OP50_MergedReps_narrow_peaks_peak_584
I	4241088	4241368	281	4241223	143.4	10.2074	1.78945	8.96466	SET-26_somatic.vs.glp-1_OP50_MergedReps_narrow_peaks_peak_585
I	4242351	4243142	792	4242603	318.86	89.7519	3.9639	87.8189	SET-26_somatic.vs.glp-1_OP50_MergedReps_narrow_peaks_peak_586
I	4244683	4245099	417	4244835	197.25	28.2041	2.45678	26.6619	SET-26_somatic.vs.glp-1_OP50_MergedReps_narrow_peaks_peak_587
I	4245312	4245805	494	4245466	168.81	17.6272	2.10437	16.2311	SET-26_somatic.vs.glp-1_OP50_MergedReps_narrow_peaks_peak_588
I	4246115	4246458	344	4246311	126.46	6.19369	1.5795	5.0693	SET-26_somatic.vs.glp-1_OP50_MergedReps_narrow_peaks_peak_589
I	4246926	4250253	3328	4247669	703.68	396.725	8.7327	394.087	SET-26_somatic.vs.glp-1_OP50_MergedReps_narrow_peaks_peak_590a
I	4246926	4250253	3328	4248563	280.14	67.8393	3.48402	66.0057	SET-26_somatic.vs.glp-1_OP50_MergedReps_narrow_peaks_peak_590b
I	4246926	4250253	3328	4249242	286.8	71.1587	3.5665	69.3088	SET-26_somatic.vs.glp-1_OP50_MergedReps_narrow_peaks_peak_590c
I	4246926	4250253	3328	4249933	245.65	49.6194	3.05663	47.8905	SET-26_somatic.vs.glp-1_OP50_MergedReps_narrow_peaks_peak_590d
I	4250745	4255556	4812	4251054	170.02	10.7929	1.72748	9.53484	SET-26_somatic.vs.glp-1_OP50_MergedReps_narrow_peaks_peak_591a
I	4250745	4255556	4812	4251309	160.34	15.0697	1.99939	13.7191	SET-26_somatic.vs.glp-1_OP50_MergedReps_narrow_peaks_peak_591b
I	4250745	4255556	4812	4251578	165.78	12.6805	1.85316	11.3804	SET-26_somatic.vs.glp-1_OP50_MergedReps_narrow_peaks_peak_591c
I	4250745	4255556	4812	4252265	320.07	90.9616	3.9789	89.0241	SET-26_somatic.vs.glp-1_OP50_MergedReps_narrow_peaks_peak_591d
I	4250745	4255556	4812	4253047	280.14	64.7244	3.36292	62.9075	SET-26_somatic.vs.glp-1_OP50_MergedReps_narrow_peaks_peak_591e
I	4250745	4255556	4812	4253359	191.8	14.1132	1.83621	12.784	SET-26_somatic.vs.glp-1_OP50_MergedReps_narrow_peaks_peak_591f
I	4250745	4255556	4812	4254094	1742.55	1234.9	12.7267	1231.11	SET-26_somatic.vs.glp-1_OP50_MergedReps_narrow_peaks_peak_591g
I	4250745	4255556	4812	4255232	176.68	20.3464	2.20184	18.9074	SET-26_somatic.vs.glp-1_OP50_MergedReps_narrow_peaks_peak_591h
I	4255617	4256344	728	4255728	131.9	4.69721	1.46046	3.63049	SET-26_somatic.vs.glp-1_OP50_MergedReps_narrow_peaks_peak_592a
I	4255617	4256344	728	4256104	150.66	12.1119	1.87942	10.8227	SET-26_somatic.vs.glp-1_OP50_MergedReps_narrow_peaks_peak_592b
I	4257379	4257675	297	4257555	144	10.4709	1.79694	9.22073	SET-26_somatic.vs.glp-1_OP50_MergedReps_narrow_peaks_peak_593
I	4258024	4258615	592	4258463	151.87	12.3953	1.89442	11.0992	SET-26_somatic.vs.glp-1_OP50_MergedReps_narrow_peaks_peak_594
I	4258809	4259215	407	4259066	142.19	9.94697	1.77445	8.70952	SET-26_somatic.vs.glp-1_OP50_MergedReps_narrow_peaks_peak_595
I	4259570	4261632	2063	4259799	174.26	19.6519	2.17185	18.2231	SET-26_somatic.vs.glp-1_OP50_MergedReps_narrow_peaks_peak_596a
I	4259570	4261632	2063	4260342	193.01	20.8198	2.132	19.3742	SET-26_somatic.vs.glp-1_OP50_MergedReps_narrow_peaks_peak_596b
I	4259570	4261632	2063	4260953	137.35	8.68921	1.71446	7.48481	SET-26_somatic.vs.glp-1_OP50_MergedReps_narrow_peaks_peak_596c
I	4259570	4261632	2063	4261309	126.46	6.19369	1.5795	5.0693	SET-26_somatic.vs.glp-1_OP50_MergedReps_narrow_peaks_peak_596d
I	4259570	4261632	2063	4261412	127.06	6.40462	1.587	5.27217	SET-26_somatic.vs.glp-1_OP50_MergedReps_narrow_peaks_peak_596e
I	4261689	4262422	734	4261795	125.25	5.98603	1.5645	4.86773	SET-26_somatic.vs.glp-1_OP50_MergedReps_narrow_peaks_peak_597a
I	4261689	4262422	734	4262147	210.56	33.5546	2.62174	31.9558	SET-26_somatic.vs.glp-1_OP50_MergedReps_narrow_peaks_peak_597b
I	4262673	4263262	590	4262996	159.13	11.4344	1.7992	10.1627	SET-26_somatic.vs.glp-1_OP50_MergedReps_narrow_peaks_peak_598
I	4264113	4264443	331	4264260	162.15	15.6935	2.02189	14.3316	SET-26_somatic.vs.glp-1_OP50_MergedReps_narrow_peaks_peak_599
I	4267113	4267537	425	4267358	190.59	25.4735	2.3743	23.9645	SET-26_somatic.vs.glp-1_OP50_MergedReps_narrow_peaks_peak_600
I	4267952	4269604	1653	4268170	184.54	23.0442	2.29063	21.5673	SET-26_somatic.vs.glp-1_OP50_MergedReps_narrow_peaks_peak_601a
I	4267952	4269604	1653	4268896	231.13	42.9174	2.87667	41.2364	SET-26_somatic.vs.glp-1_OP50_MergedReps_narrow_peaks_peak_601b
I	4267952	4269604	1653	4269329	151.26	12.3953	1.88692	11.0992	SET-26_somatic.vs.glp-1_OP50_MergedReps_narrow_peaks_peak_601c
I	4270001	4271586	1586	4270601	914.24	608.967	11.3421	605.986	SET-26_somatic.vs.glp-1_OP50_MergedReps_narrow_peaks_peak_602a
I	4270001	4271586	1586	4270985	344.28	105.889	4.27882	103.895	SET-26_somatic.vs.glp-1_OP50_MergedReps_narrow_peaks_peak_602b
I	4271674	4272770	1097	4272058	212.37	34.4089	2.64423	32.8011	SET-26_somatic.vs.glp-1_OP50_MergedReps_narrow_peaks_peak_603a
I	4271674	4272770	1097	4272556	124.64	5.78167	1.557	4.67142	SET-26_somatic.vs.glp-1_OP50_MergedReps_narrow_peaks_peak_603b
I	4297782	4298558	777	4298202	911.21	302.992	4.678	300.524	SET-26_somatic.vs.glp-1_OP50_MergedReps_narrow_peaks_peak_604
I	4299012	4299896	885	4299259	250.49	21.7072	1.96478	20.2501	SET-26_somatic.vs.glp-1_OP50_MergedReps_narrow_peaks_peak_605
I	4301193	4301424	232	4301323	125.85	5.98603	1.572	4.86773	SET-26_somatic.vs.glp-1_OP50_MergedReps_narrow_peaks_peak_606
I	4302172	4302602	431	4302314	179.7	21.4064	2.23933	19.9518	SET-26_somatic.vs.glp-1_OP50_MergedReps_narrow_peaks_peak_607
I	4303788	4304271	484	4303941	177.28	20.6974	2.20934	19.2526	SET-26_somatic.vs.glp-1_OP50_MergedReps_narrow_peaks_peak_608
I	4308167	4308421	255	4308318	144.61	9.32562	1.73343	8.10627	SET-26_somatic.vs.glp-1_OP50_MergedReps_narrow_peaks_peak_609
I	4311531	4311963	433	4311732	563.91	124.256	3.30357	122.201	SET-26_somatic.vs.glp-1_OP50_MergedReps_narrow_peaks_peak_610
I	4312642	4313039	398	4312788	166.39	16.9724	2.07437	15.587	SET-26_somatic.vs.glp-1_OP50_MergedReps_narrow_peaks_peak_611
I	4313575	4313874	300	4313709	147.63	11.2785	1.84193	10.0088	SET-26_somatic.vs.glp-1_OP50_MergedReps_narrow_peaks_peak_612
I	4314328	4314673	346	4314497	213.58	23.5096	2.16751	22.0277	SET-26_somatic.vs.glp-1_OP50_MergedReps_narrow_peaks_peak_613
I	4316465	4316704	240	4316572	157.92	14.1539	1.9694	12.821	SET-26_somatic.vs.glp-1_OP50_MergedReps_narrow_peaks_peak_614
I	4319528	4319942	415	4319780	135.53	7.21774	1.62538	6.06082	SET-26_somatic.vs.glp-1_OP50_MergedReps_narrow_peaks_peak_615
I	4320597	4321131	535	4320867	458.03	160.919	4.88325	158.761	SET-26_somatic.vs.glp-1_OP50_MergedReps_narrow_peaks_peak_616
I	4322406	4322811	406	4322684	239.6	24.185	2.09218	22.6929	SET-26_somatic.vs.glp-1_OP50_MergedReps_narrow_peaks_peak_617
I	4323968	4324465	498	4324151	137.95	8.68921	1.72196	7.48481	SET-26_somatic.vs.glp-1_OP50_MergedReps_narrow_peaks_peak_618a
I	4323968	4324465	498	4324303	153.08	12.9705	1.90942	11.6626	SET-26_somatic.vs.glp-1_OP50_MergedReps_narrow_peaks_peak_618b
I	4326351	4326597	247	4326448	121.01	4.99318	1.4967	3.91585	SET-26_somatic.vs.glp-1_OP50_MergedReps_narrow_peaks_peak_619
I	4327698	4328341	644	4327905	235.97	23.3683	2.07869	21.8876	SET-26_somatic.vs.glp-1_OP50_MergedReps_narrow_peaks_peak_620a
I	4327698	4328341	644	4328222	256.54	8.39851	1.46331	7.20638	SET-26_somatic.vs.glp-1_OP50_MergedReps_narrow_peaks_peak_620b
I	4328821	4329639	819	4329002	196.64	6.46619	1.45325	5.33268	SET-26_somatic.vs.glp-1_OP50_MergedReps_narrow_peaks_peak_621a
I	4328821	4329639	819	4329338	164.57	13.1778	1.88153	11.8675	SET-26_somatic.vs.glp-1_OP50_MergedReps_narrow_peaks_peak_621b
I	4330415	4331143	729	4330818	359.4	75.4045	3.16142	73.5346	SET-26_somatic.vs.glp-1_OP50_MergedReps_narrow_peaks_peak_622
I	4331893	4332882	990	4332214	197.85	16.9156	1.94572	15.5337	SET-26_somatic.vs.glp-1_OP50_MergedReps_narrow_peaks_peak_623a
I	4331893	4332882	990	4332460	234.16	30.3924	2.34686	28.8268	SET-26_somatic.vs.glp-1_OP50_MergedReps_narrow_peaks_peak_623b
I	4333712	4335269	1558	4333972	233.55	15.8038	1.79046	14.4409	SET-26_somatic.vs.glp-1_OP50_MergedReps_narrow_peaks_peak_624a
I	4333712	4335269	1558	4334579	339.44	102.718	4.21884	100.736	SET-26_somatic.vs.glp-1_OP50_MergedReps_narrow_peaks_peak_624b
I	4333712	4335269	1558	4335133	128.88	6.6188	1.60949	5.47853	SET-26_somatic.vs.glp-1_OP50_MergedReps_narrow_peaks_peak_624c
I	4336405	4337013	609	4336826	140.98	7.75516	1.6509	6.57911	SET-26_somatic.vs.glp-1_OP50_MergedReps_narrow_peaks_peak_625
I	4337056	4337561	506	4337354	148.84	9.99179	1.76286	8.75366	SET-26_somatic.vs.glp-1_OP50_MergedReps_narrow_peaks_peak_626
I	4337882	4338148	267	4337981	143.4	10.0211	1.77786	8.7826	SET-26_somatic.vs.glp-1_OP50_MergedReps_narrow_peaks_peak_627
I	4340903	4359539	18637	4341174	295.87	41.6835	2.47393	40.0127	SET-26_somatic.vs.glp-1_OP50_MergedReps_narrow_peaks_peak_628a
I	4340903	4359539	18637	4341768	460.45	114.193	3.59381	112.172	SET-26_somatic.vs.glp-1_OP50_MergedReps_narrow_peaks_peak_628b
I	4340903	4359539	18637	4342584	493.72	134.409	3.88323	132.325	SET-26_somatic.vs.glp-1_OP50_MergedReps_narrow_peaks_peak_628c
I	4340903	4359539	18637	4343152	245.65	7.77097	1.45089	6.59478	SET-26_somatic.vs.glp-1_OP50_MergedReps_narrow_peaks_peak_628d
I	4340903	4359539	18637	4343621	306.76	8.47864	1.41826	7.2813	SET-26_somatic.vs.glp-1_OP50_MergedReps_narrow_peaks_peak_628e
I	4340903	4359539	18637	4343834	278.32	15.0731	1.6726	13.7224	SET-26_somatic.vs.glp-1_OP50_MergedReps_narrow_peaks_peak_628f
I	4340903	4359539	18637	4344059	292.24	26.9335	2.01957	25.4081	SET-26_somatic.vs.glp-1_OP50_MergedReps_narrow_peaks_peak_628g
I	4340903	4359539	18637	4344656	451.37	104.226	3.40128	102.239	SET-26_somatic.vs.glp-1_OP50_MergedReps_narrow_peaks_peak_628h
I	4340903	4359539	18637	4345125	313.42	20.3068	1.77637	18.8711	SET-26_somatic.vs.glp-1_OP50_MergedReps_narrow_peaks_peak_628i
I	4340903	4359539	18637	4345622	531.84	148.754	3.97881	146.629	SET-26_somatic.vs.glp-1_OP50_MergedReps_narrow_peaks_peak_628j
I	4340903	4359539	18637	4346242	286.8	14.816	1.654	13.4713	SET-26_somatic.vs.glp-1_OP50_MergedReps_narrow_peaks_peak_628k
I	4340903	4359539	18637	4346798	291.03	26.0029	1.99202	24.4878	SET-26_somatic.vs.glp-1_OP50_MergedReps_narrow_peaks_peak_628l
I	4340903	4359539	18637	4347103	251.7	16.6609	1.7821	15.2816	SET-26_somatic.vs.glp-1_OP50_MergedReps_narrow_peaks_peak_628m
I	4340903	4359539	18637	4347684	438.66	90.9021	3.14945	88.9657	SET-26_somatic.vs.glp-1_OP50_MergedReps_narrow_peaks_peak_628n
I	4340903	4359539	18637	4348505	477.99	111.664	3.44203	109.652	SET-26_somatic.vs.glp-1_OP50_MergedReps_narrow_peaks_peak_628o
I	4340903	4359539	18637	4349190	261.99	8.84037	1.47746	7.63376	SET-26_somatic.vs.glp-1_OP50_MergedReps_narrow_peaks_peak_628p
I	4340903	4359539	18637	4349693	315.84	31.2464	2.08996	29.6721	SET-26_somatic.vs.glp-1_OP50_MergedReps_narrow_peaks_peak_628q
I	4340903	4359539	18637	4350011	293.45	30.4479	2.12661	28.8819	SET-26_somatic.vs.glp-1_OP50_MergedReps_narrow_peaks_peak_628r
I	4340903	4359539	18637	4350580	441.69	91.9556	3.16026	90.0145	SET-26_somatic.vs.glp-1_OP50_MergedReps_narrow_peaks_peak_628s
I	4340903	4359539	18637	4351400	508.85	128.523	3.65694	126.456	SET-26_somatic.vs.glp-1_OP50_MergedReps_narrow_peaks_peak_628t
I	4340903	4359539	18637	4352058	247.47	10.7868	1.5686	9.52896	SET-26_somatic.vs.glp-1_OP50_MergedReps_narrow_peaks_peak_628u
I	4340903	4359539	18637	4352440	283.17	5.10745	1.30351	4.02569	SET-26_somatic.vs.glp-1_OP50_MergedReps_narrow_peaks_peak_628v
I	4340903	4359539	18637	4352920	281.95	24.4609	1.97594	22.9655	SET-26_somatic.vs.glp-1_OP50_MergedReps_narrow_peaks_peak_628w
I	4340903	4359539	18637	4353469	441.69	92.6021	3.17567	90.6589	SET-26_somatic.vs.glp-1_OP50_MergedReps_narrow_peaks_peak_628x
I	4340903	4359539	18637	4354284	500.98	132.795	3.80291	130.715	SET-26_somatic.vs.glp-1_OP50_MergedReps_narrow_peaks_peak_628y
I	4340903	4359539	18637	4355018	271.67	15.6502	1.70631	14.2919	SET-26_somatic.vs.glp-1_OP50_MergedReps_narrow_peaks_peak_628z
I	4340903	4359539	18637	4355452	331.57	15.882	1.62229	14.5182	SET-26_somatic.vs.glp-1_OP50_MergedReps_narrow_peaks_peak_628ba
I	4340903	4359539	18637	4355779	275.3	22.1198	1.91078	20.6569	SET-26_somatic.vs.glp-1_OP50_MergedReps_narrow_peaks_peak_628bb
I	4340903	4359539	18637	4356346	439.27	98.8908	3.33537	96.9232	SET-26_somatic.vs.glp-1_OP50_MergedReps_narrow_peaks_peak_628bc
I	4340903	4359539	18637	4357175	566.94	196.544	4.85415	194.297	SET-26_somatic.vs.glp-1_OP50_MergedReps_narrow_peaks_peak_628bd
I	4340903	4359539	18637	4357863	236.58	31.9717	2.40316	30.3886	SET-26_somatic.vs.glp-1_OP50_MergedReps_narrow_peaks_peak_628be
I	4340903	4359539	18637	4358012	241.42	34.9418	2.49143	33.3299	SET-26_somatic.vs.glp-1_OP50_MergedReps_narrow_peaks_peak_628bf
I	4340903	4359539	18637	4358515	206.93	24.5154	2.2469	23.0195	SET-26_somatic.vs.glp-1_OP50_MergedReps_narrow_peaks_peak_628bg
I	4340903	4359539	18637	4358733	186.96	18.6989	2.07417	17.2854	SET-26_somatic.vs.glp-1_OP50_MergedReps_narrow_peaks_peak_628bh
I	4340903	4359539	18637	4359155	200.88	25.8756	2.33871	24.3613	SET-26_somatic.vs.glp-1_OP50_MergedReps_narrow_peaks_peak_628bi
I	4367203	4368502	1300	4367302	169.41	17.9584	2.11187	16.5579	SET-26_somatic.vs.glp-1_OP50_MergedReps_narrow_peaks_peak_629a
I	4367203	4368502	1300	4367547	125.85	5.98603	1.572	4.86773	SET-26_somatic.vs.glp-1_OP50_MergedReps_narrow_peaks_peak_629b
I	4367203	4368502	1300	4368092	302.53	80.2726	3.76145	78.3796	SET-26_somatic.vs.glp-1_OP50_MergedReps_narrow_peaks_peak_629c
I	4370155	4370723	569	4370410	209.95	33.1306	2.61424	31.5351	SET-26_somatic.vs.glp-1_OP50_MergedReps_narrow_peaks_peak_630
I	4371426	4373763	2338	4371750	258.36	56.151	3.21409	54.3805	SET-26_somatic.vs.glp-1_OP50_MergedReps_narrow_peaks_peak_631a
I	4371426	4373763	2338	4372655	226.9	40.611	2.82419	38.9481	SET-26_somatic.vs.glp-1_OP50_MergedReps_narrow_peaks_peak_631b
I	4371426	4373763	2338	4373273	797.46	466.094	9.2201	463.342	SET-26_somatic.vs.glp-1_OP50_MergedReps_narrow_peaks_peak_631c
I	4373982	4374664	683	4374086	130.69	5.69919	1.53487	4.59498	SET-26_somatic.vs.glp-1_OP50_MergedReps_narrow_peaks_peak_632a
I	4373982	4374664	683	4374391	179.1	21.4064	2.23183	19.9518	SET-26_somatic.vs.glp-1_OP50_MergedReps_narrow_peaks_peak_632b
I	4375081	4375358	278	4375231	133.11	7.73771	1.66198	6.56197	SET-26_somatic.vs.glp-1_OP50_MergedReps_narrow_peaks_peak_633
I	4375528	4376237	710	4375859	182.73	22.4877	2.27682	21.018	SET-26_somatic.vs.glp-1_OP50_MergedReps_narrow_peaks_peak_634a
I	4375528	4376237	710	4376130	150.05	5.46304	1.46654	4.36528	SET-26_somatic.vs.glp-1_OP50_MergedReps_narrow_peaks_peak_634b
I	4377103	4379942	2840	4377500	207.53	32.2885	2.58425	30.7024	SET-26_somatic.vs.glp-1_OP50_MergedReps_narrow_peaks_peak_635a
I	4377103	4379942	2840	4377905	161.55	15.3803	2.01439	14.0249	SET-26_somatic.vs.glp-1_OP50_MergedReps_narrow_peaks_peak_635b
I	4377103	4379942	2840	4378449	154.89	13.2622	1.93191	11.9477	SET-26_somatic.vs.glp-1_OP50_MergedReps_narrow_peaks_peak_635c
I	4377103	4379942	2840	4378730	148.24	11.5534	1.84943	10.2766	SET-26_somatic.vs.glp-1_OP50_MergedReps_narrow_peaks_peak_635d
I	4377103	4379942	2840	4379008	139.77	9.18331	1.74446	7.96594	SET-26_somatic.vs.glp-1_OP50_MergedReps_narrow_peaks_peak_635e
I	4377103	4379942	2840	4379320	183.33	22.8529	2.28432	21.3775	SET-26_somatic.vs.glp-1_OP50_MergedReps_narrow_peaks_peak_635f
I	4377103	4379942	2840	4379556	166.99	16.9724	2.08187	15.587	SET-26_somatic.vs.glp-1_OP50_MergedReps_narrow_peaks_peak_635g
I	4377103	4379942	2840	4379708	168.81	17.6272	2.10437	16.2311	SET-26_somatic.vs.glp-1_OP50_MergedReps_narrow_peaks_peak_635h
I	4380838	4384176	3339	4380939	111.93	3.43432	1.39954	2.42135	SET-26_somatic.vs.glp-1_OP50_MergedReps_narrow_peaks_peak_636a
I	4380838	4384176	3339	4380988	110.12	3.27832	1.37705	2.27415	SET-26_somatic.vs.glp-1_OP50_MergedReps_narrow_peaks_peak_636b
I	4380838	4384176	3339	4381991	865.83	477.727	8.49835	474.956	SET-26_somatic.vs.glp-1_OP50_MergedReps_narrow_peaks_peak_636c
I	4380838	4384176	3339	4382236	742.4	396.818	8.09805	394.18	SET-26_somatic.vs.glp-1_OP50_MergedReps_narrow_peaks_peak_636d
I	4380838	4384176	3339	4382479	1006.81	623.559	10.1186	620.555	SET-26_somatic.vs.glp-1_OP50_MergedReps_narrow_peaks_peak_636e
I	4380838	4384176	3339	4383278	149.45	9.63621	1.73327	8.40879	SET-26_somatic.vs.glp-1_OP50_MergedReps_narrow_peaks_peak_636f
I	4380838	4384176	3339	4383792	205.11	24.4562	2.24036	22.9608	SET-26_somatic.vs.glp-1_OP50_MergedReps_narrow_peaks_peak_636g
I	4384359	4384791	433	4384666	196.04	26.36	2.37394	24.8411	SET-26_somatic.vs.glp-1_OP50_MergedReps_narrow_peaks_peak_637
I	4384838	4385119	282	4384950	167.6	14.4499	1.93793	13.1138	SET-26_somatic.vs.glp-1_OP50_MergedReps_narrow_peaks_peak_638
I	4386124	4386990	867	4386593	1283.92	747.995	9.24405	744.813	SET-26_somatic.vs.glp-1_OP50_MergedReps_narrow_peaks_peak_639
I	4388148	4391896	3749	4388387	139.16	9.18331	1.73696	7.96594	SET-26_somatic.vs.glp-1_OP50_MergedReps_narrow_peaks_peak_640a
I	4388148	4391896	3749	4388588	162.15	4.29501	1.37104	3.24353	SET-26_somatic.vs.glp-1_OP50_MergedReps_narrow_peaks_peak_640b
I	4388148	4391896	3749	4388908	204.51	30.8318	2.53714	29.2612	SET-26_somatic.vs.glp-1_OP50_MergedReps_narrow_peaks_peak_640c
I	4388148	4391896	3749	4389555	225.68	40.1554	2.80919	38.4964	SET-26_somatic.vs.glp-1_OP50_MergedReps_narrow_peaks_peak_640d
I	4388148	4391896	3749	4390300	151.87	10.0691	1.75711	8.82989	SET-26_somatic.vs.glp-1_OP50_MergedReps_narrow_peaks_peak_640e
I	4388148	4391896	3749	4390690	129.48	6.83621	1.61699	5.68998	SET-26_somatic.vs.glp-1_OP50_MergedReps_narrow_peaks_peak_640f
I	4388148	4391896	3749	4390875	109.51	3.07201	1.36438	2.08019	SET-26_somatic.vs.glp-1_OP50_MergedReps_narrow_peaks_peak_640g
I	4388148	4391896	3749	4391161	152.47	12.6815	1.90192	11.3804	SET-26_somatic.vs.glp-1_OP50_MergedReps_narrow_peaks_peak_640h
I	4388148	4391896	3749	4391460	215.4	35.7054	2.68172	34.0861	SET-26_somatic.vs.glp-1_OP50_MergedReps_narrow_peaks_peak_640i
I	4392552	4394011	1460	4392785	208.14	23.356	2.17853	21.8753	SET-26_somatic.vs.glp-1_OP50_MergedReps_narrow_peaks_peak_641a
I	4392552	4394011	1460	4393462	135.53	8.20729	1.69197	7.01825	SET-26_somatic.vs.glp-1_OP50_MergedReps_narrow_peaks_peak_641b
I	4392552	4394011	1460	4393726	166.99	16.3544	2.04872	14.9811	SET-26_somatic.vs.glp-1_OP50_MergedReps_narrow_peaks_peak_641c
I	4394778	4396779	2002	4395016	232.34	42.9623	2.87365	41.281	SET-26_somatic.vs.glp-1_OP50_MergedReps_narrow_peaks_peak_642a
I	4394778	4396779	2002	4395513	160.94	13.6461	1.92791	12.3255	SET-26_somatic.vs.glp-1_OP50_MergedReps_narrow_peaks_peak_642b
I	4394778	4396779	2002	4395596	162.15	14.235	1.94231	12.9012	SET-26_somatic.vs.glp-1_OP50_MergedReps_narrow_peaks_peak_642c
I	4394778	4396779	2002	4396185	198.46	28.4036	2.46244	26.86	SET-26_somatic.vs.glp-1_OP50_MergedReps_narrow_peaks_peak_642d
I	4394778	4396779	2002	4396636	148.24	9.45541	1.7233	8.23043	SET-26_somatic.vs.glp-1_OP50_MergedReps_narrow_peaks_peak_642e
I	4397363	4397998	636	4397699	180.91	21.7645	2.25433	20.3043	SET-26_somatic.vs.glp-1_OP50_MergedReps_narrow_peaks_peak_643
I	4398705	4399579	875	4399007	163.97	11.0605	1.77387	9.7972	SET-26_somatic.vs.glp-1_OP50_MergedReps_narrow_peaks_peak_644a
I	4398705	4399579	875	4399321	169.41	11.2129	1.75686	9.9476	SET-26_somatic.vs.glp-1_OP50_MergedReps_narrow_peaks_peak_644b
I	4400171	4400542	372	4400234	144	4.84594	1.43567	3.77154	SET-26_somatic.vs.glp-1_OP50_MergedReps_narrow_peaks_peak_645a
I	4400171	4400542	372	4400421	125.85	4.93789	1.49237	3.86156	SET-26_somatic.vs.glp-1_OP50_MergedReps_narrow_peaks_peak_645b
I	4431594	4432307	714	4432054	171.84	13.1864	1.85844	11.8759	SET-26_somatic.vs.glp-1_OP50_MergedReps_narrow_peaks_peak_646
I	4433155	4433462	308	4433304	163.97	7.99269	1.60165	6.8089	SET-26_somatic.vs.glp-1_OP50_MergedReps_narrow_peaks_peak_647
I	4434903	4435106	204	4434990	223.26	20.5981	2.00595	19.1571	SET-26_somatic.vs.glp-1_OP50_MergedReps_narrow_peaks_peak_648
I	4436675	4437190	516	4436907	267.43	39.6704	2.53239	38.0166	SET-26_somatic.vs.glp-1_OP50_MergedReps_narrow_peaks_peak_649
I	4437842	4438160	319	4437994	150.66	4.26923	1.39136	3.21829	SET-26_somatic.vs.glp-1_OP50_MergedReps_narrow_peaks_peak_650
I	4439107	4439346	240	4439194	150.66	9.48795	1.72339	8.26258	SET-26_somatic.vs.glp-1_OP50_MergedReps_narrow_peaks_peak_651
I	4440129	4440634	506	4440386	238.39	46.2242	2.96665	44.5185	SET-26_somatic.vs.glp-1_OP50_MergedReps_narrow_peaks_peak_652
I	4444085	4445474	1390	4444591	811.38	502.374	10.0674	499.563	SET-26_somatic.vs.glp-1_OP50_MergedReps_narrow_peaks_peak_653a
I	4444085	4445474	1390	4445190	153.68	10.9331	1.79865	9.6732	SET-26_somatic.vs.glp-1_OP50_MergedReps_narrow_peaks_peak_653b
I	4446245	4446912	668	4446463	195.43	20.4869	2.11218	19.0469	SET-26_somatic.vs.glp-1_OP50_MergedReps_narrow_peaks_peak_654
I	4449360	4449863	504	4449561	128.27	6.6188	1.60199	5.47853	SET-26_somatic.vs.glp-1_OP50_MergedReps_narrow_peaks_peak_655
I	4450406	4451361	956	4451007	400.55	134.525	4.66913	132.439	SET-26_somatic.vs.glp-1_OP50_MergedReps_narrow_peaks_peak_656
I	4456814	4457520	707	4456926	241.42	19.091	1.89388	17.6728	SET-26_somatic.vs.glp-1_OP50_MergedReps_narrow_peaks_peak_657a
I	4456814	4457520	707	4457180	285.59	34.8289	2.29268	33.2187	SET-26_somatic.vs.glp-1_OP50_MergedReps_narrow_peaks_peak_657b
I	4459662	4460244	583	4459983	278.93	27.2291	2.07355	25.6992	SET-26_somatic.vs.glp-1_OP50_MergedReps_narrow_peaks_peak_658
I	4475123	4475395	273	4475263	152.47	12.6815	1.90192	11.3804	SET-26_somatic.vs.glp-1_OP50_MergedReps_narrow_peaks_peak_659
I	4484921	4485410	490	4485117	364.85	109.541	4.20514	107.535	SET-26_somatic.vs.glp-1_OP50_MergedReps_narrow_peaks_peak_660
I	4486570	4487480	911	4486801	257.15	11.6337	1.58373	10.3557	SET-26_somatic.vs.glp-1_OP50_MergedReps_narrow_peaks_peak_661a
I	4486570	4487480	911	4487246	185.75	13.1715	1.80961	11.8613	SET-26_somatic.vs.glp-1_OP50_MergedReps_narrow_peaks_peak_661b
I	4488255	4488654	400	4488400	148.24	11.5534	1.84943	10.2766	SET-26_somatic.vs.glp-1_OP50_MergedReps_narrow_peaks_peak_662
I	4489369	4489868	500	4489633	254.73	19.2098	1.86662	17.7904	SET-26_somatic.vs.glp-1_OP50_MergedReps_narrow_peaks_peak_663
I	4490184	4491042	859	4490511	531.24	162.377	4.29223	160.216	SET-26_somatic.vs.glp-1_OP50_MergedReps_narrow_peaks_peak_664
I	4493360	4493679	320	4493504	138.56	5.75071	1.51693	4.64521	SET-26_somatic.vs.glp-1_OP50_MergedReps_narrow_peaks_peak_665
I	4493884	4494402	519	4494220	217.21	36.5798	2.70422	34.9518	SET-26_somatic.vs.glp-1_OP50_MergedReps_narrow_peaks_peak_666
I	4495196	4495455	260	4495303	152.47	12.6815	1.90192	11.3804	SET-26_somatic.vs.glp-1_OP50_MergedReps_narrow_peaks_peak_667
I	4496444	4496899	456	4496659	166.99	14.1564	1.93097	12.8235	SET-26_somatic.vs.glp-1_OP50_MergedReps_narrow_peaks_peak_668
I	4496999	4497401	403	4497228	130.09	7.05683	1.62449	5.90275	SET-26_somatic.vs.glp-1_OP50_MergedReps_narrow_peaks_peak_669
I	4506760	4507082	323	4506876	115.57	3.26524	1.37136	2.26599	SET-26_somatic.vs.glp-1_OP50_MergedReps_narrow_peaks_peak_670
I	4508836	4509165	330	4509047	140.98	9.43488	1.75945	8.21011	SET-26_somatic.vs.glp-1_OP50_MergedReps_narrow_peaks_peak_671
I	4509333	4509688	356	4509471	129.48	5.94989	1.55335	4.83631	SET-26_somatic.vs.glp-1_OP50_MergedReps_narrow_peaks_peak_672
I	4510194	4510573	380	4510376	134.32	7.97095	1.67697	6.78757	SET-26_somatic.vs.glp-1_OP50_MergedReps_narrow_peaks_peak_673
I	4510937	4511726	790	4511163	298.9	77.9591	3.71646	76.0763	SET-26_somatic.vs.glp-1_OP50_MergedReps_narrow_peaks_peak_674
I	4513041	4513362	322	4513227	139.77	6.70226	1.58166	5.56034	SET-26_somatic.vs.glp-1_OP50_MergedReps_narrow_peaks_peak_675
I	4513447	4513945	499	4513569	145.21	10.7372	1.81194	9.47981	SET-26_somatic.vs.glp-1_OP50_MergedReps_narrow_peaks_peak_676a
I	4513447	4513945	499	4513936	117.38	4.44508	1.46703	3.38583	SET-26_somatic.vs.glp-1_OP50_MergedReps_narrow_peaks_peak_676b
I	4514899	4515253	355	4515142	122.83	5.38289	1.53451	4.28673	SET-26_somatic.vs.glp-1_OP50_MergedReps_narrow_peaks_peak_677
I	4515904	4516533	630	4516233	442.29	146.709	4.61765	144.589	SET-26_somatic.vs.glp-1_OP50_MergedReps_narrow_peaks_peak_678
I	4516919	4517359	441	4517205	182.12	15.5163	1.92759	14.1594	SET-26_somatic.vs.glp-1_OP50_MergedReps_narrow_peaks_peak_679
I	4528769	4529969	1201	4528979	156.1	13.3057	1.9159	11.9906	SET-26_somatic.vs.glp-1_OP50_MergedReps_narrow_peaks_peak_680a
I	4528769	4529969	1201	4529254	173.05	19.3082	2.15685	17.8853	SET-26_somatic.vs.glp-1_OP50_MergedReps_narrow_peaks_peak_680b
I	4528769	4529969	1201	4529775	140.98	9.43488	1.75945	8.21011	SET-26_somatic.vs.glp-1_OP50_MergedReps_narrow_peaks_peak_680c
I	4530670	4531012	343	4530889	120.41	4.99755	1.50452	3.91797	SET-26_somatic.vs.glp-1_OP50_MergedReps_narrow_peaks_peak_681
I	4531823	4532697	875	4532119	185.15	23.5902	2.30682	22.1052	SET-26_somatic.vs.glp-1_OP50_MergedReps_narrow_peaks_peak_682a
I	4531823	4532697	875	4532642	117.38	4.44508	1.46703	3.38583	SET-26_somatic.vs.glp-1_OP50_MergedReps_narrow_peaks_peak_682b
I	4534369	4534744	376	4534582	134.93	7.97095	1.68447	6.78757	SET-26_somatic.vs.glp-1_OP50_MergedReps_narrow_peaks_peak_683
I	4534822	4535283	462	4535129	159.73	14.7618	1.9919	13.4175	SET-26_somatic.vs.glp-1_OP50_MergedReps_narrow_peaks_peak_684
I	4535710	4536537	828	4536130	1094.54	500.425	6.63965	497.618	SET-26_somatic.vs.glp-1_OP50_MergedReps_narrow_peaks_peak_685
I	4539849	4540100	252	4540002	178.49	9.66936	1.65155	8.44129	SET-26_somatic.vs.glp-1_OP50_MergedReps_narrow_peaks_peak_686
I	4556941	4557798	858	4557260	952.35	488.76	7.68834	485.972	SET-26_somatic.vs.glp-1_OP50_MergedReps_narrow_peaks_peak_687
I	4578363	4578763	401	4578531	144.61	10.4709	1.80444	9.22073	SET-26_somatic.vs.glp-1_OP50_MergedReps_narrow_peaks_peak_688
I	4578815	4579121	307	4578930	137.35	8.68921	1.71446	7.48481	SET-26_somatic.vs.glp-1_OP50_MergedReps_narrow_peaks_peak_689
I	4581421	4581861	441	4581633	154.29	13.2622	1.92441	11.9477	SET-26_somatic.vs.glp-1_OP50_MergedReps_narrow_peaks_peak_690
I	4582871	4585471	2601	4583183	156.71	13.8539	1.9544	12.5277	SET-26_somatic.vs.glp-1_OP50_MergedReps_narrow_peaks_peak_691a
I	4582871	4585471	2601	4583725	295.27	76.2391	3.67147	74.3647	SET-26_somatic.vs.glp-1_OP50_MergedReps_narrow_peaks_peak_691b
I	4582871	4585471	2601	4584879	2064.44	1500.17	13.3254	1496.13	SET-26_somatic.vs.glp-1_OP50_MergedReps_narrow_peaks_peak_691c
I	4585598	4588071	2474	4585935	291.64	60.1366	3.11315	58.3447	SET-26_somatic.vs.glp-1_OP50_MergedReps_narrow_peaks_peak_692a
I	4585598	4588071	2474	4586253	249.89	41.32	2.69771	39.6526	SET-26_somatic.vs.glp-1_OP50_MergedReps_narrow_peaks_peak_692b
I	4585598	4588071	2474	4586418	261.38	53.0202	3.06522	51.2702	SET-26_somatic.vs.glp-1_OP50_MergedReps_narrow_peaks_peak_692c
I	4585598	4588071	2474	4587081	198.46	25.9096	2.34656	24.3949	SET-26_somatic.vs.glp-1_OP50_MergedReps_narrow_peaks_peak_692d
I	4585598	4588071	2474	4587549	225.08	40.1554	2.80169	38.4964	SET-26_somatic.vs.glp-1_OP50_MergedReps_narrow_peaks_peak_692e
I	4585598	4588071	2474	4587960	127.67	6.40462	1.59449	5.27217	SET-26_somatic.vs.glp-1_OP50_MergedReps_narrow_peaks_peak_692f
I	4588850	4589440	591	4589002	110.72	3.27832	1.38455	2.27415	SET-26_somatic.vs.glp-1_OP50_MergedReps_narrow_peaks_peak_693a
I	4588850	4589440	591	4589218	141.58	9.68944	1.76695	8.45925	SET-26_somatic.vs.glp-1_OP50_MergedReps_narrow_peaks_peak_693b
I	4597546	4598373	828	4597939	279.53	67.2914	3.47652	65.4609	SET-26_somatic.vs.glp-1_OP50_MergedReps_narrow_peaks_peak_694
I	4598602	4598954	353	4598826	124.64	5.78167	1.557	4.67142	SET-26_somatic.vs.glp-1_OP50_MergedReps_narrow_peaks_peak_695
I	4599576	4599878	303	4599739	178.49	21.0507	2.22434	19.6018	SET-26_somatic.vs.glp-1_OP50_MergedReps_narrow_peaks_peak_696
I	4600772	4601044	273	4600897	125.25	5.98603	1.5645	4.86773	SET-26_somatic.vs.glp-1_OP50_MergedReps_narrow_peaks_peak_697
I	4602220	4604645	2426	4602533	251.7	52.5981	3.13161	50.8497	SET-26_somatic.vs.glp-1_OP50_MergedReps_narrow_peaks_peak_698a
I	4602220	4604645	2426	4603131	1347.45	1046.2	14.9828	1042.63	SET-26_somatic.vs.glp-1_OP50_MergedReps_narrow_peaks_peak_698b
I	4602220	4604645	2426	4604222	275.3	65.1153	3.42404	63.2959	SET-26_somatic.vs.glp-1_OP50_MergedReps_narrow_peaks_peak_698c
I	4604851	4606348	1498	4604953	128.88	6.6188	1.60949	5.47853	SET-26_somatic.vs.glp-1_OP50_MergedReps_narrow_peaks_peak_699a
I	4604851	4606348	1498	4605512	228.71	33.8782	2.52429	32.2773	SET-26_somatic.vs.glp-1_OP50_MergedReps_narrow_peaks_peak_699b
I	4604851	4606348	1498	4606188	144.61	6.94895	1.58269	5.8008	SET-26_somatic.vs.glp-1_OP50_MergedReps_narrow_peaks_peak_699c
I	4610954	4611174	221	4611072	127.67	6.40462	1.59449	5.27217	SET-26_somatic.vs.glp-1_OP50_MergedReps_narrow_peaks_peak_700
I	4611430	4611907	478	4611718	237.79	45.7463	2.95915	44.0444	SET-26_somatic.vs.glp-1_OP50_MergedReps_narrow_peaks_peak_701
I	4613475	4616102	2628	4613785	257.15	55.6384	3.19909	53.8712	SET-26_somatic.vs.glp-1_OP50_MergedReps_narrow_peaks_peak_702a
I	4613475	4616102	2628	4614445	143.4	7.84545	1.64088	6.66797	SET-26_somatic.vs.glp-1_OP50_MergedReps_narrow_peaks_peak_702b
I	4613475	4616102	2628	4614678	156.1	11.3647	1.80579	10.0939	SET-26_somatic.vs.glp-1_OP50_MergedReps_narrow_peaks_peak_702c
I	4613475	4616102	2628	4614754	166.99	14.491	1.9489	13.153	SET-26_somatic.vs.glp-1_OP50_MergedReps_narrow_peaks_peak_702d
I	4613475	4616102	2628	4615294	226.9	40.611	2.82419	38.9481	SET-26_somatic.vs.glp-1_OP50_MergedReps_narrow_peaks_peak_702e
I	4613475	4616102	2628	4615632	268.64	61.3677	3.34156	59.5685	SET-26_somatic.vs.glp-1_OP50_MergedReps_narrow_peaks_peak_702f
I	4613475	4616102	2628	4615804	268.64	61.3677	3.34156	59.5685	SET-26_somatic.vs.glp-1_OP50_MergedReps_narrow_peaks_peak_702g
I	4618521	4619215	695	4618631	157.31	14.1539	1.9619	12.821	SET-26_somatic.vs.glp-1_OP50_MergedReps_narrow_peaks_peak_703a
I	4618521	4619215	695	4618887	120.41	4.99755	1.50452	3.91797	SET-26_somatic.vs.glp-1_OP50_MergedReps_narrow_peaks_peak_703b
I	4618521	4619215	695	4619018	115.57	4.09406	1.44453	3.05164	SET-26_somatic.vs.glp-1_OP50_MergedReps_narrow_peaks_peak_703c
I	4621062	4621387	326	4621266	124.04	5.78167	1.54951	4.67142	SET-26_somatic.vs.glp-1_OP50_MergedReps_narrow_peaks_peak_704
I	4622446	4623253	808	4623001	215.4	35.7054	2.68172	34.0861	SET-26_somatic.vs.glp-1_OP50_MergedReps_narrow_peaks_peak_705
I	4625923	4626172	250	4626071	125.85	5.98603	1.572	4.86773	SET-26_somatic.vs.glp-1_OP50_MergedReps_narrow_peaks_peak_706
I	4627321	4627969	649	4627476	139.77	9.18331	1.74446	7.96594	SET-26_somatic.vs.glp-1_OP50_MergedReps_narrow_peaks_peak_707a
I	4627321	4627969	649	4627790	131.9	7.28063	1.64698	6.11856	SET-26_somatic.vs.glp-1_OP50_MergedReps_narrow_peaks_peak_707b
I	4628171	4628768	598	4628587	209.35	22.1583	2.12473	20.6939	SET-26_somatic.vs.glp-1_OP50_MergedReps_narrow_peaks_peak_708
I	4628813	4629707	895	4628992	170.02	16.7871	2.04081	15.4064	SET-26_somatic.vs.glp-1_OP50_MergedReps_narrow_peaks_peak_709a
I	4628813	4629707	895	4629504	137.95	8.68921	1.72196	7.48481	SET-26_somatic.vs.glp-1_OP50_MergedReps_narrow_peaks_peak_709b
I	4630026	4630451	426	4630254	179.7	21.4064	2.23933	19.9518	SET-26_somatic.vs.glp-1_OP50_MergedReps_narrow_peaks_peak_710
I	4631213	4631438	226	4631401	148.84	5.5435	1.4836	4.44429	SET-26_somatic.vs.glp-1_OP50_MergedReps_narrow_peaks_peak_711
I	4633014	4634975	1962	4633572	1329.91	1084.76	16.4932	1081.14	SET-26_somatic.vs.glp-1_OP50_MergedReps_narrow_peaks_peak_712a
I	4633014	4634975	1962	4634640	208.74	32.7085	2.59924	31.1177	SET-26_somatic.vs.glp-1_OP50_MergedReps_narrow_peaks_peak_712b
I	4635405	4636822	1418	4635841	213.58	34.8391	2.65923	33.2277	SET-26_somatic.vs.glp-1_OP50_MergedReps_narrow_peaks_peak_713a
I	4635405	4636822	1418	4636519	314.63	58.8479	2.92248	57.0625	SET-26_somatic.vs.glp-1_OP50_MergedReps_narrow_peaks_peak_713b
I	4637267	4637788	522	4637535	172.44	18.9671	2.14936	17.5501	SET-26_somatic.vs.glp-1_OP50_MergedReps_narrow_peaks_peak_714
I	4638455	4638678	224	4638568	114.36	3.92381	1.42954	2.88759	SET-26_somatic.vs.glp-1_OP50_MergedReps_narrow_peaks_peak_715
I	4641003	4641415	413	4641149	207.53	32.2885	2.58425	30.7024	SET-26_somatic.vs.glp-1_OP50_MergedReps_narrow_peaks_peak_716
I	4642653	4643604	952	4642829	149.45	11.8312	1.86443	10.5492	SET-26_somatic.vs.glp-1_OP50_MergedReps_narrow_peaks_peak_717a
I	4642653	4643604	952	4643291	277.11	42.4232	2.57513	40.747	SET-26_somatic.vs.glp-1_OP50_MergedReps_narrow_peaks_peak_717b
I	4644000	4644965	966	4644380	1218.58	625.698	7.71885	622.691	SET-26_somatic.vs.glp-1_OP50_MergedReps_narrow_peaks_peak_718
I	4645128	4645857	730	4645626	174.26	19.6519	2.17185	18.2231	SET-26_somatic.vs.glp-1_OP50_MergedReps_narrow_peaks_peak_719
I	4646239	4646443	205	4646364	146.42	11.0064	1.82694	9.74373	SET-26_somatic.vs.glp-1_OP50_MergedReps_narrow_peaks_peak_720
I	4646915	4648729	1815	4647218	1028.59	732.8	12.7592	729.639	SET-26_somatic.vs.glp-1_OP50_MergedReps_narrow_peaks_peak_721a
I	4646915	4648729	1815	4648289	231.74	42.9174	2.88417	41.2364	SET-26_somatic.vs.glp-1_OP50_MergedReps_narrow_peaks_peak_721b
I	4648851	4649887	1037	4649221	216	22.9945	2.12749	21.5181	SET-26_somatic.vs.glp-1_OP50_MergedReps_narrow_peaks_peak_722a
I	4648851	4649887	1037	4649693	240.21	41.9364	2.77249	40.2643	SET-26_somatic.vs.glp-1_OP50_MergedReps_narrow_peaks_peak_722b
I	4650634	4652321	1688	4650869	183.94	22.6783	2.28316	21.207	SET-26_somatic.vs.glp-1_OP50_MergedReps_narrow_peaks_peak_723a
I	4650634	4652321	1688	4651117	190.59	25.4735	2.3743	23.9645	SET-26_somatic.vs.glp-1_OP50_MergedReps_narrow_peaks_peak_723b
I	4650634	4652321	1688	4651930	458.03	114.673	3.61437	112.65	SET-26_somatic.vs.glp-1_OP50_MergedReps_narrow_peaks_peak_723c
I	4652881	4653199	319	4653103	147.63	11.2785	1.84193	10.0088	SET-26_somatic.vs.glp-1_OP50_MergedReps_narrow_peaks_peak_724
I	4653471	4654771	1301	4654104	830.13	424.217	7.62508	421.534	SET-26_somatic.vs.glp-1_OP50_MergedReps_narrow_peaks_peak_725a
I	4653471	4654771	1301	4654661	131.9	4.86902	1.47341	3.79425	SET-26_somatic.vs.glp-1_OP50_MergedReps_narrow_peaks_peak_725b
I	4654822	4655052	231	4654917	121.01	5.18853	1.51202	4.10059	SET-26_somatic.vs.glp-1_OP50_MergedReps_narrow_peaks_peak_726
I	4655461	4656025	565	4655681	123.43	5.58061	1.54201	4.47847	SET-26_somatic.vs.glp-1_OP50_MergedReps_narrow_peaks_peak_727a
I	4655461	4656025	565	4655898	132.51	7.5076	1.65448	6.33971	SET-26_somatic.vs.glp-1_OP50_MergedReps_narrow_peaks_peak_727b
I	4656560	4656784	225	4656662	116.78	4.26783	1.45953	3.21696	SET-26_somatic.vs.glp-1_OP50_MergedReps_narrow_peaks_peak_728
I	4657043	4657484	442	4657267	204.51	31.041	2.54676	29.468	SET-26_somatic.vs.glp-1_OP50_MergedReps_narrow_peaks_peak_729
I	4658313	4658809	497	4658552	158.52	14.4565	1.9769	13.1188	SET-26_somatic.vs.glp-1_OP50_MergedReps_narrow_peaks_peak_730
I	4662361	4662785	425	4662548	323.1	83.6039	3.68294	81.6967	SET-26_somatic.vs.glp-1_OP50_MergedReps_narrow_peaks_peak_731
I	4663285	4663623	339	4663442	254.73	54.1106	3.1691	52.3528	SET-26_somatic.vs.glp-1_OP50_MergedReps_narrow_peaks_peak_732
I	4667091	4667586	496	4667306	161.55	15.3803	2.01439	14.0249	SET-26_somatic.vs.glp-1_OP50_MergedReps_narrow_peaks_peak_733
I	4667716	4668170	455	4668026	197.25	14.6163	1.83562	13.2769	SET-26_somatic.vs.glp-1_OP50_MergedReps_narrow_peaks_peak_734
I	4668404	4669220	817	4668868	271.06	62.9643	3.37155	61.1564	SET-26_somatic.vs.glp-1_OP50_MergedReps_narrow_peaks_peak_735
I	4669901	4670711	811	4670074	154.89	13.2622	1.93191	11.9477	SET-26_somatic.vs.glp-1_OP50_MergedReps_narrow_peaks_peak_736a
I	4669901	4670711	811	4670383	214.79	32.214	2.53875	30.6293	SET-26_somatic.vs.glp-1_OP50_MergedReps_narrow_peaks_peak_736b
I	4671471	4673098	1628	4671878	906.37	600.5	11.2446	597.531	SET-26_somatic.vs.glp-1_OP50_MergedReps_narrow_peaks_peak_737a
I	4671471	4673098	1628	4672883	315.23	87.9476	3.91891	86.0218	SET-26_somatic.vs.glp-1_OP50_MergedReps_narrow_peaks_peak_737b
I	4673482	4674283	802	4673838	565.73	231.591	5.78291	229.267	SET-26_somatic.vs.glp-1_OP50_MergedReps_narrow_peaks_peak_738
I	4675408	4675641	234	4675507	109.51	3.12594	1.36955	2.13036	SET-26_somatic.vs.glp-1_OP50_MergedReps_narrow_peaks_peak_739
I	4675684	4675926	243	4675804	137.35	8.68921	1.71446	7.48481	SET-26_somatic.vs.glp-1_OP50_MergedReps_narrow_peaks_peak_740
I	4676150	4676363	214	4676311	119.8	4.80996	1.49702	3.73643	SET-26_somatic.vs.glp-1_OP50_MergedReps_narrow_peaks_peak_741
I	4677042	4677729	688	4677301	241.42	47.6686	3.00414	45.9535	SET-26_somatic.vs.glp-1_OP50_MergedReps_narrow_peaks_peak_742a
I	4677042	4677729	688	4677586	160.94	15.0697	2.00689	13.7191	SET-26_somatic.vs.glp-1_OP50_MergedReps_narrow_peaks_peak_742b
I	4678346	4678818	473	4678642	179.7	21.4064	2.23933	19.9518	SET-26_somatic.vs.glp-1_OP50_MergedReps_narrow_peaks_peak_743
I	4679188	4679432	245	4679287	124.04	5.78167	1.54951	4.67142	SET-26_somatic.vs.glp-1_OP50_MergedReps_narrow_peaks_peak_744
I	4685604	4685958	355	4685799	141.58	9.68944	1.76695	8.45925	SET-26_somatic.vs.glp-1_OP50_MergedReps_narrow_peaks_peak_745
I	4686018	4686326	309	4686191	144	10.4709	1.79694	9.22073	SET-26_somatic.vs.glp-1_OP50_MergedReps_narrow_peaks_peak_746
I	4687264	4687463	200	4687328	114.96	3.92381	1.43703	2.88759	SET-26_somatic.vs.glp-1_OP50_MergedReps_narrow_peaks_peak_747a
I	4687264	4687463	200	4687389	110.72	3.27832	1.38455	2.27415	SET-26_somatic.vs.glp-1_OP50_MergedReps_narrow_peaks_peak_747b
I	4688931	4689210	280	4689104	136.14	8.44672	1.69947	7.24988	SET-26_somatic.vs.glp-1_OP50_MergedReps_narrow_peaks_peak_748
I	4690977	4691383	407	4691076	121.01	5.18853	1.51202	4.10059	SET-26_somatic.vs.glp-1_OP50_MergedReps_narrow_peaks_peak_749a
I	4690977	4691383	407	4691261	137.95	8.68921	1.72196	7.48481	SET-26_somatic.vs.glp-1_OP50_MergedReps_narrow_peaks_peak_749b
I	4691683	4691934	252	4691822	125.85	5.98603	1.572	4.86773	SET-26_somatic.vs.glp-1_OP50_MergedReps_narrow_peaks_peak_750
I	4692280	4693898	1619	4692728	150.66	12.1119	1.87942	10.8227	SET-26_somatic.vs.glp-1_OP50_MergedReps_narrow_peaks_peak_751a
I	4692280	4693898	1619	4693099	138.56	8.93475	1.72946	7.72487	SET-26_somatic.vs.glp-1_OP50_MergedReps_narrow_peaks_peak_751b
I	4692280	4693898	1619	4693352	150.66	12.1119	1.87942	10.8227	SET-26_somatic.vs.glp-1_OP50_MergedReps_narrow_peaks_peak_751c
I	4692280	4693898	1619	4693614	147.03	10.7929	1.80522	9.53484	SET-26_somatic.vs.glp-1_OP50_MergedReps_narrow_peaks_peak_751d
I	4694554	4694898	345	4694691	162.15	10.4694	1.73568	9.22073	SET-26_somatic.vs.glp-1_OP50_MergedReps_narrow_peaks_peak_752
I	4695523	4695759	237	4695613	131.9	7.28063	1.64698	6.11856	SET-26_somatic.vs.glp-1_OP50_MergedReps_narrow_peaks_peak_753
I	4695910	4696701	792	4696116	129.48	6.83621	1.61699	5.68998	SET-26_somatic.vs.glp-1_OP50_MergedReps_narrow_peaks_peak_754a
I	4695910	4696701	792	4696216	132.51	7.5076	1.65448	6.33971	SET-26_somatic.vs.glp-1_OP50_MergedReps_narrow_peaks_peak_754b
I	4695910	4696701	792	4696499	148.84	11.5534	1.85693	10.2766	SET-26_somatic.vs.glp-1_OP50_MergedReps_narrow_peaks_peak_754c
I	4698288	4699790	1503	4698515	175.47	18.322	2.10128	16.9149	SET-26_somatic.vs.glp-1_OP50_MergedReps_narrow_peaks_peak_755a
I	4698288	4699790	1503	4698727	153.68	10.2341	1.75777	8.99081	SET-26_somatic.vs.glp-1_OP50_MergedReps_narrow_peaks_peak_755b
I	4698288	4699790	1503	4699461	1571.32	662.807	6.0474	659.741	SET-26_somatic.vs.glp-1_OP50_MergedReps_narrow_peaks_peak_755c
I	4700188	4700571	384	4700437	184.54	18.3494	2.06157	16.9421	SET-26_somatic.vs.glp-1_OP50_MergedReps_narrow_peaks_peak_756
I	4700939	4701967	1029	4701300	767.21	244.998	4.49244	242.645	SET-26_somatic.vs.glp-1_OP50_MergedReps_narrow_peaks_peak_757
I	4703137	4703500	364	4703319	217.21	33.2461	2.5582	31.65	SET-26_somatic.vs.glp-1_OP50_MergedReps_narrow_peaks_peak_758
I	4704273	4704708	436	4704563	378.76	126.153	4.63126	124.094	SET-26_somatic.vs.glp-1_OP50_MergedReps_narrow_peaks_peak_759
I	4720929	4721418	490	4721167	408.41	58.7196	2.51172	56.936	SET-26_somatic.vs.glp-1_OP50_MergedReps_narrow_peaks_peak_760
I	4727037	4727474	438	4727324	196.64	27.8074	2.44928	26.2702	SET-26_somatic.vs.glp-1_OP50_MergedReps_narrow_peaks_peak_761
I	4735204	4735435	232	4735297	127.06	6.40462	1.587	5.27217	SET-26_somatic.vs.glp-1_OP50_MergedReps_narrow_peaks_peak_762
I	4737965	4738192	228	4738041	124.64	5.78167	1.557	4.67142	SET-26_somatic.vs.glp-1_OP50_MergedReps_narrow_peaks_peak_763
I	4740392	4741332	941	4740606	143.4	10.2074	1.78945	8.96466	SET-26_somatic.vs.glp-1_OP50_MergedReps_narrow_peaks_peak_764a
I	4740392	4741332	941	4741012	137.35	8.27296	1.68716	7.08284	SET-26_somatic.vs.glp-1_OP50_MergedReps_narrow_peaks_peak_764b
I	4740392	4741332	941	4741228	133.11	5.74794	1.524	4.64269	SET-26_somatic.vs.glp-1_OP50_MergedReps_narrow_peaks_peak_764c
I	4741746	4741948	203	4741851	142.79	9.94697	1.78195	8.70952	SET-26_somatic.vs.glp-1_OP50_MergedReps_narrow_peaks_peak_765
I	4742628	4742827	200	4742739	128.88	6.6188	1.60949	5.47853	SET-26_somatic.vs.glp-1_OP50_MergedReps_narrow_peaks_peak_766
I	4742898	4743329	432	4742994	120.41	4.99755	1.50452	3.91797	SET-26_somatic.vs.glp-1_OP50_MergedReps_narrow_peaks_peak_767a
I	4742898	4743329	432	4743161	118.59	4.6258	1.48202	3.56045	SET-26_somatic.vs.glp-1_OP50_MergedReps_narrow_peaks_peak_767b
I	4744400	4745816	1417	4744918	317.05	87.4692	3.87863	85.5456	SET-26_somatic.vs.glp-1_OP50_MergedReps_narrow_peaks_peak_768a
I	4744400	4745816	1417	4745527	486.46	202.144	5.85893	199.885	SET-26_somatic.vs.glp-1_OP50_MergedReps_narrow_peaks_peak_768b
I	4746890	4747291	402	4747077	188.78	8.42981	1.5684	7.23726	SET-26_somatic.vs.glp-1_OP50_MergedReps_narrow_peaks_peak_769
I	4747358	4747736	379	4747498	176.07	8.85215	1.60973	7.64537	SET-26_somatic.vs.glp-1_OP50_MergedReps_narrow_peaks_peak_770
I	4749035	4749371	337	4749197	136.74	8.44672	1.70697	7.24988	SET-26_somatic.vs.glp-1_OP50_MergedReps_narrow_peaks_peak_771
I	4750849	4751152	304	4750986	141.58	9.68944	1.76695	8.45925	SET-26_somatic.vs.glp-1_OP50_MergedReps_narrow_peaks_peak_772
I	4756341	4756603	263	4756536	124.04	5.78167	1.54951	4.67142	SET-26_somatic.vs.glp-1_OP50_MergedReps_narrow_peaks_peak_773
I	4757043	4757279	237	4757137	118.59	4.25483	1.45134	3.20879	SET-26_somatic.vs.glp-1_OP50_MergedReps_narrow_peaks_peak_774
I	4759335	4759912	578	4759674	199.06	29.004	2.47927	27.453	SET-26_somatic.vs.glp-1_OP50_MergedReps_narrow_peaks_peak_775
I	4765604	4766018	415	4765753	174.86	19.6519	2.17935	18.2231	SET-26_somatic.vs.glp-1_OP50_MergedReps_narrow_peaks_peak_776
I	4767585	4769004	1420	4767860	426.56	162.076	5.29856	159.915	SET-26_somatic.vs.glp-1_OP50_MergedReps_narrow_peaks_peak_777a
I	4767585	4769004	1420	4768696	207.53	31.3831	2.54309	29.8079	SET-26_somatic.vs.glp-1_OP50_MergedReps_narrow_peaks_peak_777b
I	4769101	4770629	1529	4769450	932.99	457.086	7.24025	454.348	SET-26_somatic.vs.glp-1_OP50_MergedReps_narrow_peaks_peak_778a
I	4769101	4770629	1529	4769744	761.16	294.26	5.44398	291.809	SET-26_somatic.vs.glp-1_OP50_MergedReps_narrow_peaks_peak_778b
I	4769101	4770629	1529	4769871	747.24	339.476	6.55202	336.938	SET-26_somatic.vs.glp-1_OP50_MergedReps_narrow_peaks_peak_778c
I	4770688	4772273	1586	4770883	124.04	5.78167	1.54951	4.67142	SET-26_somatic.vs.glp-1_OP50_MergedReps_narrow_peaks_peak_779a
I	4770688	4772273	1586	4771427	235.37	44.5354	2.9181	42.8427	SET-26_somatic.vs.glp-1_OP50_MergedReps_narrow_peaks_peak_779b
I	4770688	4772273	1586	4771639	247.47	44.3121	2.82349	42.6221	SET-26_somatic.vs.glp-1_OP50_MergedReps_narrow_peaks_peak_779c
I	4770688	4772273	1586	4771934	270.46	62.4305	3.36405	60.6258	SET-26_somatic.vs.glp-1_OP50_MergedReps_narrow_peaks_peak_779d
I	4772606	4773477	872	4773168	402.36	139.85	4.82489	137.75	SET-26_somatic.vs.glp-1_OP50_MergedReps_narrow_peaks_peak_780
I	4773691	4773977	287	4773846	157.92	14.0222	1.96196	12.6941	SET-26_somatic.vs.glp-1_OP50_MergedReps_narrow_peaks_peak_781
I	4774464	4774672	209	4774574	129.48	6.83621	1.61699	5.68998	SET-26_somatic.vs.glp-1_OP50_MergedReps_narrow_peaks_peak_782
I	4775758	4776132	375	4775898	131.3	7.28063	1.63948	6.11856	SET-26_somatic.vs.glp-1_OP50_MergedReps_narrow_peaks_peak_783
I	4782378	4782660	283	4782522	165.18	16.6488	2.05938	15.2696	SET-26_somatic.vs.glp-1_OP50_MergedReps_narrow_peaks_peak_784
I	4788365	4791131	2767	4788730	551.81	260.546	6.85067	258.161	SET-26_somatic.vs.glp-1_OP50_MergedReps_narrow_peaks_peak_785a
I	4788365	4791131	2767	4790042	924.52	619.593	11.4695	616.595	SET-26_somatic.vs.glp-1_OP50_MergedReps_narrow_peaks_peak_785b
I	4788365	4791131	2767	4790434	274.09	64.2498	3.39616	62.4358	SET-26_somatic.vs.glp-1_OP50_MergedReps_narrow_peaks_peak_785c
I	4788365	4791131	2767	4790683	271.67	42.7266	2.62182	41.0482	SET-26_somatic.vs.glp-1_OP50_MergedReps_narrow_peaks_peak_785d
I	4792433	4792756	324	4792579	168.81	4.84555	1.40339	3.7712	SET-26_somatic.vs.glp-1_OP50_MergedReps_narrow_peaks_peak_786
I	4804242	4805707	1466	4804640	332.78	58.1354	2.80487	56.3546	SET-26_somatic.vs.glp-1_OP50_MergedReps_narrow_peaks_peak_787a
I	4804242	4805707	1466	4804862	383	96.068	3.62263	94.1108	SET-26_somatic.vs.glp-1_OP50_MergedReps_narrow_peaks_peak_787b
I	4804242	4805707	1466	4805593	131.9	7.28063	1.64698	6.11856	SET-26_somatic.vs.glp-1_OP50_MergedReps_narrow_peaks_peak_787c
I	4808252	4808564	313	4808460	114.36	3.92381	1.42954	2.88759	SET-26_somatic.vs.glp-1_OP50_MergedReps_narrow_peaks_peak_788
I	4829799	4830273	475	4830066	379.37	128.942	4.71371	126.873	SET-26_somatic.vs.glp-1_OP50_MergedReps_narrow_peaks_peak_789
I	4847160	4847999	840	4847354	182.12	13.5448	1.83121	12.227	SET-26_somatic.vs.glp-1_OP50_MergedReps_narrow_peaks_peak_790a
I	4847160	4847999	840	4847649	136.14	8.44672	1.69947	7.24988	SET-26_somatic.vs.glp-1_OP50_MergedReps_narrow_peaks_peak_790b
I	4847160	4847999	840	4847892	138.56	8.93475	1.72946	7.72487	SET-26_somatic.vs.glp-1_OP50_MergedReps_narrow_peaks_peak_790c
I	4900822	4901173	352	4900988	224.47	14.5443	1.76152	13.2056	SET-26_somatic.vs.glp-1_OP50_MergedReps_narrow_peaks_peak_791
I	4906693	4906924	232	4906801	163.36	16.0094	2.03688	14.6412	SET-26_somatic.vs.glp-1_OP50_MergedReps_narrow_peaks_peak_792
I	4908087	4908320	234	4908179	134.32	6.50826	1.57718	5.37404	SET-26_somatic.vs.glp-1_OP50_MergedReps_narrow_peaks_peak_793
I	4911317	4912524	1208	4911837	286.19	34.6251	2.27929	33.0159	SET-26_somatic.vs.glp-1_OP50_MergedReps_narrow_peaks_peak_794a
I	4911317	4912524	1208	4912222	164.57	13.9285	1.92216	12.6014	SET-26_somatic.vs.glp-1_OP50_MergedReps_narrow_peaks_peak_794b
I	4912668	4913792	1125	4912780	130.09	6.14816	1.56018	5.02673	SET-26_somatic.vs.glp-1_OP50_MergedReps_narrow_peaks_peak_795a
I	4912668	4913792	1125	4913073	124.04	5.05463	1.49422	3.9738	SET-26_somatic.vs.glp-1_OP50_MergedReps_narrow_peaks_peak_795b
I	4912668	4913792	1125	4913333	148.24	10.5586	1.78986	9.30727	SET-26_somatic.vs.glp-1_OP50_MergedReps_narrow_peaks_peak_795c
I	4914187	4914699	513	4914388	328.54	57.1219	2.79275	55.3473	SET-26_somatic.vs.glp-1_OP50_MergedReps_narrow_peaks_peak_796
I	4915354	4915678	325	4915517	144	6.43329	1.54258	5.30032	SET-26_somatic.vs.glp-1_OP50_MergedReps_narrow_peaks_peak_797
I	4916103	4916987	885	4916460	398.13	90.826	3.35964	88.8897	SET-26_somatic.vs.glp-1_OP50_MergedReps_narrow_peaks_peak_798a
I	4916103	4916987	885	4916634	399.34	40.0274	2.10703	38.3708	SET-26_somatic.vs.glp-1_OP50_MergedReps_narrow_peaks_peak_798b
I	4917228	4918595	1368	4917785	178.49	21.0507	2.22434	19.6018	SET-26_somatic.vs.glp-1_OP50_MergedReps_narrow_peaks_peak_799a
I	4917228	4918595	1368	4918323	207.53	26.3215	2.31704	24.8028	SET-26_somatic.vs.glp-1_OP50_MergedReps_narrow_peaks_peak_799b
I	4919453	4919821	369	4919643	144	10.4709	1.79694	9.22073	SET-26_somatic.vs.glp-1_OP50_MergedReps_narrow_peaks_peak_800
I	4920763	4921685	923	4920939	146.42	11.0064	1.82694	9.74373	SET-26_somatic.vs.glp-1_OP50_MergedReps_narrow_peaks_peak_801a
I	4920763	4921685	923	4921404	227.5	41.0686	2.83168	39.4024	SET-26_somatic.vs.glp-1_OP50_MergedReps_narrow_peaks_peak_801b
I	4922875	4923165	291	4922972	123.43	5.58061	1.54201	4.47847	SET-26_somatic.vs.glp-1_OP50_MergedReps_narrow_peaks_peak_802
I	4924639	4929312	4674	4924870	216	26.1819	2.26046	24.6653	SET-26_somatic.vs.glp-1_OP50_MergedReps_narrow_peaks_peak_803a
I	4924639	4929312	4674	4925134	280.14	67.8393	3.48402	66.0057	SET-26_somatic.vs.glp-1_OP50_MergedReps_narrow_peaks_peak_803b
I	4924639	4929312	4674	4926008	229.92	31.668	2.43074	30.0889	SET-26_somatic.vs.glp-1_OP50_MergedReps_narrow_peaks_peak_803c
I	4924639	4929312	4674	4926557	1455.15	1209.92	17.1312	1206.15	SET-26_somatic.vs.glp-1_OP50_MergedReps_narrow_peaks_peak_803d
I	4924639	4929312	4674	4927113	121.01	5.18853	1.51202	4.10059	SET-26_somatic.vs.glp-1_OP50_MergedReps_narrow_peaks_peak_803e
I	4924639	4929312	4674	4927623	259.57	56.3647	3.21689	54.5935	SET-26_somatic.vs.glp-1_OP50_MergedReps_narrow_peaks_peak_803f
I	4924639	4929312	4674	4928243	245.65	48.6244	3.0153	46.9036	SET-26_somatic.vs.glp-1_OP50_MergedReps_narrow_peaks_peak_803g
I	4924639	4929312	4674	4928569	203.9	23.2076	2.20326	21.7295	SET-26_somatic.vs.glp-1_OP50_MergedReps_narrow_peaks_peak_803h
I	4924639	4929312	4674	4928740	197.85	26.621	2.39005	25.1002	SET-26_somatic.vs.glp-1_OP50_MergedReps_narrow_peaks_peak_803i
I	4931715	4932338	624	4932068	194.83	27.0206	2.42679	25.4923	SET-26_somatic.vs.glp-1_OP50_MergedReps_narrow_peaks_peak_804
I	4932745	4934383	1639	4933131	818.03	391.669	7.00028	389.039	SET-26_somatic.vs.glp-1_OP50_MergedReps_narrow_peaks_peak_805a
I	4932745	4934383	1639	4934167	147.03	11.2785	1.83443	10.0088	SET-26_somatic.vs.glp-1_OP50_MergedReps_narrow_peaks_peak_805b
I	4935849	4936617	769	4936293	222.05	21.5639	2.04637	20.1081	SET-26_somatic.vs.glp-1_OP50_MergedReps_narrow_peaks_peak_806
I	4936887	4937426	540	4937172	248.68	45.5882	2.86985	43.8885	SET-26_somatic.vs.glp-1_OP50_MergedReps_narrow_peaks_peak_807
I	4940907	4941617	711	4941122	179.1	18.1645	2.07007	16.7618	SET-26_somatic.vs.glp-1_OP50_MergedReps_narrow_peaks_peak_808
I	4942710	4943506	797	4943133	222.05	22.0342	2.06532	20.572	SET-26_somatic.vs.glp-1_OP50_MergedReps_narrow_peaks_peak_809
I	4944194	4944664	471	4944483	171.84	11.7231	1.78181	10.444	SET-26_somatic.vs.glp-1_OP50_MergedReps_narrow_peaks_peak_810
I	4944829	4945751	923	4945145	214.19	35.2713	2.66673	33.6554	SET-26_somatic.vs.glp-1_OP50_MergedReps_narrow_peaks_peak_811
I	4946477	4946686	210	4946580	128.88	6.6188	1.60949	5.47853	SET-26_somatic.vs.glp-1_OP50_MergedReps_narrow_peaks_peak_812
I	4948438	4948651	214	4948525	140.37	9.43488	1.75196	8.21011	SET-26_somatic.vs.glp-1_OP50_MergedReps_narrow_peaks_peak_813
I	4948966	4949355	390	4949095	127.67	6.40462	1.59449	5.27217	SET-26_somatic.vs.glp-1_OP50_MergedReps_narrow_peaks_peak_814
I	4949413	4950332	920	4949506	126.46	6.19369	1.5795	5.0693	SET-26_somatic.vs.glp-1_OP50_MergedReps_narrow_peaks_peak_815a
I	4949413	4950332	920	4950012	209.35	33.1306	2.60674	31.5351	SET-26_somatic.vs.glp-1_OP50_MergedReps_narrow_peaks_peak_815b
I	4950420	4950929	510	4950612	237.18	45.7463	2.95165	44.0444	SET-26_somatic.vs.glp-1_OP50_MergedReps_narrow_peaks_peak_816
I	4951146	4952170	1025	4951584	180.31	21.7645	2.24683	20.3043	SET-26_somatic.vs.glp-1_OP50_MergedReps_narrow_peaks_peak_817a
I	4951146	4952170	1025	4952023	120.41	4.99755	1.50452	3.91797	SET-26_somatic.vs.glp-1_OP50_MergedReps_narrow_peaks_peak_817b
I	4952428	4953038	611	4952660	366.66	120.209	4.55625	118.167	SET-26_somatic.vs.glp-1_OP50_MergedReps_narrow_peaks_peak_818
I	4953083	4953356	274	4953202	131.3	7.28063	1.63948	6.11856	SET-26_somatic.vs.glp-1_OP50_MergedReps_narrow_peaks_peak_819
I	4953890	4954844	955	4954297	222.66	38.8	2.7717	37.1525	SET-26_somatic.vs.glp-1_OP50_MergedReps_narrow_peaks_peak_820a
I	4953890	4954844	955	4954526	190.59	25.4735	2.3743	23.9645	SET-26_somatic.vs.glp-1_OP50_MergedReps_narrow_peaks_peak_820b
I	4955400	4955816	417	4955634	154.29	7.17868	1.56857	6.02242	SET-26_somatic.vs.glp-1_OP50_MergedReps_narrow_peaks_peak_821
I	4957319	4957710	392	4957563	137.35	8.68921	1.71446	7.48481	SET-26_somatic.vs.glp-1_OP50_MergedReps_narrow_peaks_peak_822
I	4957960	4958726	767	4958230	359.4	115.589	4.46627	113.563	SET-26_somatic.vs.glp-1_OP50_MergedReps_narrow_peaks_peak_823a
I	4957960	4958726	767	4958438	343.67	92.7789	3.82967	90.8351	SET-26_somatic.vs.glp-1_OP50_MergedReps_narrow_peaks_peak_823b
I	4965133	4965507	375	4965243	128.88	6.6188	1.60949	5.47853	SET-26_somatic.vs.glp-1_OP50_MergedReps_narrow_peaks_peak_824
I	4965600	4966027	428	4965760	156.71	13.8539	1.9544	12.5277	SET-26_somatic.vs.glp-1_OP50_MergedReps_narrow_peaks_peak_825
I	4966982	4967902	921	4967534	1729.85	1171.55	11.7745	1167.83	SET-26_somatic.vs.glp-1_OP50_MergedReps_narrow_peaks_peak_826
I	4974405	4975141	737	4974855	219.03	36.9238	2.70306	35.2938	SET-26_somatic.vs.glp-1_OP50_MergedReps_narrow_peaks_peak_827
I	4979846	4980403	558	4980107	315.23	47.1086	2.55027	45.3982	SET-26_somatic.vs.glp-1_OP50_MergedReps_narrow_peaks_peak_828
I	4980970	4981231	262	4981182	151.26	4.80657	1.42302	3.73643	SET-26_somatic.vs.glp-1_OP50_MergedReps_narrow_peaks_peak_829
I	4992209	4992558	350	4992384	276.51	62.3997	3.31157	60.5956	SET-26_somatic.vs.glp-1_OP50_MergedReps_narrow_peaks_peak_830
I	4993685	4994402	718	4994065	209.35	19.5005	2.01098	18.0756	SET-26_somatic.vs.glp-1_OP50_MergedReps_narrow_peaks_peak_831
I	4995902	4997170	1269	4996023	148.84	10.6231	1.801	9.37106	SET-26_somatic.vs.glp-1_OP50_MergedReps_narrow_peaks_peak_832a
I	4995902	4997170	1269	4996260	185.15	18.5762	2.06371	17.1668	SET-26_somatic.vs.glp-1_OP50_MergedReps_narrow_peaks_peak_832b
I	4995902	4997170	1269	4996653	599	200.872	4.68752	198.616	SET-26_somatic.vs.glp-1_OP50_MergedReps_narrow_peaks_peak_832c
I	4998253	4998500	248	4998364	134.32	7.97095	1.67697	6.78757	SET-26_somatic.vs.glp-1_OP50_MergedReps_narrow_peaks_peak_833
I	5020010	5020321	312	5020173	183.33	22.8529	2.28432	21.3775	SET-26_somatic.vs.glp-1_OP50_MergedReps_narrow_peaks_peak_834
I	5025237	5025885	649	5025438	315.84	45.0977	2.49479	43.401	SET-26_somatic.vs.glp-1_OP50_MergedReps_narrow_peaks_peak_835
I	5033089	5033599	511	5033466	267.43	18.9853	1.82608	17.5679	SET-26_somatic.vs.glp-1_OP50_MergedReps_narrow_peaks_peak_836
I	5035477	5035946	470	5035683	290.43	36.6719	2.33141	35.0433	SET-26_somatic.vs.glp-1_OP50_MergedReps_narrow_peaks_peak_837
I	5036946	5037551	606	5037037	156.1	8.37329	1.6331	7.18147	SET-26_somatic.vs.glp-1_OP50_MergedReps_narrow_peaks_peak_838a
I	5036946	5037551	606	5037434	267.43	3.79986	1.25436	2.77109	SET-26_somatic.vs.glp-1_OP50_MergedReps_narrow_peaks_peak_838b
I	5038112	5038360	249	5038327	130.69	7.04364	1.63106	5.89389	SET-26_somatic.vs.glp-1_OP50_MergedReps_narrow_peaks_peak_839
I	5057495	5057694	200	5057593	246.26	3.36247	1.2425	2.35607	SET-26_somatic.vs.glp-1_OP50_MergedReps_narrow_peaks_peak_840a
I	5057495	5057694	200	5057604	226.9	6.07808	1.39813	4.95801	SET-26_somatic.vs.glp-1_OP50_MergedReps_narrow_peaks_peak_840b
I	5061970	5062342	373	5062149	189.38	25.0923	2.3593	23.5871	SET-26_somatic.vs.glp-1_OP50_MergedReps_narrow_peaks_peak_841
I	5072339	5072575	237	5072563	128.27	6.6188	1.60199	5.47853	SET-26_somatic.vs.glp-1_OP50_MergedReps_narrow_peaks_peak_842
I	5079640	5081024	1385	5079792	168.2	17.6272	2.09687	16.2311	SET-26_somatic.vs.glp-1_OP50_MergedReps_narrow_peaks_peak_843a
I	5079640	5081024	1385	5079979	152.47	12.6815	1.90192	11.3804	SET-26_somatic.vs.glp-1_OP50_MergedReps_narrow_peaks_peak_843b
I	5079640	5081024	1385	5080326	159.73	14.7618	1.9919	13.4175	SET-26_somatic.vs.glp-1_OP50_MergedReps_narrow_peaks_peak_843c
I	5079640	5081024	1385	5080703	179.1	19.1443	2.11877	17.7257	SET-26_somatic.vs.glp-1_OP50_MergedReps_narrow_peaks_peak_843d
I	5081197	5082738	1542	5081427	276.51	65.657	3.43903	63.8351	SET-26_somatic.vs.glp-1_OP50_MergedReps_narrow_peaks_peak_844a
I	5081197	5082738	1542	5081572	264.41	59.2614	3.28907	57.474	SET-26_somatic.vs.glp-1_OP50_MergedReps_narrow_peaks_peak_844b
I	5081197	5082738	1542	5082365	497.96	216.314	6.18334	214.023	SET-26_somatic.vs.glp-1_OP50_MergedReps_narrow_peaks_peak_844c
I	5082999	5083533	535	5083377	346.09	51.6547	2.55214	49.9122	SET-26_somatic.vs.glp-1_OP50_MergedReps_narrow_peaks_peak_845
I	5084792	5084991	200	5084884	122.22	5.38289	1.52701	4.28673	SET-26_somatic.vs.glp-1_OP50_MergedReps_narrow_peaks_peak_846
I	5103275	5109183	5909	5103599	271.06	62.9643	3.37155	61.1564	SET-26_somatic.vs.glp-1_OP50_MergedReps_narrow_peaks_peak_847a
I	5103275	5109183	5909	5104114	140.98	9.43488	1.75945	8.21011	SET-26_somatic.vs.glp-1_OP50_MergedReps_narrow_peaks_peak_847b
I	5103275	5109183	5909	5105101	849.5	541.076	10.5397	538.2	SET-26_somatic.vs.glp-1_OP50_MergedReps_narrow_peaks_peak_847c
I	5103275	5109183	5909	5106083	1322.04	1076.21	16.3958	1072.6	SET-26_somatic.vs.glp-1_OP50_MergedReps_narrow_peaks_peak_847d
I	5103275	5109183	5909	5106624	259.57	31.6127	2.28568	30.034	SET-26_somatic.vs.glp-1_OP50_MergedReps_narrow_peaks_peak_847e
I	5103275	5109183	5909	5106865	280.14	40.9276	2.51018	39.2631	SET-26_somatic.vs.glp-1_OP50_MergedReps_narrow_peaks_peak_847f
I	5103275	5109183	5909	5107522	312.21	60.479	2.98293	58.6848	SET-26_somatic.vs.glp-1_OP50_MergedReps_narrow_peaks_peak_847g
I	5103275	5109183	5909	5108204	122.22	5.38289	1.52701	4.28673	SET-26_somatic.vs.glp-1_OP50_MergedReps_narrow_peaks_peak_847h
I	5103275	5109183	5909	5108843	246.86	50.1115	3.07162	48.3791	SET-26_somatic.vs.glp-1_OP50_MergedReps_narrow_peaks_peak_847i
I	5109244	5111775	2532	5109343	125.25	3.52763	1.37224	2.51237	SET-26_somatic.vs.glp-1_OP50_MergedReps_narrow_peaks_peak_848a
I	5109244	5111775	2532	5109592	165.78	12.3038	1.8328	11.0123	SET-26_somatic.vs.glp-1_OP50_MergedReps_narrow_peaks_peak_848b
I	5109244	5111775	2532	5110142	294.66	75.6687	3.66398	73.7971	SET-26_somatic.vs.glp-1_OP50_MergedReps_narrow_peaks_peak_848c
I	5109244	5111775	2532	5111101	316.44	66.0799	3.143	64.2566	SET-26_somatic.vs.glp-1_OP50_MergedReps_narrow_peaks_peak_848d
I	5109244	5111775	2532	5111546	154.29	13.2622	1.92441	11.9477	SET-26_somatic.vs.glp-1_OP50_MergedReps_narrow_peaks_peak_848e
I	5112405	5112805	401	5112501	137.95	8.68921	1.72196	7.48481	SET-26_somatic.vs.glp-1_OP50_MergedReps_narrow_peaks_peak_849a
I	5112405	5112805	401	5112707	127.67	6.40462	1.59449	5.27217	SET-26_somatic.vs.glp-1_OP50_MergedReps_narrow_peaks_peak_849b
I	5113410	5113738	329	5113572	149.45	11.8312	1.86443	10.5492	SET-26_somatic.vs.glp-1_OP50_MergedReps_narrow_peaks_peak_850
I	5113975	5114401	427	5114213	167.6	17.2985	2.08937	15.9085	SET-26_somatic.vs.glp-1_OP50_MergedReps_narrow_peaks_peak_851
I	5114565	5114915	351	5114757	178.49	17.4656	2.04431	16.0741	SET-26_somatic.vs.glp-1_OP50_MergedReps_narrow_peaks_peak_852
I	5115513	5121405	5893	5115589	125.85	4.7591	1.47845	3.69092	SET-26_somatic.vs.glp-1_OP50_MergedReps_narrow_peaks_peak_853a
I	5115513	5121405	5893	5115790	155.5	6.87059	1.54949	5.72381	SET-26_somatic.vs.glp-1_OP50_MergedReps_narrow_peaks_peak_853b
I	5115513	5121405	5893	5116004	133.11	4.877	1.46091	3.80208	SET-26_somatic.vs.glp-1_OP50_MergedReps_narrow_peaks_peak_853c
I	5115513	5121405	5893	5116282	188.17	14.0484	1.83662	12.72	SET-26_somatic.vs.glp-1_OP50_MergedReps_narrow_peaks_peak_853d
I	5115513	5121405	5893	5117229	187.57	22.3302	2.23951	20.8642	SET-26_somatic.vs.glp-1_OP50_MergedReps_narrow_peaks_peak_853e
I	5115513	5121405	5893	5117865	301.32	74.8782	3.56505	73.0106	SET-26_somatic.vs.glp-1_OP50_MergedReps_narrow_peaks_peak_853f
I	5115513	5121405	5893	5118399	246.26	50.1115	3.06413	48.3791	SET-26_somatic.vs.glp-1_OP50_MergedReps_narrow_peaks_peak_853g
I	5115513	5121405	5893	5119089	864.02	515.341	9.50568	512.508	SET-26_somatic.vs.glp-1_OP50_MergedReps_narrow_peaks_peak_853h
I	5115513	5121405	5893	5119846	231.74	39.4732	2.73806	37.8204	SET-26_somatic.vs.glp-1_OP50_MergedReps_narrow_peaks_peak_853i
I	5115513	5121405	5893	5121021	217.21	36.5798	2.70422	34.9518	SET-26_somatic.vs.glp-1_OP50_MergedReps_narrow_peaks_peak_853j
I	5121526	5123098	1573	5121734	185.75	23.5902	2.31431	22.1052	SET-26_somatic.vs.glp-1_OP50_MergedReps_narrow_peaks_peak_854a
I	5121526	5123098	1573	5122010	181.52	22.1249	2.26183	20.6607	SET-26_somatic.vs.glp-1_OP50_MergedReps_narrow_peaks_peak_854b
I	5121526	5123098	1573	5122656	228.11	41.528	2.83918	39.8578	SET-26_somatic.vs.glp-1_OP50_MergedReps_narrow_peaks_peak_854c
I	5123352	5129074	5723	5123550	173.05	19.3082	2.15685	17.8853	SET-26_somatic.vs.glp-1_OP50_MergedReps_narrow_peaks_peak_855a
I	5123352	5129074	5723	5124056	290.43	73.4018	3.61149	71.5413	SET-26_somatic.vs.glp-1_OP50_MergedReps_narrow_peaks_peak_855b
I	5123352	5129074	5723	5124586	180.91	21.7645	2.25433	20.3043	SET-26_somatic.vs.glp-1_OP50_MergedReps_narrow_peaks_peak_855c
I	5123352	5129074	5723	5124875	174.26	19.6519	2.17185	18.2231	SET-26_somatic.vs.glp-1_OP50_MergedReps_narrow_peaks_peak_855d
I	5123352	5129074	5723	5125217	191.8	25.8569	2.3893	24.3427	SET-26_somatic.vs.glp-1_OP50_MergedReps_narrow_peaks_peak_855e
I	5123352	5129074	5723	5125350	186.36	23.9623	2.32181	22.4719	SET-26_somatic.vs.glp-1_OP50_MergedReps_narrow_peaks_peak_855f
I	5123352	5129074	5723	5125621	163.97	16.0094	2.04438	14.6412	SET-26_somatic.vs.glp-1_OP50_MergedReps_narrow_peaks_peak_855g
I	5123352	5129074	5723	5126070	245.65	39.5898	2.65217	37.9363	SET-26_somatic.vs.glp-1_OP50_MergedReps_narrow_peaks_peak_855h
I	5123352	5129074	5723	5127047	368.48	121.54	4.57874	119.494	SET-26_somatic.vs.glp-1_OP50_MergedReps_narrow_peaks_peak_855i
I	5123352	5129074	5723	5127593	1234.91	970.121	15.3161	966.644	SET-26_somatic.vs.glp-1_OP50_MergedReps_narrow_peaks_peak_855j
I	5123352	5129074	5723	5128305	183.94	22.8529	2.29182	21.3775	SET-26_somatic.vs.glp-1_OP50_MergedReps_narrow_peaks_peak_855k
I	5123352	5129074	5723	5128861	158.52	14.4565	1.9769	13.1188	SET-26_somatic.vs.glp-1_OP50_MergedReps_narrow_peaks_peak_855l
I	5129139	5131928	2790	5129526	238.39	28.517	2.25841	26.9727	SET-26_somatic.vs.glp-1_OP50_MergedReps_narrow_peaks_peak_856a
I	5129139	5131928	2790	5129784	246.86	29.1644	2.25329	27.6124	SET-26_somatic.vs.glp-1_OP50_MergedReps_narrow_peaks_peak_856b
I	5129139	5131928	2790	5130252	168.81	7.20573	1.54373	6.049	SET-26_somatic.vs.glp-1_OP50_MergedReps_narrow_peaks_peak_856c
I	5129139	5131928	2790	5131259	882.17	452.876	7.67972	450.145	SET-26_somatic.vs.glp-1_OP50_MergedReps_narrow_peaks_peak_856d
I	5131988	5133016	1029	5132205	193.62	26.4394	2.40268	24.9199	SET-26_somatic.vs.glp-1_OP50_MergedReps_narrow_peaks_peak_857a
I	5131988	5133016	1029	5132422	207.53	31.3831	2.54309	29.8079	SET-26_somatic.vs.glp-1_OP50_MergedReps_narrow_peaks_peak_857b
I	5131988	5133016	1029	5132666	202.09	30.0139	2.50726	28.4529	SET-26_somatic.vs.glp-1_OP50_MergedReps_narrow_peaks_peak_857c
I	5133075	5138508	5434	5133396	128.27	6.6188	1.60199	5.47853	SET-26_somatic.vs.glp-1_OP50_MergedReps_narrow_peaks_peak_858a
I	5133075	5138508	5434	5133963	233.55	43.8531	2.90667	42.1652	SET-26_somatic.vs.glp-1_OP50_MergedReps_narrow_peaks_peak_858b
I	5133075	5138508	5434	5134725	842.84	450.078	8.11384	447.352	SET-26_somatic.vs.glp-1_OP50_MergedReps_narrow_peaks_peak_858c
I	5133075	5138508	5434	5135259	165.78	16.6488	2.06688	15.2696	SET-26_somatic.vs.glp-1_OP50_MergedReps_narrow_peaks_peak_858d
I	5133075	5138508	5434	5136284	183.33	18.5026	2.07114	17.0938	SET-26_somatic.vs.glp-1_OP50_MergedReps_narrow_peaks_peak_858e
I	5133075	5138508	5434	5136617	166.39	16.3544	2.04134	14.9811	SET-26_somatic.vs.glp-1_OP50_MergedReps_narrow_peaks_peak_858f
I	5133075	5138508	5434	5137116	162.15	15.6935	2.02189	14.3316	SET-26_somatic.vs.glp-1_OP50_MergedReps_narrow_peaks_peak_858g
I	5133075	5138508	5434	5137380	148.84	11.5534	1.85693	10.2766	SET-26_somatic.vs.glp-1_OP50_MergedReps_narrow_peaks_peak_858h
I	5133075	5138508	5434	5138170	264.41	59.2614	3.28907	57.474	SET-26_somatic.vs.glp-1_OP50_MergedReps_narrow_peaks_peak_858i
I	5139303	5139862	560	5139533	197.25	22.1835	2.17854	20.7187	SET-26_somatic.vs.glp-1_OP50_MergedReps_narrow_peaks_peak_859
I	5140083	5140786	704	5140416	506.43	102.046	3.09408	100.067	SET-26_somatic.vs.glp-1_OP50_MergedReps_narrow_peaks_peak_860
I	5162310	5162711	402	5162539	183.33	22.8529	2.28432	21.3775	SET-26_somatic.vs.glp-1_OP50_MergedReps_narrow_peaks_peak_861
I	5162908	5163254	347	5163068	153.68	12.0511	1.86366	10.7662	SET-26_somatic.vs.glp-1_OP50_MergedReps_narrow_peaks_peak_862
I	5163299	5163824	526	5163476	179.7	21.4064	2.23933	19.9518	SET-26_somatic.vs.glp-1_OP50_MergedReps_narrow_peaks_peak_863a
I	5163299	5163824	526	5163617	168.2	17.6272	2.09687	16.2311	SET-26_somatic.vs.glp-1_OP50_MergedReps_narrow_peaks_peak_863b
I	5163934	5164342	409	5164021	117.38	4.44508	1.46703	3.38583	SET-26_somatic.vs.glp-1_OP50_MergedReps_narrow_peaks_peak_864a
I	5163934	5164342	409	5164225	134.32	7.97095	1.67697	6.78757	SET-26_somatic.vs.glp-1_OP50_MergedReps_narrow_peaks_peak_864b
I	5164735	5165846	1112	5164892	1145.37	794.524	12.1954	791.277	SET-26_somatic.vs.glp-1_OP50_MergedReps_narrow_peaks_peak_865a
I	5164735	5165846	1112	5165519	265.62	51.0466	2.96243	49.3096	SET-26_somatic.vs.glp-1_OP50_MergedReps_narrow_peaks_peak_865b
I	5165891	5166623	733	5166049	170.63	18.2921	2.12686	16.8854	SET-26_somatic.vs.glp-1_OP50_MergedReps_narrow_peaks_peak_866a
I	5165891	5166623	733	5166287	166.99	16.9724	2.08187	15.587	SET-26_somatic.vs.glp-1_OP50_MergedReps_narrow_peaks_peak_866b
I	5165891	5166623	733	5166433	168.81	17.6272	2.10437	16.2311	SET-26_somatic.vs.glp-1_OP50_MergedReps_narrow_peaks_peak_866c
I	5166704	5167718	1015	5167007	178.49	21.0507	2.22434	19.6018	SET-26_somatic.vs.glp-1_OP50_MergedReps_narrow_peaks_peak_867a
I	5166704	5167718	1015	5167328	211.77	27.8228	2.3641	26.2854	SET-26_somatic.vs.glp-1_OP50_MergedReps_narrow_peaks_peak_867b
I	5170085	5170696	612	5170180	128.27	6.6188	1.60199	5.47853	SET-26_somatic.vs.glp-1_OP50_MergedReps_narrow_peaks_peak_868a
I	5170085	5170696	612	5170566	133.72	7.73771	1.66948	6.56197	SET-26_somatic.vs.glp-1_OP50_MergedReps_narrow_peaks_peak_868b
I	5171109	5171674	566	5171240	151.87	12.1943	1.88262	10.9042	SET-26_somatic.vs.glp-1_OP50_MergedReps_narrow_peaks_peak_869
I	5172037	5172318	282	5172218	128.27	6.6188	1.60199	5.47853	SET-26_somatic.vs.glp-1_OP50_MergedReps_narrow_peaks_peak_870
I	5172762	5173598	837	5172818	113.75	3.69685	1.41667	2.67523	SET-26_somatic.vs.glp-1_OP50_MergedReps_narrow_peaks_peak_871a
I	5172762	5173598	837	5173167	127.06	6.40462	1.587	5.27217	SET-26_somatic.vs.glp-1_OP50_MergedReps_narrow_peaks_peak_871b
I	5172762	5173598	837	5173325	145.82	10.7372	1.81944	9.47981	SET-26_somatic.vs.glp-1_OP50_MergedReps_narrow_peaks_peak_871c
I	5173677	5174215	539	5174082	203.3	22.6803	2.17338	21.2089	SET-26_somatic.vs.glp-1_OP50_MergedReps_narrow_peaks_peak_872
I	5174954	5175432	479	5175169	174.86	19.6519	2.17935	18.2231	SET-26_somatic.vs.glp-1_OP50_MergedReps_narrow_peaks_peak_873
I	5175496	5176996	1501	5175977	413.86	152.676	5.1411	150.539	SET-26_somatic.vs.glp-1_OP50_MergedReps_narrow_peaks_peak_874a
I	5175496	5176996	1501	5176358	755.71	364.513	7.07207	361.929	SET-26_somatic.vs.glp-1_OP50_MergedReps_narrow_peaks_peak_874b
I	5175496	5176996	1501	5176532	827.71	468.139	8.79738	465.384	SET-26_somatic.vs.glp-1_OP50_MergedReps_narrow_peaks_peak_874c
I	5177239	5177510	272	5177408	137.35	4.28673	1.41171	3.23553	SET-26_somatic.vs.glp-1_OP50_MergedReps_narrow_peaks_peak_875
I	5177595	5180158	2564	5177684	139.16	4.22419	1.40162	3.17871	SET-26_somatic.vs.glp-1_OP50_MergedReps_narrow_peaks_peak_876a
I	5177595	5180158	2564	5177795	121.01	4.35385	1.44562	3.30114	SET-26_somatic.vs.glp-1_OP50_MergedReps_narrow_peaks_peak_876b
I	5177595	5180158	2564	5178303	156.71	13.8539	1.9544	12.5277	SET-26_somatic.vs.glp-1_OP50_MergedReps_narrow_peaks_peak_876c
I	5177595	5180158	2564	5178547	172.44	18.9671	2.14936	17.5501	SET-26_somatic.vs.glp-1_OP50_MergedReps_narrow_peaks_peak_876d
I	5177595	5180158	2564	5179058	147.63	11.2785	1.84193	10.0088	SET-26_somatic.vs.glp-1_OP50_MergedReps_narrow_peaks_peak_876e
I	5177595	5180158	2564	5179412	149.45	11.8312	1.86443	10.5492	SET-26_somatic.vs.glp-1_OP50_MergedReps_narrow_peaks_peak_876f
I	5177595	5180158	2564	5179922	288.01	44.9214	2.60365	43.2255	SET-26_somatic.vs.glp-1_OP50_MergedReps_narrow_peaks_peak_876g
I	5180491	5180843	353	5180684	130.09	6.41693	1.57936	5.28426	SET-26_somatic.vs.glp-1_OP50_MergedReps_narrow_peaks_peak_877
I	5181327	5181677	351	5181505	154.89	6.92239	1.55894	5.7746	SET-26_somatic.vs.glp-1_OP50_MergedReps_narrow_peaks_peak_878
I	5182620	5182849	230	5182729	138.56	8.93475	1.72946	7.72487	SET-26_somatic.vs.glp-1_OP50_MergedReps_narrow_peaks_peak_879
I	5238412	5238741	330	5238606	156.1	13.8539	1.94691	12.5277	SET-26_somatic.vs.glp-1_OP50_MergedReps_narrow_peaks_peak_880
I	5241965	5242345	381	5242186	165.18	16.6488	2.05938	15.2696	SET-26_somatic.vs.glp-1_OP50_MergedReps_narrow_peaks_peak_881
I	5243159	5243461	303	5243272	171.84	11.3778	1.76362	10.1067	SET-26_somatic.vs.glp-1_OP50_MergedReps_narrow_peaks_peak_882
I	5244050	5244510	461	5244240	263.2	58.7389	3.27407	56.9539	SET-26_somatic.vs.glp-1_OP50_MergedReps_narrow_peaks_peak_883
I	5244792	5244997	206	5244904	130.09	7.05683	1.62449	5.90275	SET-26_somatic.vs.glp-1_OP50_MergedReps_narrow_peaks_peak_884
I	5245175	5245659	485	5245423	160.34	15.0697	1.99939	13.7191	SET-26_somatic.vs.glp-1_OP50_MergedReps_narrow_peaks_peak_885
I	5247376	5247606	231	5247506	125.25	5.98603	1.5645	4.86773	SET-26_somatic.vs.glp-1_OP50_MergedReps_narrow_peaks_peak_886
I	5248836	5249292	457	5249139	140.37	9.43488	1.75196	8.21011	SET-26_somatic.vs.glp-1_OP50_MergedReps_narrow_peaks_peak_887
I	5250973	5251311	339	5251125	122.83	5.38289	1.53451	4.28673	SET-26_somatic.vs.glp-1_OP50_MergedReps_narrow_peaks_peak_888
I	5251392	5251594	203	5251486	128.27	6.6188	1.60199	5.47853	SET-26_somatic.vs.glp-1_OP50_MergedReps_narrow_peaks_peak_889
I	5251697	5252598	902	5252231	269.85	47.1132	2.79231	45.4027	SET-26_somatic.vs.glp-1_OP50_MergedReps_narrow_peaks_peak_890
I	5252956	5253364	409	5253204	145.21	9.91538	1.7616	8.68196	SET-26_somatic.vs.glp-1_OP50_MergedReps_narrow_peaks_peak_891
I	5254904	5255900	997	5255229	399.34	118.858	4.17016	116.821	SET-26_somatic.vs.glp-1_OP50_MergedReps_narrow_peaks_peak_892a
I	5254904	5255900	997	5255422	393.89	98.8067	3.62284	96.8393	SET-26_somatic.vs.glp-1_OP50_MergedReps_narrow_peaks_peak_892b
I	5256492	5256941	450	5256604	128.27	6.6188	1.60199	5.47853	SET-26_somatic.vs.glp-1_OP50_MergedReps_narrow_peaks_peak_893a
I	5256492	5256941	450	5256805	145.21	8.0031	1.64284	6.81915	SET-26_somatic.vs.glp-1_OP50_MergedReps_narrow_peaks_peak_893b
I	5257615	5258018	404	5257877	116.78	4.26783	1.45953	3.21696	SET-26_somatic.vs.glp-1_OP50_MergedReps_narrow_peaks_peak_894
I	5258261	5258860	600	5258395	140.98	9.43488	1.75945	8.21011	SET-26_somatic.vs.glp-1_OP50_MergedReps_narrow_peaks_peak_895a
I	5258261	5258860	600	5258756	119.8	4.80996	1.49702	3.73643	SET-26_somatic.vs.glp-1_OP50_MergedReps_narrow_peaks_peak_895b
I	5259686	5260737	1052	5259877	188.17	24.7133	2.34431	23.2135	SET-26_somatic.vs.glp-1_OP50_MergedReps_narrow_peaks_peak_896a
I	5259686	5260737	1052	5260100	209.95	33.1306	2.61424	31.5351	SET-26_somatic.vs.glp-1_OP50_MergedReps_narrow_peaks_peak_896b
I	5259686	5260737	1052	5260618	130.09	6.15334	1.56055	5.03172	SET-26_somatic.vs.glp-1_OP50_MergedReps_narrow_peaks_peak_896c
I	5261091	5262003	913	5261665	854.94	360.949	6.02775	358.372	SET-26_somatic.vs.glp-1_OP50_MergedReps_narrow_peaks_peak_897
I	5262846	5263514	669	5263125	193.62	15.8346	1.90801	14.4712	SET-26_somatic.vs.glp-1_OP50_MergedReps_narrow_peaks_peak_898
I	5265298	5266219	922	5265822	172.44	18.9671	2.14936	17.5501	SET-26_somatic.vs.glp-1_OP50_MergedReps_narrow_peaks_peak_899
I	5267822	5268109	288	5267941	122.22	5.38289	1.52701	4.28673	SET-26_somatic.vs.glp-1_OP50_MergedReps_narrow_peaks_peak_900
I	5270918	5271347	430	5271103	224.47	39.7017	2.79419	38.0468	SET-26_somatic.vs.glp-1_OP50_MergedReps_narrow_peaks_peak_901
I	5272389	5273011	623	5272616	531.84	138.62	3.75241	136.523	SET-26_somatic.vs.glp-1_OP50_MergedReps_narrow_peaks_peak_902a
I	5272389	5273011	623	5272733	535.47	139.724	3.75156	137.625	SET-26_somatic.vs.glp-1_OP50_MergedReps_narrow_peaks_peak_902b
I	5278952	5279263	312	5279124	151.87	12.3953	1.89442	11.0992	SET-26_somatic.vs.glp-1_OP50_MergedReps_narrow_peaks_peak_903
I	5281481	5282233	753	5281745	854.34	542.419	10.482	539.542	SET-26_somatic.vs.glp-1_OP50_MergedReps_narrow_peaks_peak_904
I	5284005	5284232	228	5284096	122.22	5.38289	1.52701	4.28673	SET-26_somatic.vs.glp-1_OP50_MergedReps_narrow_peaks_peak_905
I	5285482	5286384	903	5285805	144.61	10.4709	1.80444	9.22073	SET-26_somatic.vs.glp-1_OP50_MergedReps_narrow_peaks_peak_906a
I	5285482	5286384	903	5286005	143.4	10.2074	1.78945	8.96466	SET-26_somatic.vs.glp-1_OP50_MergedReps_narrow_peaks_peak_906b
I	5285482	5286384	903	5286156	143.4	10.2074	1.78945	8.96466	SET-26_somatic.vs.glp-1_OP50_MergedReps_narrow_peaks_peak_906c
I	5287138	5287561	424	5287431	217.21	16.6769	1.86508	15.2974	SET-26_somatic.vs.glp-1_OP50_MergedReps_narrow_peaks_peak_907
I	5288158	5289201	1044	5288273	142.79	7.17365	1.60483	6.0175	SET-26_somatic.vs.glp-1_OP50_MergedReps_narrow_peaks_peak_908a
I	5288158	5289201	1044	5288554	164.57	11.3174	1.78037	10.0471	SET-26_somatic.vs.glp-1_OP50_MergedReps_narrow_peaks_peak_908b
I	5288158	5289201	1044	5289078	183.33	12.0255	1.75554	10.7409	SET-26_somatic.vs.glp-1_OP50_MergedReps_narrow_peaks_peak_908c
I	5289591	5290040	450	5289790	186.96	23.9623	2.32931	22.4719	SET-26_somatic.vs.glp-1_OP50_MergedReps_narrow_peaks_peak_909
I	5290577	5291109	533	5290955	183.33	22.6783	2.27569	21.207	SET-26_somatic.vs.glp-1_OP50_MergedReps_narrow_peaks_peak_910
I	5294325	5294926	602	5294617	321.28	91.5685	3.99389	89.6285	SET-26_somatic.vs.glp-1_OP50_MergedReps_narrow_peaks_peak_911
I	5298069	5298382	314	5298203	159.13	14.7618	1.9844	13.4175	SET-26_somatic.vs.glp-1_OP50_MergedReps_narrow_peaks_peak_912
I	5300889	5301231	343	5301024	126.46	6.19369	1.5795	5.0693	SET-26_somatic.vs.glp-1_OP50_MergedReps_narrow_peaks_peak_913
I	5302049	5302373	325	5302167	120.41	4.99755	1.50452	3.91797	SET-26_somatic.vs.glp-1_OP50_MergedReps_narrow_peaks_peak_914
I	5302854	5303960	1107	5303173	195.43	24.7877	2.31097	23.2874	SET-26_somatic.vs.glp-1_OP50_MergedReps_narrow_peaks_peak_915a
I	5302854	5303960	1107	5303459	128.88	6.6188	1.60949	5.47853	SET-26_somatic.vs.glp-1_OP50_MergedReps_narrow_peaks_peak_915b
I	5302854	5303960	1107	5303791	134.93	7.97095	1.68447	6.78757	SET-26_somatic.vs.glp-1_OP50_MergedReps_narrow_peaks_peak_915c
I	5304451	5304905	455	5304585	125.85	5.98603	1.572	4.86773	SET-26_somatic.vs.glp-1_OP50_MergedReps_narrow_peaks_peak_916a
I	5304451	5304905	455	5304780	133.72	7.73771	1.66948	6.56197	SET-26_somatic.vs.glp-1_OP50_MergedReps_narrow_peaks_peak_916b
I	5304998	5305372	375	5305135	144	10.4709	1.79694	9.22073	SET-26_somatic.vs.glp-1_OP50_MergedReps_narrow_peaks_peak_917
I	5306108	5306699	592	5306389	169.41	17.9584	2.11187	16.5579	SET-26_somatic.vs.glp-1_OP50_MergedReps_narrow_peaks_peak_918
I	5306988	5310139	3152	5307288	510.67	173.185	4.73764	170.995	SET-26_somatic.vs.glp-1_OP50_MergedReps_narrow_peaks_peak_919a
I	5306988	5310139	3152	5308255	435.03	143.617	4.58983	141.506	SET-26_somatic.vs.glp-1_OP50_MergedReps_narrow_peaks_peak_919b
I	5306988	5310139	3152	5308872	250.49	46.4018	2.88607	44.6953	SET-26_somatic.vs.glp-1_OP50_MergedReps_narrow_peaks_peak_919c
I	5306988	5310139	3152	5309392	152.47	10.077	1.74958	8.83769	SET-26_somatic.vs.glp-1_OP50_MergedReps_narrow_peaks_peak_919d
I	5306988	5310139	3152	5309926	419.91	97.6362	3.42201	95.6732	SET-26_somatic.vs.glp-1_OP50_MergedReps_narrow_peaks_peak_919e
I	5311040	5313653	2614	5311713	497.35	84.3146	2.76863	82.4049	SET-26_somatic.vs.glp-1_OP50_MergedReps_narrow_peaks_peak_920a
I	5311040	5313653	2614	5313117	1215.55	484.191	5.65838	481.41	SET-26_somatic.vs.glp-1_OP50_MergedReps_narrow_peaks_peak_920b
I	5314484	5315169	686	5314817	468.31	128.954	3.91093	126.885	SET-26_somatic.vs.glp-1_OP50_MergedReps_narrow_peaks_peak_921
I	5315721	5317841	2121	5316582	1259.12	299.742	3.51988	297.281	SET-26_somatic.vs.glp-1_OP50_MergedReps_narrow_peaks_peak_922a
I	5315721	5317841	2121	5317443	248.68	41.6806	2.71565	40.0098	SET-26_somatic.vs.glp-1_OP50_MergedReps_narrow_peaks_peak_922b
I	5317885	5319660	1776	5318433	165.18	14.2797	1.93232	12.9454	SET-26_somatic.vs.glp-1_OP50_MergedReps_narrow_peaks_peak_923a
I	5317885	5319660	1776	5318754	197.25	25.0628	2.31058	23.5603	SET-26_somatic.vs.glp-1_OP50_MergedReps_narrow_peaks_peak_923b
I	5317885	5319660	1776	5319425	495.54	204.404	5.81427	202.14	SET-26_somatic.vs.glp-1_OP50_MergedReps_narrow_peaks_peak_923c
I	5322330	5322619	290	5322461	151.87	9.86691	1.74507	8.63429	SET-26_somatic.vs.glp-1_OP50_MergedReps_narrow_peaks_peak_924
I	5322821	5323064	244	5323003	179.7	12.0379	1.77158	10.7532	SET-26_somatic.vs.glp-1_OP50_MergedReps_narrow_peaks_peak_925
I	5342652	5343048	397	5342809	142.19	7.01058	1.58745	5.86135	SET-26_somatic.vs.glp-1_OP50_MergedReps_narrow_peaks_peak_926
I	5343456	5343720	265	5343584	142.79	9.03048	1.72413	7.81914	SET-26_somatic.vs.glp-1_OP50_MergedReps_narrow_peaks_peak_927
I	5343907	5344687	781	5344310	396.92	127.153	4.47096	125.09	SET-26_somatic.vs.glp-1_OP50_MergedReps_narrow_peaks_peak_928
I	5344931	5347150	2220	5345364	1415.83	886.848	10.3418	883.48	SET-26_somatic.vs.glp-1_OP50_MergedReps_narrow_peaks_peak_929a
I	5344931	5347150	2220	5346103	193.01	16.2431	1.92091	14.8725	SET-26_somatic.vs.glp-1_OP50_MergedReps_narrow_peaks_peak_929b
I	5344931	5347150	2220	5346620	125.25	4.63678	1.46186	3.57124	SET-26_somatic.vs.glp-1_OP50_MergedReps_narrow_peaks_peak_929c
I	5344931	5347150	2220	5346962	150.05	9.63878	1.72553	8.41134	SET-26_somatic.vs.glp-1_OP50_MergedReps_narrow_peaks_peak_929d
I	5347553	5348284	732	5347841	178.49	16.5541	1.99878	15.1788	SET-26_somatic.vs.glp-1_OP50_MergedReps_narrow_peaks_peak_930a
I	5347553	5348284	732	5348135	162.15	13.1907	1.88531	11.8802	SET-26_somatic.vs.glp-1_OP50_MergedReps_narrow_peaks_peak_930b
I	5348861	5350726	1866	5349236	174.86	11.4548	1.7586	10.1827	SET-26_somatic.vs.glp-1_OP50_MergedReps_narrow_peaks_peak_931a
I	5348861	5350726	1866	5349865	188.17	20.3107	2.13319	18.8749	SET-26_somatic.vs.glp-1_OP50_MergedReps_narrow_peaks_peak_931b
I	5348861	5350726	1866	5350349	152.47	10.302	1.76285	9.05807	SET-26_somatic.vs.glp-1_OP50_MergedReps_narrow_peaks_peak_931c
I	5348861	5350726	1866	5350649	161.55	6.57755	1.51915	5.44202	SET-26_somatic.vs.glp-1_OP50_MergedReps_narrow_peaks_peak_931d
I	5352164	5353033	870	5352263	134.93	7.60516	1.65967	6.43571	SET-26_somatic.vs.glp-1_OP50_MergedReps_narrow_peaks_peak_932a
I	5352164	5353033	870	5352341	133.11	7.40761	1.63951	6.24339	SET-26_somatic.vs.glp-1_OP50_MergedReps_narrow_peaks_peak_932b
I	5352164	5353033	870	5352377	140.37	9.11675	1.73166	7.90413	SET-26_somatic.vs.glp-1_OP50_MergedReps_narrow_peaks_peak_932c
I	5352164	5353033	870	5352906	178.49	17.3726	2.03967	15.9819	SET-26_somatic.vs.glp-1_OP50_MergedReps_narrow_peaks_peak_932d
I	5353487	5354477	991	5354053	527.61	194.396	5.15211	192.154	SET-26_somatic.vs.glp-1_OP50_MergedReps_narrow_peaks_peak_933
I	5355264	5355656	393	5355443	119.8	4.80996	1.49702	3.73643	SET-26_somatic.vs.glp-1_OP50_MergedReps_narrow_peaks_peak_934
I	5357062	5358627	1566	5357609	469.52	194.363	5.83093	192.121	SET-26_somatic.vs.glp-1_OP50_MergedReps_narrow_peaks_peak_935a
I	5357062	5358627	1566	5358265	632.28	331.13	7.84792	328.607	SET-26_somatic.vs.glp-1_OP50_MergedReps_narrow_peaks_peak_935b
I	5358997	5359417	421	5359152	133.11	7.73771	1.66198	6.56197	SET-26_somatic.vs.glp-1_OP50_MergedReps_narrow_peaks_peak_936
I	5359749	5360211	463	5359933	153.68	12.9705	1.91691	11.6626	SET-26_somatic.vs.glp-1_OP50_MergedReps_narrow_peaks_peak_937
I	5364399	5364789	391	5364595	326.12	94.6229	4.05388	92.6709	SET-26_somatic.vs.glp-1_OP50_MergedReps_narrow_peaks_peak_938
I	5366192	5366471	280	5366352	151.26	12.3953	1.88692	11.0992	SET-26_somatic.vs.glp-1_OP50_MergedReps_narrow_peaks_peak_939
I	5372403	5374950	2548	5372771	242.02	29.9693	2.29265	28.4087	SET-26_somatic.vs.glp-1_OP50_MergedReps_narrow_peaks_peak_940a
I	5372403	5374950	2548	5373325	142.79	8.52004	1.69168	7.32207	SET-26_somatic.vs.glp-1_OP50_MergedReps_narrow_peaks_peak_940b
I	5372403	5374950	2548	5373744	212.37	34.4089	2.64423	32.8011	SET-26_somatic.vs.glp-1_OP50_MergedReps_narrow_peaks_peak_940c
I	5372403	5374950	2548	5374133	162.76	14.8385	1.98256	13.4934	SET-26_somatic.vs.glp-1_OP50_MergedReps_narrow_peaks_peak_940d
I	5372403	5374950	2548	5374620	205.11	13.8392	1.77684	12.5164	SET-26_somatic.vs.glp-1_OP50_MergedReps_narrow_peaks_peak_940e
I	5375012	5376121	1110	5375153	163.36	7.72547	1.58043	6.55403	SET-26_somatic.vs.glp-1_OP50_MergedReps_narrow_peaks_peak_941a
I	5375012	5376121	1110	5375461	261.38	27.0087	2.11599	25.4828	SET-26_somatic.vs.glp-1_OP50_MergedReps_narrow_peaks_peak_941b
I	5376430	5376797	368	5376621	159.73	14.7618	1.9919	13.4175	SET-26_somatic.vs.glp-1_OP50_MergedReps_narrow_peaks_peak_942
I	5377293	5377944	652	5377624	314.63	87.213	3.90629	85.2912	SET-26_somatic.vs.glp-1_OP50_MergedReps_narrow_peaks_peak_943
I	5379651	5380433	783	5379921	358.8	66.005	2.90159	64.1819	SET-26_somatic.vs.glp-1_OP50_MergedReps_narrow_peaks_peak_944
I	5383959	5384449	491	5384133	133.72	5.27659	1.49685	4.18678	SET-26_somatic.vs.glp-1_OP50_MergedReps_narrow_peaks_peak_945
I	5385578	5386077	500	5385820	168.2	15.5256	1.98597	14.1686	SET-26_somatic.vs.glp-1_OP50_MergedReps_narrow_peaks_peak_946
I	5386797	5387389	593	5386984	199.67	25.809	2.33878	24.2976	SET-26_somatic.vs.glp-1_OP50_MergedReps_narrow_peaks_peak_947
I	5388472	5389333	862	5388646	201.48	10.9431	1.6597	9.68315	SET-26_somatic.vs.glp-1_OP50_MergedReps_narrow_peaks_peak_948a
I	5388472	5389333	862	5389117	158.52	12.701	1.87852	11.3997	SET-26_somatic.vs.glp-1_OP50_MergedReps_narrow_peaks_peak_948b
I	5396682	5396992	311	5396787	148.24	11.5534	1.84943	10.2766	SET-26_somatic.vs.glp-1_OP50_MergedReps_narrow_peaks_peak_949
I	5402745	5403830	1086	5402965	116.17	4.26783	1.45203	3.21696	SET-26_somatic.vs.glp-1_OP50_MergedReps_narrow_peaks_peak_950a
I	5402745	5403830	1086	5403282	154.29	13.2622	1.92441	11.9477	SET-26_somatic.vs.glp-1_OP50_MergedReps_narrow_peaks_peak_950b
I	5405753	5407623	1871	5405860	131.9	5.84688	1.54537	4.73536	SET-26_somatic.vs.glp-1_OP50_MergedReps_narrow_peaks_peak_951a
I	5405753	5407623	1871	5406057	174.86	5.42004	1.42976	4.32313	SET-26_somatic.vs.glp-1_OP50_MergedReps_narrow_peaks_peak_951b
I	5405753	5407623	1871	5406521	127.06	6.40462	1.587	5.27217	SET-26_somatic.vs.glp-1_OP50_MergedReps_narrow_peaks_peak_951c
I	5405753	5407623	1871	5406698	117.38	4.44508	1.46703	3.38583	SET-26_somatic.vs.glp-1_OP50_MergedReps_narrow_peaks_peak_951d
I	5405753	5407623	1871	5406983	139.77	9.18331	1.74446	7.96594	SET-26_somatic.vs.glp-1_OP50_MergedReps_narrow_peaks_peak_951e
I	5405753	5407623	1871	5407461	136.14	8.44672	1.69947	7.24988	SET-26_somatic.vs.glp-1_OP50_MergedReps_narrow_peaks_peak_951f
I	5407925	5410105	2181	5408280	171.84	18.353	2.12746	16.9457	SET-26_somatic.vs.glp-1_OP50_MergedReps_narrow_peaks_peak_952a
I	5407925	5410105	2181	5408618	208.14	31.1132	2.51974	29.5398	SET-26_somatic.vs.glp-1_OP50_MergedReps_narrow_peaks_peak_952b
I	5407925	5410105	2181	5409579	302.53	77.2819	3.64816	75.4037	SET-26_somatic.vs.glp-1_OP50_MergedReps_narrow_peaks_peak_952c
I	5410766	5411132	367	5410932	261.38	16.7286	1.76096	15.3485	SET-26_somatic.vs.glp-1_OP50_MergedReps_narrow_peaks_peak_953
I	5411264	5411674	411	5411564	154.89	13.2622	1.93191	11.9477	SET-26_somatic.vs.glp-1_OP50_MergedReps_narrow_peaks_peak_954
I	5411981	5412991	1011	5412077	127.06	4.59395	1.45194	3.53162	SET-26_somatic.vs.glp-1_OP50_MergedReps_narrow_peaks_peak_955a
I	5411981	5412991	1011	5412628	474.97	170.37	5.01018	168.187	SET-26_somatic.vs.glp-1_OP50_MergedReps_narrow_peaks_peak_955b
I	5414322	5415263	942	5414682	200.88	20.6613	2.10289	19.2196	SET-26_somatic.vs.glp-1_OP50_MergedReps_narrow_peaks_peak_956
I	5415414	5416964	1551	5415657	226.9	17.2414	1.86799	15.8533	SET-26_somatic.vs.glp-1_OP50_MergedReps_narrow_peaks_peak_957a
I	5415414	5416964	1551	5416418	460.45	146.192	4.43698	144.074	SET-26_somatic.vs.glp-1_OP50_MergedReps_narrow_peaks_peak_957b
I	5418676	5419148	473	5419002	157.31	14.1539	1.9619	12.821	SET-26_somatic.vs.glp-1_OP50_MergedReps_narrow_peaks_peak_958
I	5419292	5419628	337	5419474	219.63	29.6609	2.3982	28.1033	SET-26_somatic.vs.glp-1_OP50_MergedReps_narrow_peaks_peak_959
I	5420019	5420873	855	5420455	500.98	218.707	6.22083	216.411	SET-26_somatic.vs.glp-1_OP50_MergedReps_narrow_peaks_peak_960
I	5421253	5422642	1390	5421757	289.22	51.3974	2.81763	49.6574	SET-26_somatic.vs.glp-1_OP50_MergedReps_narrow_peaks_peak_961a
I	5421253	5422642	1390	5422403	416.88	79.7596	2.98487	77.8687	SET-26_somatic.vs.glp-1_OP50_MergedReps_narrow_peaks_peak_961b
I	5423364	5424603	1240	5423530	139.77	9.08113	1.73787	7.86911	SET-26_somatic.vs.glp-1_OP50_MergedReps_narrow_peaks_peak_962a
I	5423364	5424603	1240	5424073	194.22	27.0206	2.41929	25.4923	SET-26_somatic.vs.glp-1_OP50_MergedReps_narrow_peaks_peak_962b
I	5423364	5424603	1240	5424211	193.62	26.6305	2.41179	25.1073	SET-26_somatic.vs.glp-1_OP50_MergedReps_narrow_peaks_peak_962c
I	5425114	5425630	517	5425384	179.1	21.4064	2.23183	19.9518	SET-26_somatic.vs.glp-1_OP50_MergedReps_narrow_peaks_peak_963
I	5425945	5426425	481	5426108	121.62	5.18853	1.51951	4.10059	SET-26_somatic.vs.glp-1_OP50_MergedReps_narrow_peaks_peak_964a
I	5425945	5426425	481	5426325	139.77	9.18331	1.74446	7.96594	SET-26_somatic.vs.glp-1_OP50_MergedReps_narrow_peaks_peak_964b
I	5427717	5430809	3093	5427934	162.76	13.4074	1.90418	12.0911	SET-26_somatic.vs.glp-1_OP50_MergedReps_narrow_peaks_peak_965a
I	5427717	5430809	3093	5428167	154.29	11.1973	1.80568	9.9322	SET-26_somatic.vs.glp-1_OP50_MergedReps_narrow_peaks_peak_965b
I	5427717	5430809	3093	5428518	177.28	14.4786	1.8966	13.1408	SET-26_somatic.vs.glp-1_OP50_MergedReps_narrow_peaks_peak_965c
I	5427717	5430809	3093	5429225	265.62	48.5123	2.86687	46.792	SET-26_somatic.vs.glp-1_OP50_MergedReps_narrow_peaks_peak_965d
I	5427717	5430809	3093	5429992	1225.23	717.057	9.28965	713.917	SET-26_somatic.vs.glp-1_OP50_MergedReps_narrow_peaks_peak_965e
I	5431022	5431951	930	5431399	288.61	28.5463	2.08353	27.0018	SET-26_somatic.vs.glp-1_OP50_MergedReps_narrow_peaks_peak_966
I	5453244	5453455	212	5453316	163.97	10.8546	1.76249	9.59582	SET-26_somatic.vs.glp-1_OP50_MergedReps_narrow_peaks_peak_967
I	5454034	5454259	226	5454142	145.82	8.30045	1.66839	7.10984	SET-26_somatic.vs.glp-1_OP50_MergedReps_narrow_peaks_peak_968
I	5475369	5475831	463	5475659	192.41	17.2165	1.97354	15.8287	SET-26_somatic.vs.glp-1_OP50_MergedReps_narrow_peaks_peak_969
I	5481358	5481706	349	5481488	150.05	9.81818	1.73624	8.58629	SET-26_somatic.vs.glp-1_OP50_MergedReps_narrow_peaks_peak_970
I	5482701	5483254	554	5483009	176.68	20.3464	2.20184	18.9074	SET-26_somatic.vs.glp-1_OP50_MergedReps_narrow_peaks_peak_971
I	5483946	5486649	2704	5484795	294.66	49.7217	2.7376	47.9924	SET-26_somatic.vs.glp-1_OP50_MergedReps_narrow_peaks_peak_972a
I	5483946	5486649	2704	5485947	1103.62	817.301	13.689	814.021	SET-26_somatic.vs.glp-1_OP50_MergedReps_narrow_peaks_peak_972b
I	5497394	5497936	543	5497685	301.32	41.4858	2.43804	39.8175	SET-26_somatic.vs.glp-1_OP50_MergedReps_narrow_peaks_peak_973
I	5505147	5506733	1587	5505447	132.51	7.5076	1.65448	6.33971	SET-26_somatic.vs.glp-1_OP50_MergedReps_narrow_peaks_peak_974a
I	5505147	5506733	1587	5505869	180.91	21.7645	2.25433	20.3043	SET-26_somatic.vs.glp-1_OP50_MergedReps_narrow_peaks_peak_974b
I	5505147	5506733	1587	5506582	134.93	7.97095	1.68447	6.78757	SET-26_somatic.vs.glp-1_OP50_MergedReps_narrow_peaks_peak_974c
I	5506845	5507061	217	5506928	114.36	3.92381	1.42954	2.88759	SET-26_somatic.vs.glp-1_OP50_MergedReps_narrow_peaks_peak_975
I	5507121	5507320	200	5507212	132.51	7.5076	1.65448	6.33971	SET-26_somatic.vs.glp-1_OP50_MergedReps_narrow_peaks_peak_976
I	5508137	5508369	233	5508280	133.72	7.73771	1.66948	6.56197	SET-26_somatic.vs.glp-1_OP50_MergedReps_narrow_peaks_peak_977
I	5508613	5512449	3837	5508793	154.29	13.2622	1.92441	11.9477	SET-26_somatic.vs.glp-1_OP50_MergedReps_narrow_peaks_peak_978a
I	5508613	5512449	3837	5509425	1175.62	900.506	14.5812	897.12	SET-26_somatic.vs.glp-1_OP50_MergedReps_narrow_peaks_peak_978b
I	5508613	5512449	3837	5510236	201.48	20.5025	2.08745	19.0622	SET-26_somatic.vs.glp-1_OP50_MergedReps_narrow_peaks_peak_978c
I	5508613	5512449	3837	5510497	183.33	22.8529	2.28432	21.3775	SET-26_somatic.vs.glp-1_OP50_MergedReps_narrow_peaks_peak_978d
I	5508613	5512449	3837	5511763	786.57	450.521	8.94965	447.794	SET-26_somatic.vs.glp-1_OP50_MergedReps_narrow_peaks_peak_978e
I	5512506	5513092	587	5512672	139.77	9.18331	1.74446	7.96594	SET-26_somatic.vs.glp-1_OP50_MergedReps_narrow_peaks_peak_979a
I	5512506	5513092	587	5512887	136.74	8.44672	1.70697	7.24988	SET-26_somatic.vs.glp-1_OP50_MergedReps_narrow_peaks_peak_979b
I	5513154	5514322	1169	5513423	157.92	9.8959	1.72738	8.66295	SET-26_somatic.vs.glp-1_OP50_MergedReps_narrow_peaks_peak_980a
I	5513154	5514322	1169	5513924	155.5	10.7452	1.7784	9.48777	SET-26_somatic.vs.glp-1_OP50_MergedReps_narrow_peaks_peak_980b
I	5514619	5515003	385	5514745	135.53	4.97153	1.46809	3.89468	SET-26_somatic.vs.glp-1_OP50_MergedReps_narrow_peaks_peak_981
I	5518607	5519070	464	5518819	249.89	37.0496	2.53421	35.418	SET-26_somatic.vs.glp-1_OP50_MergedReps_narrow_peaks_peak_982
I	5519370	5520032	663	5519731	594.16	161.907	3.88995	159.747	SET-26_somatic.vs.glp-1_OP50_MergedReps_narrow_peaks_peak_983
I	5527817	5528427	611	5528021	203.9	27.2046	2.38259	25.6749	SET-26_somatic.vs.glp-1_OP50_MergedReps_narrow_peaks_peak_984a
I	5527817	5528427	611	5528310	153.68	9.83157	1.73412	8.59941	SET-26_somatic.vs.glp-1_OP50_MergedReps_narrow_peaks_peak_984b
I	5540642	5540982	341	5540798	199.67	23.3096	2.2247	21.8295	SET-26_somatic.vs.glp-1_OP50_MergedReps_narrow_peaks_peak_985
I	5545383	5546186	804	5545751	773.26	418.313	8.23679	415.64	SET-26_somatic.vs.glp-1_OP50_MergedReps_narrow_peaks_peak_986
I	5546266	5546985	720	5546363	128.88	6.6188	1.60949	5.47853	SET-26_somatic.vs.glp-1_OP50_MergedReps_narrow_peaks_peak_987a
I	5546266	5546985	720	5546570	122.22	4.83908	1.48459	3.76487	SET-26_somatic.vs.glp-1_OP50_MergedReps_narrow_peaks_peak_987b
I	5546266	5546985	720	5546856	139.77	9.18331	1.74446	7.96594	SET-26_somatic.vs.glp-1_OP50_MergedReps_narrow_peaks_peak_987c
I	5547622	5548595	974	5547773	165.18	16.6488	2.05938	15.2696	SET-26_somatic.vs.glp-1_OP50_MergedReps_narrow_peaks_peak_988a
I	5547622	5548595	974	5548170	166.99	13.7471	1.90903	12.4252	SET-26_somatic.vs.glp-1_OP50_MergedReps_narrow_peaks_peak_988b
I	5547622	5548595	974	5548437	167.6	12.8491	1.85275	11.546	SET-26_somatic.vs.glp-1_OP50_MergedReps_narrow_peaks_peak_988c
I	5549568	5551034	1467	5550480	420.51	157.716	5.22358	155.566	SET-26_somatic.vs.glp-1_OP50_MergedReps_narrow_peaks_peak_989a
I	5549568	5551034	1467	5550717	458.03	185.934	5.68847	183.713	SET-26_somatic.vs.glp-1_OP50_MergedReps_narrow_peaks_peak_989b
I	5570241	5570920	680	5570541	269.25	48.7182	2.84472	46.9954	SET-26_somatic.vs.glp-1_OP50_MergedReps_narrow_peaks_peak_990
I	5571326	5571675	350	5571444	113.15	3.75709	1.41454	2.72936	SET-26_somatic.vs.glp-1_OP50_MergedReps_narrow_peaks_peak_991
I	5579025	5580108	1084	5579429	936.62	632.407	11.6195	629.389	SET-26_somatic.vs.glp-1_OP50_MergedReps_narrow_peaks_peak_992a
I	5579025	5580108	1084	5579579	932.99	623.941	11.446	620.936	SET-26_somatic.vs.glp-1_OP50_MergedReps_narrow_peaks_peak_992b
I	5580424	5580719	296	5580558	150.66	11.6054	1.84949	10.3279	SET-26_somatic.vs.glp-1_OP50_MergedReps_narrow_peaks_peak_993
I	5580985	5581285	301	5581145	122.83	5.38289	1.53451	4.28673	SET-26_somatic.vs.glp-1_OP50_MergedReps_narrow_peaks_peak_994
I	5581345	5582020	676	5581460	110.12	3.27832	1.37705	2.27415	SET-26_somatic.vs.glp-1_OP50_MergedReps_narrow_peaks_peak_995a
I	5581345	5582020	676	5581692	177.28	20.6974	2.20934	19.2526	SET-26_somatic.vs.glp-1_OP50_MergedReps_narrow_peaks_peak_995b
I	5581345	5582020	676	5581881	158.52	14.4565	1.9769	13.1188	SET-26_somatic.vs.glp-1_OP50_MergedReps_narrow_peaks_peak_995c
I	5582363	5582671	309	5582460	131.9	7.28063	1.64698	6.11856	SET-26_somatic.vs.glp-1_OP50_MergedReps_narrow_peaks_peak_996
I	5582807	5583652	846	5583117	175.47	19.9979	2.18685	18.5647	SET-26_somatic.vs.glp-1_OP50_MergedReps_narrow_peaks_peak_997
I	5586424	5586701	278	5586577	133.11	7.73771	1.66198	6.56197	SET-26_somatic.vs.glp-1_OP50_MergedReps_narrow_peaks_peak_998
I	5586901	5587807	907	5587053	131.3	7.28063	1.63948	6.11856	SET-26_somatic.vs.glp-1_OP50_MergedReps_narrow_peaks_peak_999a
I	5586901	5587807	907	5587636	212.37	12.5848	1.70699	11.2865	SET-26_somatic.vs.glp-1_OP50_MergedReps_narrow_peaks_peak_999b
I	5589358	5589970	613	5589660	574.8	242.857	5.99793	240.51	SET-26_somatic.vs.glp-1_OP50_MergedReps_narrow_peaks_peak_1000
I	5591866	5592657	792	5592323	188.17	24.7133	2.34431	23.2135	SET-26_somatic.vs.glp-1_OP50_MergedReps_narrow_peaks_peak_1001
I	5593930	5594129	200	5594026	127.06	6.40462	1.587	5.27217	SET-26_somatic.vs.glp-1_OP50_MergedReps_narrow_peaks_peak_1002
I	5595055	5595269	215	5595174	134.93	7.97095	1.68447	6.78757	SET-26_somatic.vs.glp-1_OP50_MergedReps_narrow_peaks_peak_1003
I	5597790	5598012	223	5597900	150.05	12.1119	1.87193	10.8227	SET-26_somatic.vs.glp-1_OP50_MergedReps_narrow_peaks_peak_1004
I	5599329	5599808	480	5599560	276.51	21.8432	1.90075	20.3824	SET-26_somatic.vs.glp-1_OP50_MergedReps_narrow_peaks_peak_1005
I	5606907	5607196	290	5607065	165.78	16.6488	2.06688	15.2696	SET-26_somatic.vs.glp-1_OP50_MergedReps_narrow_peaks_peak_1006
I	5607441	5607992	552	5607722	182.12	22.4877	2.26933	21.018	SET-26_somatic.vs.glp-1_OP50_MergedReps_narrow_peaks_peak_1007
I	5608196	5613554	5359	5608328	119.2	4.80996	1.48952	3.73643	SET-26_somatic.vs.glp-1_OP50_MergedReps_narrow_peaks_peak_1008a
I	5608196	5613554	5359	5609116	885.8	568.445	10.6843	565.526	SET-26_somatic.vs.glp-1_OP50_MergedReps_narrow_peaks_peak_1008b
I	5608196	5613554	5359	5609696	280.14	64.3077	3.3469	62.4934	SET-26_somatic.vs.glp-1_OP50_MergedReps_narrow_peaks_peak_1008c
I	5608196	5613554	5359	5609911	292.24	64.5012	3.25823	62.6862	SET-26_somatic.vs.glp-1_OP50_MergedReps_narrow_peaks_peak_1008d
I	5608196	5613554	5359	5610685	1011.65	651.881	10.7729	648.832	SET-26_somatic.vs.glp-1_OP50_MergedReps_narrow_peaks_peak_1008e
I	5608196	5613554	5359	5611160	270.46	55.2634	3.08476	53.4991	SET-26_somatic.vs.glp-1_OP50_MergedReps_narrow_peaks_peak_1008f
I	5608196	5613554	5359	5611969	329.75	96.4715	4.09887	94.5124	SET-26_somatic.vs.glp-1_OP50_MergedReps_narrow_peaks_peak_1008g
I	5608196	5613554	5359	5612903	191.8	25.0638	2.35124	23.5612	SET-26_somatic.vs.glp-1_OP50_MergedReps_narrow_peaks_peak_1008h
I	5608196	5613554	5359	5613416	166.39	16.5416	2.05134	15.1665	SET-26_somatic.vs.glp-1_OP50_MergedReps_narrow_peaks_peak_1008i
I	5613720	5615281	1562	5614021	155.5	7.92711	1.61339	6.74836	SET-26_somatic.vs.glp-1_OP50_MergedReps_narrow_peaks_peak_1009a
I	5613720	5615281	1562	5614221	157.92	13.5652	1.93615	12.2456	SET-26_somatic.vs.glp-1_OP50_MergedReps_narrow_peaks_peak_1009b
I	5613720	5615281	1562	5614530	171.84	18.1038	2.11445	16.7018	SET-26_somatic.vs.glp-1_OP50_MergedReps_narrow_peaks_peak_1009c
I	5613720	5615281	1562	5615076	250.49	51.0725	3.07448	49.3353	SET-26_somatic.vs.glp-1_OP50_MergedReps_narrow_peaks_peak_1009d
I	5615440	5619113	3674	5615753	177.89	15.5541	1.95717	14.1968	SET-26_somatic.vs.glp-1_OP50_MergedReps_narrow_peaks_peak_1010a
I	5615440	5619113	3674	5616519	279.53	37.9452	2.4184	36.305	SET-26_somatic.vs.glp-1_OP50_MergedReps_narrow_peaks_peak_1010b
I	5615440	5619113	3674	5617397	226.29	24.8471	2.16467	23.3464	SET-26_somatic.vs.glp-1_OP50_MergedReps_narrow_peaks_peak_1010c
I	5615440	5619113	3674	5618457	1527.76	998.278	11.078	994.767	SET-26_somatic.vs.glp-1_OP50_MergedReps_narrow_peaks_peak_1010d
I	5622936	5623172	237	5623155	125.25	5.97406	1.56361	4.86015	SET-26_somatic.vs.glp-1_OP50_MergedReps_narrow_peaks_peak_1011
I	5623554	5623789	236	5623715	156.71	13.3057	1.92328	11.9906	SET-26_somatic.vs.glp-1_OP50_MergedReps_narrow_peaks_peak_1012
I	5623861	5625310	1450	5624106	166.39	9.76558	1.6874	8.53438	SET-26_somatic.vs.glp-1_OP50_MergedReps_narrow_peaks_peak_1013a
I	5623861	5625310	1450	5624478	185.15	4.39531	1.34889	3.34165	SET-26_somatic.vs.glp-1_OP50_MergedReps_narrow_peaks_peak_1013b
I	5623861	5625310	1450	5624948	170.63	15.0011	1.95473	13.6544	SET-26_somatic.vs.glp-1_OP50_MergedReps_narrow_peaks_peak_1013c
I	5625711	5625920	210	5625729	146.42	4.38754	1.40403	3.33405	SET-26_somatic.vs.glp-1_OP50_MergedReps_narrow_peaks_peak_1014
I	5625975	5628033	2059	5626567	798.07	401.738	7.4679	399.092	SET-26_somatic.vs.glp-1_OP50_MergedReps_narrow_peaks_peak_1015a
I	5625975	5628033	2059	5627435	202.09	8.70644	1.55029	7.50175	SET-26_somatic.vs.glp-1_OP50_MergedReps_narrow_peaks_peak_1015b
I	5628683	5629101	419	5628887	230.53	22.2403	2.0489	20.7751	SET-26_somatic.vs.glp-1_OP50_MergedReps_narrow_peaks_peak_1016
I	5630146	5630512	367	5630380	144	10.4709	1.79694	9.22073	SET-26_somatic.vs.glp-1_OP50_MergedReps_narrow_peaks_peak_1017
I	5630735	5631635	901	5631040	130.69	7.05683	1.63199	5.90275	SET-26_somatic.vs.glp-1_OP50_MergedReps_narrow_peaks_peak_1018a
I	5630735	5631635	901	5631471	156.71	13.8539	1.9544	12.5277	SET-26_somatic.vs.glp-1_OP50_MergedReps_narrow_peaks_peak_1018b
I	5633460	5633701	242	5633572	145.21	10.7372	1.81194	9.47981	SET-26_somatic.vs.glp-1_OP50_MergedReps_narrow_peaks_peak_1019
I	5633940	5634322	383	5634156	124.04	5.78167	1.54951	4.67142	SET-26_somatic.vs.glp-1_OP50_MergedReps_narrow_peaks_peak_1020
I	5637500	5637934	435	5637736	226.9	40.611	2.82419	38.9481	SET-26_somatic.vs.glp-1_OP50_MergedReps_narrow_peaks_peak_1021
I	5646425	5646789	365	5646557	133.72	7.73771	1.66948	6.56197	SET-26_somatic.vs.glp-1_OP50_MergedReps_narrow_peaks_peak_1022
I	5647796	5648105	310	5647973	150.05	12.1119	1.87193	10.8227	SET-26_somatic.vs.glp-1_OP50_MergedReps_narrow_peaks_peak_1023
I	5649306	5650124	819	5649470	115.57	4.09406	1.44453	3.05164	SET-26_somatic.vs.glp-1_OP50_MergedReps_narrow_peaks_peak_1024a
I	5649306	5650124	819	5649939	157.31	14.1539	1.9619	12.821	SET-26_somatic.vs.glp-1_OP50_MergedReps_narrow_peaks_peak_1024b
I	5650624	5650960	337	5650813	185.75	10.2749	1.66742	9.03114	SET-26_somatic.vs.glp-1_OP50_MergedReps_narrow_peaks_peak_1025
I	5651392	5654103	2712	5651815	134.32	7.97095	1.67697	6.78757	SET-26_somatic.vs.glp-1_OP50_MergedReps_narrow_peaks_peak_1026a
I	5651392	5654103	2712	5652288	184.54	20.3241	2.15746	18.8881	SET-26_somatic.vs.glp-1_OP50_MergedReps_narrow_peaks_peak_1026b
I	5651392	5654103	2712	5652825	189.99	25.0923	2.3668	23.5871	SET-26_somatic.vs.glp-1_OP50_MergedReps_narrow_peaks_peak_1026c
I	5651392	5654103	2712	5653061	191.2	25.8569	2.3818	24.3427	SET-26_somatic.vs.glp-1_OP50_MergedReps_narrow_peaks_peak_1026d
I	5651392	5654103	2712	5653754	1176.22	901.676	14.5887	898.288	SET-26_somatic.vs.glp-1_OP50_MergedReps_narrow_peaks_peak_1026e
I	5654487	5656807	2321	5654781	240.81	47.1853	2.99664	45.473	SET-26_somatic.vs.glp-1_OP50_MergedReps_narrow_peaks_peak_1027a
I	5654487	5656807	2321	5655158	127.06	6.40462	1.587	5.27217	SET-26_somatic.vs.glp-1_OP50_MergedReps_narrow_peaks_peak_1027b
I	5654487	5656807	2321	5655850	249.28	51.5982	3.10162	49.856	SET-26_somatic.vs.glp-1_OP50_MergedReps_narrow_peaks_peak_1027c
I	5654487	5656807	2321	5656593	168.81	10.9616	1.75062	9.70131	SET-26_somatic.vs.glp-1_OP50_MergedReps_narrow_peaks_peak_1027d
I	5656870	5659435	2566	5657123	248.68	47.2694	2.93738	45.5568	SET-26_somatic.vs.glp-1_OP50_MergedReps_narrow_peaks_peak_1028a
I	5656870	5659435	2566	5658130	275.3	64.3633	3.39434	62.5488	SET-26_somatic.vs.glp-1_OP50_MergedReps_narrow_peaks_peak_1028b
I	5656870	5659435	2566	5659017	790.2	368.102	6.76239	365.512	SET-26_somatic.vs.glp-1_OP50_MergedReps_narrow_peaks_peak_1028c
I	5670235	5670528	294	5670393	153.08	12.9705	1.90942	11.6626	SET-26_somatic.vs.glp-1_OP50_MergedReps_narrow_peaks_peak_1029
I	5671699	5672050	352	5671874	160.34	15.0697	1.99939	13.7191	SET-26_somatic.vs.glp-1_OP50_MergedReps_narrow_peaks_peak_1030
I	5673131	5674911	1781	5673663	1338.98	1073.57	15.9522	1069.97	SET-26_somatic.vs.glp-1_OP50_MergedReps_narrow_peaks_peak_1031a
I	5673131	5674911	1781	5674684	132.51	7.5076	1.65448	6.33971	SET-26_somatic.vs.glp-1_OP50_MergedReps_narrow_peaks_peak_1031b
I	5675194	5676039	846	5675348	168.81	13.9169	1.90798	12.5898	SET-26_somatic.vs.glp-1_OP50_MergedReps_narrow_peaks_peak_1032a
I	5675194	5676039	846	5675609	182.12	22.4877	2.26933	21.018	SET-26_somatic.vs.glp-1_OP50_MergedReps_narrow_peaks_peak_1032b
I	5675194	5676039	846	5675882	148.24	11.5534	1.84943	10.2766	SET-26_somatic.vs.glp-1_OP50_MergedReps_narrow_peaks_peak_1032c
I	5677390	5677591	202	5677526	121.62	4.02553	1.42576	2.98686	SET-26_somatic.vs.glp-1_OP50_MergedReps_narrow_peaks_peak_1033
I	5677775	5678685	911	5678145	510.06	151.961	4.18902	149.827	SET-26_somatic.vs.glp-1_OP50_MergedReps_narrow_peaks_peak_1034
I	5679069	5679386	318	5679209	139.16	9.18331	1.73696	7.96594	SET-26_somatic.vs.glp-1_OP50_MergedReps_narrow_peaks_peak_1035
I	5679492	5681562	2071	5679795	165.18	16.6488	2.05938	15.2696	SET-26_somatic.vs.glp-1_OP50_MergedReps_narrow_peaks_peak_1036a
I	5679492	5681562	2071	5680175	138.56	8.93475	1.72946	7.72487	SET-26_somatic.vs.glp-1_OP50_MergedReps_narrow_peaks_peak_1036b
I	5679492	5681562	2071	5680845	199.67	29.004	2.48677	27.453	SET-26_somatic.vs.glp-1_OP50_MergedReps_narrow_peaks_peak_1036c
I	5679492	5681562	2071	5681221	138.56	8.93475	1.72946	7.72487	SET-26_somatic.vs.glp-1_OP50_MergedReps_narrow_peaks_peak_1036d
I	5679492	5681562	2071	5681389	137.35	8.68921	1.71446	7.48481	SET-26_somatic.vs.glp-1_OP50_MergedReps_narrow_peaks_peak_1036e
I	5682206	5682854	649	5682305	131.9	7.28063	1.64698	6.11856	SET-26_somatic.vs.glp-1_OP50_MergedReps_narrow_peaks_peak_1037a
I	5682206	5682854	649	5682467	125.85	5.98603	1.572	4.86773	SET-26_somatic.vs.glp-1_OP50_MergedReps_narrow_peaks_peak_1037b
I	5682206	5682854	649	5682732	112.54	3.59392	1.40704	2.57481	SET-26_somatic.vs.glp-1_OP50_MergedReps_narrow_peaks_peak_1037c
I	5683002	5683448	447	5683120	133.72	7.73771	1.66948	6.56197	SET-26_somatic.vs.glp-1_OP50_MergedReps_narrow_peaks_peak_1038a
I	5683002	5683448	447	5683374	124.04	4.98091	1.48852	3.90378	SET-26_somatic.vs.glp-1_OP50_MergedReps_narrow_peaks_peak_1038b
I	5683945	5684507	563	5684275	147.03	11.2785	1.83443	10.0088	SET-26_somatic.vs.glp-1_OP50_MergedReps_narrow_peaks_peak_1039
I	5685090	5685491	402	5685303	136.14	8.44672	1.69947	7.24988	SET-26_somatic.vs.glp-1_OP50_MergedReps_narrow_peaks_peak_1040
I	5685605	5685866	262	5685731	126.46	4.89574	1.48205	3.82036	SET-26_somatic.vs.glp-1_OP50_MergedReps_narrow_peaks_peak_1041
I	5685918	5687890	1973	5686366	156.1	13.8539	1.94691	12.5277	SET-26_somatic.vs.glp-1_OP50_MergedReps_narrow_peaks_peak_1042a
I	5685918	5687890	1973	5687003	142.79	8.52004	1.69168	7.32207	SET-26_somatic.vs.glp-1_OP50_MergedReps_narrow_peaks_peak_1042b
I	5685918	5687890	1973	5687306	201.48	26.6849	2.36545	25.1612	SET-26_somatic.vs.glp-1_OP50_MergedReps_narrow_peaks_peak_1042c
I	5685918	5687890	1973	5687558	248.07	46.9284	2.91653	45.2187	SET-26_somatic.vs.glp-1_OP50_MergedReps_narrow_peaks_peak_1042d
I	5688437	5688940	504	5688706	204.51	23.0253	2.18626	21.5486	SET-26_somatic.vs.glp-1_OP50_MergedReps_narrow_peaks_peak_1043
I	5689117	5689562	446	5689246	125.25	5.98603	1.5645	4.86773	SET-26_somatic.vs.glp-1_OP50_MergedReps_narrow_peaks_peak_1044a
I	5689117	5689562	446	5689453	126.46	6.19369	1.5795	5.0693	SET-26_somatic.vs.glp-1_OP50_MergedReps_narrow_peaks_peak_1044b
I	5689685	5692535	2851	5689830	145.21	10.7372	1.81194	9.47981	SET-26_somatic.vs.glp-1_OP50_MergedReps_narrow_peaks_peak_1045a
I	5689685	5692535	2851	5690270	199.67	28.1547	2.44717	26.6151	SET-26_somatic.vs.glp-1_OP50_MergedReps_narrow_peaks_peak_1045b
I	5689685	5692535	2851	5691297	292.85	43.1211	2.53315	41.4391	SET-26_somatic.vs.glp-1_OP50_MergedReps_narrow_peaks_peak_1045c
I	5689685	5692535	2851	5691731	952.35	640.64	11.5418	637.61	SET-26_somatic.vs.glp-1_OP50_MergedReps_narrow_peaks_peak_1045d
I	5689685	5692535	2851	5692371	160.94	14.9331	1.99931	13.5871	SET-26_somatic.vs.glp-1_OP50_MergedReps_narrow_peaks_peak_1045e
I	5693052	5693255	204	5693134	114.96	3.92381	1.43703	2.88759	SET-26_somatic.vs.glp-1_OP50_MergedReps_narrow_peaks_peak_1046
I	5694291	5694628	338	5694438	153.08	12.9705	1.90942	11.6626	SET-26_somatic.vs.glp-1_OP50_MergedReps_narrow_peaks_peak_1047
I	5696296	5696938	643	5696472	188.78	21.7059	2.20671	20.2488	SET-26_somatic.vs.glp-1_OP50_MergedReps_narrow_peaks_peak_1048
I	5697462	5698026	565	5697714	148.84	11.5534	1.85693	10.2766	SET-26_somatic.vs.glp-1_OP50_MergedReps_narrow_peaks_peak_1049
I	5698841	5699447	607	5699112	857.97	408.994	6.98346	406.336	SET-26_somatic.vs.glp-1_OP50_MergedReps_narrow_peaks_peak_1050
I	5703839	5704092	254	5703937	146.42	5.18911	1.45963	4.10114	SET-26_somatic.vs.glp-1_OP50_MergedReps_narrow_peaks_peak_1051
I	5705842	5706643	802	5705990	113.15	3.35643	1.37856	2.35013	SET-26_somatic.vs.glp-1_OP50_MergedReps_narrow_peaks_peak_1052a
I	5705842	5706643	802	5706304	142.19	8.45782	1.68061	7.26082	SET-26_somatic.vs.glp-1_OP50_MergedReps_narrow_peaks_peak_1052b
I	5705842	5706643	802	5706490	133.72	6.09575	1.55562	4.97533	SET-26_somatic.vs.glp-1_OP50_MergedReps_narrow_peaks_peak_1052c
I	5706717	5707428	712	5707077	417.49	76.819	2.90616	74.9421	SET-26_somatic.vs.glp-1_OP50_MergedReps_narrow_peaks_peak_1053
I	5707698	5707994	297	5707845	188.78	23.9412	2.31435	22.4534	SET-26_somatic.vs.glp-1_OP50_MergedReps_narrow_peaks_peak_1054
I	5743315	5745166	1852	5743947	862.81	554.486	10.7047	551.589	SET-26_somatic.vs.glp-1_OP50_MergedReps_narrow_peaks_peak_1055a
I	5743315	5745166	1852	5744754	201.48	29.8124	2.50927	28.2528	SET-26_somatic.vs.glp-1_OP50_MergedReps_narrow_peaks_peak_1055b
I	5745870	5746205	336	5746045	186.36	23.9623	2.32181	22.4719	SET-26_somatic.vs.glp-1_OP50_MergedReps_narrow_peaks_peak_1056
I	5758097	5758563	467	5758380	173.05	19.3082	2.15685	17.8853	SET-26_somatic.vs.glp-1_OP50_MergedReps_narrow_peaks_peak_1057
I	5760840	5761142	303	5760999	132.51	7.5076	1.65448	6.33971	SET-26_somatic.vs.glp-1_OP50_MergedReps_narrow_peaks_peak_1058
I	5762119	5762699	581	5762394	387.23	133.899	4.79302	131.816	SET-26_somatic.vs.glp-1_OP50_MergedReps_narrow_peaks_peak_1059
I	5768637	5769093	457	5768856	338.83	62.5222	2.90453	60.7172	SET-26_somatic.vs.glp-1_OP50_MergedReps_narrow_peaks_peak_1060
I	5769918	5770309	392	5770184	136.74	8.44672	1.70697	7.24988	SET-26_somatic.vs.glp-1_OP50_MergedReps_narrow_peaks_peak_1061
I	5795269	5795608	340	5795423	180.91	21.7645	2.25433	20.3043	SET-26_somatic.vs.glp-1_OP50_MergedReps_narrow_peaks_peak_1062
I	5796605	5796949	345	5796771	130.69	7.05683	1.63199	5.90275	SET-26_somatic.vs.glp-1_OP50_MergedReps_narrow_peaks_peak_1063
I	5798501	5799323	823	5798762	181.52	20.3341	2.17281	18.8979	SET-26_somatic.vs.glp-1_OP50_MergedReps_narrow_peaks_peak_1064
I	5799868	5800111	244	5800009	127.67	6.40462	1.59449	5.27217	SET-26_somatic.vs.glp-1_OP50_MergedReps_narrow_peaks_peak_1065
I	5802395	5802623	229	5802472	116.78	4.26783	1.45953	3.21696	SET-26_somatic.vs.glp-1_OP50_MergedReps_narrow_peaks_peak_1066
I	5803367	5803587	221	5803536	119.2	4.71751	1.48207	3.65029	SET-26_somatic.vs.glp-1_OP50_MergedReps_narrow_peaks_peak_1067
I	5804055	5807819	3765	5804415	262.59	41.0614	2.60983	39.3962	SET-26_somatic.vs.glp-1_OP50_MergedReps_narrow_peaks_peak_1068a
I	5804055	5807819	3765	5804743	145.21	8.54427	1.67675	7.34603	SET-26_somatic.vs.glp-1_OP50_MergedReps_narrow_peaks_peak_1068b
I	5804055	5807819	3765	5805214	239	43.6127	2.8646	41.9267	SET-26_somatic.vs.glp-1_OP50_MergedReps_narrow_peaks_peak_1068c
I	5804055	5807819	3765	5805729	181.52	20.7343	2.19265	19.2893	SET-26_somatic.vs.glp-1_OP50_MergedReps_narrow_peaks_peak_1068d
I	5804055	5807819	3765	5806023	200.88	22.1713	2.17073	20.7067	SET-26_somatic.vs.glp-1_OP50_MergedReps_narrow_peaks_peak_1068e
I	5804055	5807819	3765	5806620	200.27	13.2539	1.76555	11.9427	SET-26_somatic.vs.glp-1_OP50_MergedReps_narrow_peaks_peak_1068f
I	5804055	5807819	3765	5806737	182.12	17.4358	2.0212	16.0445	SET-26_somatic.vs.glp-1_OP50_MergedReps_narrow_peaks_peak_1068g
I	5804055	5807819	3765	5807421	3302.99	3586.96	31.7691	3581.41	SET-26_somatic.vs.glp-1_OP50_MergedReps_narrow_peaks_peak_1068h
I	5807939	5808970	1032	5808398	342.46	46.7627	2.43589	45.0538	SET-26_somatic.vs.glp-1_OP50_MergedReps_narrow_peaks_peak_1069
I	5809196	5809639	444	5809445	156.71	11.292	1.80859	10.0221	SET-26_somatic.vs.glp-1_OP50_MergedReps_narrow_peaks_peak_1070
I	5809713	5810401	689	5810133	286.19	64.3922	3.30104	62.5776	SET-26_somatic.vs.glp-1_OP50_MergedReps_narrow_peaks_peak_1071
I	5810762	5811033	272	5810891	128.88	6.14322	1.57502	5.02191	SET-26_somatic.vs.glp-1_OP50_MergedReps_narrow_peaks_peak_1072
I	5811084	5811708	625	5811517	262.59	10.6167	1.54148	9.36477	SET-26_somatic.vs.glp-1_OP50_MergedReps_narrow_peaks_peak_1073
I	5811893	5812519	627	5812238	210.56	27.4444	2.35065	25.9119	SET-26_somatic.vs.glp-1_OP50_MergedReps_narrow_peaks_peak_1074
I	5813067	5813870	804	5813255	195.43	27.4129	2.43428	25.8807	SET-26_somatic.vs.glp-1_OP50_MergedReps_narrow_peaks_peak_1075a
I	5813067	5813870	804	5813646	189.38	19.9832	2.11535	18.5516	SET-26_somatic.vs.glp-1_OP50_MergedReps_narrow_peaks_peak_1075b
I	5813972	5814431	460	5814179	151.26	10.7661	1.79133	9.50845	SET-26_somatic.vs.glp-1_OP50_MergedReps_narrow_peaks_peak_1076
I	5821933	5822310	378	5822028	130.09	3.36431	1.34863	2.35787	SET-26_somatic.vs.glp-1_OP50_MergedReps_narrow_peaks_peak_1077a
I	5821933	5822310	378	5822126	130.09	3.36431	1.34863	2.35787	SET-26_somatic.vs.glp-1_OP50_MergedReps_narrow_peaks_peak_1077b
I	5822606	5823261	656	5823073	180.91	18.1058	2.07188	16.7037	SET-26_somatic.vs.glp-1_OP50_MergedReps_narrow_peaks_peak_1078
I	5823389	5824279	891	5823501	137.95	7.16994	1.621	6.01382	SET-26_somatic.vs.glp-1_OP50_MergedReps_narrow_peaks_peak_1079a
I	5823389	5824279	891	5823891	174.86	17.0705	2.04679	15.6841	SET-26_somatic.vs.glp-1_OP50_MergedReps_narrow_peaks_peak_1079b
I	5823389	5824279	891	5824167	137.95	3.73493	1.37576	2.71238	SET-26_somatic.vs.glp-1_OP50_MergedReps_narrow_peaks_peak_1079c
I	5824332	5824551	220	5824429	133.11	3.8448	1.3826	2.81491	SET-26_somatic.vs.glp-1_OP50_MergedReps_narrow_peaks_peak_1080
I	5824911	5827432	2522	5825154	169.41	14.2055	1.91478	12.872	SET-26_somatic.vs.glp-1_OP50_MergedReps_narrow_peaks_peak_1081a
I	5824911	5827432	2522	5825775	255.94	22.7796	1.99176	21.3075	SET-26_somatic.vs.glp-1_OP50_MergedReps_narrow_peaks_peak_1081b
I	5824911	5827432	2522	5826063	167.6	11.7433	1.79362	10.464	SET-26_somatic.vs.glp-1_OP50_MergedReps_narrow_peaks_peak_1081c
I	5824911	5827432	2522	5826676	278.32	52.9212	2.94026	51.1715	SET-26_somatic.vs.glp-1_OP50_MergedReps_narrow_peaks_peak_1081d
I	5824911	5827432	2522	5827172	271.06	42.017	2.59109	40.3428	SET-26_somatic.vs.glp-1_OP50_MergedReps_narrow_peaks_peak_1081e
I	5828554	5829261	708	5828994	268.04	55.1953	3.0924	53.4312	SET-26_somatic.vs.glp-1_OP50_MergedReps_narrow_peaks_peak_1082
I	5829774	5830171	398	5829977	140.37	8.44624	1.68863	7.24988	SET-26_somatic.vs.glp-1_OP50_MergedReps_narrow_peaks_peak_1083
I	5830456	5832346	1891	5830692	143.4	7.16845	1.59732	6.01234	SET-26_somatic.vs.glp-1_OP50_MergedReps_narrow_peaks_peak_1084a
I	5830456	5832346	1891	5831045	186.96	9.06981	1.60651	7.85799	SET-26_somatic.vs.glp-1_OP50_MergedReps_narrow_peaks_peak_1084b
I	5830456	5832346	1891	5831280	205.72	9.5722	1.59014	8.34565	SET-26_somatic.vs.glp-1_OP50_MergedReps_narrow_peaks_peak_1084c
I	5830456	5832346	1891	5831667	330.96	49.1764	2.55357	47.451	SET-26_somatic.vs.glp-1_OP50_MergedReps_narrow_peaks_peak_1084d
I	5830456	5832346	1891	5832173	190.59	24.0999	2.30834	22.6085	SET-26_somatic.vs.glp-1_OP50_MergedReps_narrow_peaks_peak_1084e
I	5832773	5833236	464	5833030	153.08	12.9705	1.90942	11.6626	SET-26_somatic.vs.glp-1_OP50_MergedReps_narrow_peaks_peak_1085
I	5833447	5833650	204	5833542	126.46	6.19369	1.5795	5.0693	SET-26_somatic.vs.glp-1_OP50_MergedReps_narrow_peaks_peak_1086
I	5833741	5834816	1076	5833840	132.51	7.5076	1.65448	6.33971	SET-26_somatic.vs.glp-1_OP50_MergedReps_narrow_peaks_peak_1087a
I	5833741	5834816	1076	5834141	157.92	14.1539	1.9694	12.821	SET-26_somatic.vs.glp-1_OP50_MergedReps_narrow_peaks_peak_1087b
I	5833741	5834816	1076	5834390	137.35	4.28673	1.41171	3.23553	SET-26_somatic.vs.glp-1_OP50_MergedReps_narrow_peaks_peak_1087c
I	5833741	5834816	1076	5834599	112.54	3.34834	1.38463	2.34232	SET-26_somatic.vs.glp-1_OP50_MergedReps_narrow_peaks_peak_1087d
I	5835237	5835518	282	5835334	114.96	3.92381	1.43703	2.88759	SET-26_somatic.vs.glp-1_OP50_MergedReps_narrow_peaks_peak_1088
I	5843019	5843302	284	5843149	162.15	15.6935	2.02189	14.3316	SET-26_somatic.vs.glp-1_OP50_MergedReps_narrow_peaks_peak_1089
I	5860015	5860274	260	5860127	115.57	4.09406	1.44453	3.05164	SET-26_somatic.vs.glp-1_OP50_MergedReps_narrow_peaks_peak_1090
I	5860318	5861219	902	5860568	151.87	12.3953	1.89442	11.0992	SET-26_somatic.vs.glp-1_OP50_MergedReps_narrow_peaks_peak_1091a
I	5860318	5861219	902	5860878	128.88	6.6188	1.60949	5.47853	SET-26_somatic.vs.glp-1_OP50_MergedReps_narrow_peaks_peak_1091b
I	5860318	5861219	902	5860994	143.4	10.2074	1.78945	8.96466	SET-26_somatic.vs.glp-1_OP50_MergedReps_narrow_peaks_peak_1091c
I	5861573	5861981	409	5861682	141.58	9.58399	1.76028	8.35713	SET-26_somatic.vs.glp-1_OP50_MergedReps_narrow_peaks_peak_1092
I	5863490	5864117	628	5863693	125.85	5.98603	1.572	4.86773	SET-26_somatic.vs.glp-1_OP50_MergedReps_narrow_peaks_peak_1093a
I	5863490	5864117	628	5864017	133.72	7.73771	1.66948	6.56197	SET-26_somatic.vs.glp-1_OP50_MergedReps_narrow_peaks_peak_1093b
I	5864178	5864403	226	5864338	134.93	7.57541	1.65765	6.40643	SET-26_somatic.vs.glp-1_OP50_MergedReps_narrow_peaks_peak_1094
I	5865580	5867255	1676	5866077	1097.57	512.94	6.8234	510.112	SET-26_somatic.vs.glp-1_OP50_MergedReps_narrow_peaks_peak_1095a
I	5865580	5867255	1676	5866839	182.73	18.4276	2.07647	17.0197	SET-26_somatic.vs.glp-1_OP50_MergedReps_narrow_peaks_peak_1095b
I	5867439	5868699	1261	5867536	169.41	9.01574	1.63861	7.80457	SET-26_somatic.vs.glp-1_OP50_MergedReps_narrow_peaks_peak_1096a
I	5867439	5868699	1261	5867816	198.46	10.2726	1.6349	9.02886	SET-26_somatic.vs.glp-1_OP50_MergedReps_narrow_peaks_peak_1096b
I	5867439	5868699	1261	5868108	174.26	13.2486	1.84479	11.9375	SET-26_somatic.vs.glp-1_OP50_MergedReps_narrow_peaks_peak_1096c
I	5867439	5868699	1261	5868415	221.45	31.3146	2.45475	29.7399	SET-26_somatic.vs.glp-1_OP50_MergedReps_narrow_peaks_peak_1096d
I	5869657	5872595	2939	5870091	247.47	40.1568	2.66025	38.4978	SET-26_somatic.vs.glp-1_OP50_MergedReps_narrow_peaks_peak_1097a
I	5869657	5872595	2939	5870709	1171.38	562.425	7.06255	559.516	SET-26_somatic.vs.glp-1_OP50_MergedReps_narrow_peaks_peak_1097b
I	5869657	5872595	2939	5871496	355.17	90.0806	3.63435	88.1467	SET-26_somatic.vs.glp-1_OP50_MergedReps_narrow_peaks_peak_1097c
I	5869657	5872595	2939	5871600	363.03	95.8506	3.75291	93.8945	SET-26_somatic.vs.glp-1_OP50_MergedReps_narrow_peaks_peak_1097d
I	5869657	5872595	2939	5871879	396.31	115.614	4.09598	113.588	SET-26_somatic.vs.glp-1_OP50_MergedReps_narrow_peaks_peak_1097e
I	5869657	5872595	2939	5872150	326.12	57.0106	2.79593	55.2364	SET-26_somatic.vs.glp-1_OP50_MergedReps_narrow_peaks_peak_1097f
I	5873644	5873852	209	5873776	134.93	5.58064	1.51874	4.4785	SET-26_somatic.vs.glp-1_OP50_MergedReps_narrow_peaks_peak_1098
I	5885238	5885513	276	5885407	179.1	14.6482	1.89575	13.3083	SET-26_somatic.vs.glp-1_OP50_MergedReps_narrow_peaks_peak_1099
I	5886267	5886485	219	5886365	126.46	6.19369	1.5795	5.0693	SET-26_somatic.vs.glp-1_OP50_MergedReps_narrow_peaks_peak_1100
I	5888278	5888640	363	5888474	211.77	19.4909	2.00725	18.0662	SET-26_somatic.vs.glp-1_OP50_MergedReps_narrow_peaks_peak_1101
I	5901345	5901572	228	5901458	124.04	5.78167	1.54951	4.67142	SET-26_somatic.vs.glp-1_OP50_MergedReps_narrow_peaks_peak_1102
I	5902103	5902349	247	5902176	110.72	3.27832	1.38455	2.27415	SET-26_somatic.vs.glp-1_OP50_MergedReps_narrow_peaks_peak_1103
I	5902669	5903029	361	5902809	114.96	3.92381	1.43703	2.88759	SET-26_somatic.vs.glp-1_OP50_MergedReps_narrow_peaks_peak_1104
I	5903664	5904846	1183	5904514	1023.75	670.494	11.0664	667.417	SET-26_somatic.vs.glp-1_OP50_MergedReps_narrow_peaks_peak_1105
I	5905232	5906188	957	5905554	272.27	63.4997	3.38654	61.6888	SET-26_somatic.vs.glp-1_OP50_MergedReps_narrow_peaks_peak_1106a
I	5905232	5906188	957	5906066	142.19	9.94697	1.77445	8.70952	SET-26_somatic.vs.glp-1_OP50_MergedReps_narrow_peaks_peak_1106b
I	5907304	5908135	832	5907509	170.02	18.2921	2.11936	16.8854	SET-26_somatic.vs.glp-1_OP50_MergedReps_narrow_peaks_peak_1107a
I	5907304	5908135	832	5908009	177.89	7.99544	1.56917	6.81161	SET-26_somatic.vs.glp-1_OP50_MergedReps_narrow_peaks_peak_1107b
I	5908580	5909542	963	5908708	137.95	8.68921	1.72196	7.48481	SET-26_somatic.vs.glp-1_OP50_MergedReps_narrow_peaks_peak_1108a
I	5908580	5909542	963	5909072	139.16	9.18331	1.73696	7.96594	SET-26_somatic.vs.glp-1_OP50_MergedReps_narrow_peaks_peak_1108b
I	5908580	5909542	963	5909386	144	5.7131	1.49487	4.60829	SET-26_somatic.vs.glp-1_OP50_MergedReps_narrow_peaks_peak_1108c
I	5910456	5910756	301	5910566	128.88	6.6188	1.60949	5.47853	SET-26_somatic.vs.glp-1_OP50_MergedReps_narrow_peaks_peak_1109
I	5936218	5937394	1177	5936954	463.47	151.549	4.56258	149.416	SET-26_somatic.vs.glp-1_OP50_MergedReps_narrow_peaks_peak_1110a
I	5936218	5937394	1177	5937202	411.44	120.789	4.12436	118.746	SET-26_somatic.vs.glp-1_OP50_MergedReps_narrow_peaks_peak_1110b
I	5973567	5973851	285	5973723	162.76	15.6935	2.02939	14.3316	SET-26_somatic.vs.glp-1_OP50_MergedReps_narrow_peaks_peak_1111
I	5978609	5979207	599	5978716	128.27	6.6188	1.60199	5.47853	SET-26_somatic.vs.glp-1_OP50_MergedReps_narrow_peaks_peak_1112a
I	5978609	5979207	599	5979004	171.23	18.6284	2.13436	17.2157	SET-26_somatic.vs.glp-1_OP50_MergedReps_narrow_peaks_peak_1112b
I	5981596	5981807	212	5981692	157.92	14.1539	1.9694	12.821	SET-26_somatic.vs.glp-1_OP50_MergedReps_narrow_peaks_peak_1113
I	5982723	5983365	643	5982980	352.14	109.102	4.3066	107.097	SET-26_somatic.vs.glp-1_OP50_MergedReps_narrow_peaks_peak_1114
I	5986098	5987488	1391	5986467	660.11	356.606	8.19284	354.036	SET-26_somatic.vs.glp-1_OP50_MergedReps_narrow_peaks_peak_1115a
I	5986098	5987488	1391	5987305	187.57	24.3366	2.33681	22.8423	SET-26_somatic.vs.glp-1_OP50_MergedReps_narrow_peaks_peak_1115b
I	5987763	5989130	1368	5988397	209.35	20.2315	2.04222	18.7961	SET-26_somatic.vs.glp-1_OP50_MergedReps_narrow_peaks_peak_1116a
I	5987763	5989130	1368	5988768	185.15	11.524	1.72358	10.2511	SET-26_somatic.vs.glp-1_OP50_MergedReps_narrow_peaks_peak_1116b
I	5989216	5992944	3729	5989466	175.47	19.9979	2.18685	18.5647	SET-26_somatic.vs.glp-1_OP50_MergedReps_narrow_peaks_peak_1117a
I	5989216	5992944	3729	5990353	260.78	57.1812	3.24408	55.4051	SET-26_somatic.vs.glp-1_OP50_MergedReps_narrow_peaks_peak_1117b
I	5989216	5992944	3729	5990586	252.31	45.7933	2.84615	44.0911	SET-26_somatic.vs.glp-1_OP50_MergedReps_narrow_peaks_peak_1117c
I	5989216	5992944	3729	5991015	229.92	41.9892	2.86168	40.3152	SET-26_somatic.vs.glp-1_OP50_MergedReps_narrow_peaks_peak_1117d
I	5989216	5992944	3729	5991225	214.79	35.2713	2.67422	33.6554	SET-26_somatic.vs.glp-1_OP50_MergedReps_narrow_peaks_peak_1117e
I	5989216	5992944	3729	5991572	231.74	30.3393	2.3652	28.7741	SET-26_somatic.vs.glp-1_OP50_MergedReps_narrow_peaks_peak_1117f
I	5989216	5992944	3729	5992040	241.42	21.159	1.97086	19.7093	SET-26_somatic.vs.glp-1_OP50_MergedReps_narrow_peaks_peak_1117g
I	5989216	5992944	3729	5992850	116.78	4.26783	1.45953	3.21696	SET-26_somatic.vs.glp-1_OP50_MergedReps_narrow_peaks_peak_1117h
I	5993179	5994089	911	5993337	150.05	10.8624	1.79825	9.60348	SET-26_somatic.vs.glp-1_OP50_MergedReps_narrow_peaks_peak_1118a
I	5993179	5994089	911	5993569	132.51	5.50739	1.51368	4.40875	SET-26_somatic.vs.glp-1_OP50_MergedReps_narrow_peaks_peak_1118b
I	5993179	5994089	911	5993773	138.56	6.81283	1.58949	5.66916	SET-26_somatic.vs.glp-1_OP50_MergedReps_narrow_peaks_peak_1118c
I	5993179	5994089	911	5993946	156.71	12.8979	1.90011	11.5942	SET-26_somatic.vs.glp-1_OP50_MergedReps_narrow_peaks_peak_1118d
I	5994437	5995342	906	5994579	162.15	15.6935	2.02189	14.3316	SET-26_somatic.vs.glp-1_OP50_MergedReps_narrow_peaks_peak_1119a
I	5994437	5995342	906	5994782	131.3	7.28063	1.63948	6.11856	SET-26_somatic.vs.glp-1_OP50_MergedReps_narrow_peaks_peak_1119b
I	5994437	5995342	906	5995229	136.14	8.44672	1.69947	7.24988	SET-26_somatic.vs.glp-1_OP50_MergedReps_narrow_peaks_peak_1119c
I	5996591	5999673	3083	5996752	198.46	27.1309	2.4031	25.6018	SET-26_somatic.vs.glp-1_OP50_MergedReps_narrow_peaks_peak_1120a
I	5996591	5999673	3083	5996913	176.07	16.7439	2.01217	15.3637	SET-26_somatic.vs.glp-1_OP50_MergedReps_narrow_peaks_peak_1120b
I	5996591	5999673	3083	5997823	369.69	116.806	4.40247	114.777	SET-26_somatic.vs.glp-1_OP50_MergedReps_narrow_peaks_peak_1120c
I	5996591	5999673	3083	5998610	167.6	17.2985	2.08937	15.9085	SET-26_somatic.vs.glp-1_OP50_MergedReps_narrow_peaks_peak_1120d
I	5996591	5999673	3083	5999343	973.53	410.142	6.01562	407.481	SET-26_somatic.vs.glp-1_OP50_MergedReps_narrow_peaks_peak_1120e
I	6000263	6000599	337	6000430	191.8	22.766	2.24188	21.294	SET-26_somatic.vs.glp-1_OP50_MergedReps_narrow_peaks_peak_1121
I	6001055	6001388	334	6001231	226.9	31.762	2.45048	30.1823	SET-26_somatic.vs.glp-1_OP50_MergedReps_narrow_peaks_peak_1122
I	6003603	6003865	263	6003722	133.11	5.99484	1.54151	4.87622	SET-26_somatic.vs.glp-1_OP50_MergedReps_narrow_peaks_peak_1123
I	6011666	6012323	658	6011939	649.22	346.535	8.05787	343.984	SET-26_somatic.vs.glp-1_OP50_MergedReps_narrow_peaks_peak_1124
I	6014253	6014652	400	6014455	131.3	7.28063	1.63948	6.11856	SET-26_somatic.vs.glp-1_OP50_MergedReps_narrow_peaks_peak_1125
I	6015313	6015821	509	6015506	190.59	25.4735	2.3743	23.9645	SET-26_somatic.vs.glp-1_OP50_MergedReps_narrow_peaks_peak_1126
I	6016674	6017788	1115	6016829	121.01	5.18853	1.51202	4.10059	SET-26_somatic.vs.glp-1_OP50_MergedReps_narrow_peaks_peak_1127a
I	6016674	6017788	1115	6017149	142.19	9.94697	1.77445	8.70952	SET-26_somatic.vs.glp-1_OP50_MergedReps_narrow_peaks_peak_1127b
I	6016674	6017788	1115	6017484	139.16	9.18331	1.73696	7.96594	SET-26_somatic.vs.glp-1_OP50_MergedReps_narrow_peaks_peak_1127c
I	6018502	6018890	389	6018654	145.21	10.7372	1.81194	9.47981	SET-26_somatic.vs.glp-1_OP50_MergedReps_narrow_peaks_peak_1128
I	6019962	6020525	564	6020308	202.69	30.2199	2.52426	28.6554	SET-26_somatic.vs.glp-1_OP50_MergedReps_narrow_peaks_peak_1129
I	6020885	6021166	282	6021014	160.34	12.4499	1.85447	11.1532	SET-26_somatic.vs.glp-1_OP50_MergedReps_narrow_peaks_peak_1130
I	6021441	6022014	574	6021806	174.86	19.6519	2.17935	18.2231	SET-26_somatic.vs.glp-1_OP50_MergedReps_narrow_peaks_peak_1131
I	6022278	6024566	2289	6022430	145.21	10.7372	1.81194	9.47981	SET-26_somatic.vs.glp-1_OP50_MergedReps_narrow_peaks_peak_1132a
I	6022278	6024566	2289	6022878	134.93	7.97095	1.68447	6.78757	SET-26_somatic.vs.glp-1_OP50_MergedReps_narrow_peaks_peak_1132b
I	6022278	6024566	2289	6023111	143.4	10.2074	1.78945	8.96466	SET-26_somatic.vs.glp-1_OP50_MergedReps_narrow_peaks_peak_1132c
I	6022278	6024566	2289	6023556	179.1	21.4064	2.23183	19.9518	SET-26_somatic.vs.glp-1_OP50_MergedReps_narrow_peaks_peak_1132d
I	6022278	6024566	2289	6024023	200.27	29.4071	2.49427	27.8512	SET-26_somatic.vs.glp-1_OP50_MergedReps_narrow_peaks_peak_1132e
I	6025374	6025937	564	6025685	163.36	16.0094	2.03688	14.6412	SET-26_somatic.vs.glp-1_OP50_MergedReps_narrow_peaks_peak_1133
I	6026212	6026744	533	6026415	206.93	31.8706	2.57675	30.2881	SET-26_somatic.vs.glp-1_OP50_MergedReps_narrow_peaks_peak_1134
I	6026972	6027202	231	6027105	147.03	11.2785	1.83443	10.0088	SET-26_somatic.vs.glp-1_OP50_MergedReps_narrow_peaks_peak_1135
I	6028021	6028535	515	6028230	178.49	21.0507	2.22434	19.6018	SET-26_somatic.vs.glp-1_OP50_MergedReps_narrow_peaks_peak_1136
I	6028887	6029245	359	6029073	121.62	5.18853	1.51951	4.10059	SET-26_somatic.vs.glp-1_OP50_MergedReps_narrow_peaks_peak_1137
I	6029687	6030089	403	6029841	195.43	27.4129	2.43428	25.8807	SET-26_somatic.vs.glp-1_OP50_MergedReps_narrow_peaks_peak_1138
I	6030532	6031261	730	6030878	155.5	13.5567	1.93941	12.2372	SET-26_somatic.vs.glp-1_OP50_MergedReps_narrow_peaks_peak_1139
I	6031328	6032343	1016	6031820	208.74	32.7085	2.59924	31.1177	SET-26_somatic.vs.glp-1_OP50_MergedReps_narrow_peaks_peak_1140
I	6032652	6033135	484	6032885	157.31	7.53634	1.58314	6.36797	SET-26_somatic.vs.glp-1_OP50_MergedReps_narrow_peaks_peak_1141
I	6034122	6035119	998	6034698	618.36	264.135	6.0722	261.743	SET-26_somatic.vs.glp-1_OP50_MergedReps_narrow_peaks_peak_1142
I	6037770	6038632	863	6038099	574.8	203.815	4.9638	201.551	SET-26_somatic.vs.glp-1_OP50_MergedReps_narrow_peaks_peak_1143a
I	6037770	6038632	863	6038319	513.69	229.167	6.37829	226.848	SET-26_somatic.vs.glp-1_OP50_MergedReps_narrow_peaks_peak_1143b
I	6038692	6039417	726	6039102	204.51	31.041	2.54676	29.468	SET-26_somatic.vs.glp-1_OP50_MergedReps_narrow_peaks_peak_1144
I	6039926	6040229	304	6040068	145.82	10.7372	1.81944	9.47981	SET-26_somatic.vs.glp-1_OP50_MergedReps_narrow_peaks_peak_1145
I	6043697	6043939	243	6043789	122.22	5.38289	1.52701	4.28673	SET-26_somatic.vs.glp-1_OP50_MergedReps_narrow_peaks_peak_1146
I	6051125	6051524	400	6051314	139.77	9.18331	1.74446	7.96594	SET-26_somatic.vs.glp-1_OP50_MergedReps_narrow_peaks_peak_1147
I	6053764	6054219	456	6053846	125.85	5.98603	1.572	4.86773	SET-26_somatic.vs.glp-1_OP50_MergedReps_narrow_peaks_peak_1148a
I	6053764	6054219	456	6054115	134.32	7.97095	1.67697	6.78757	SET-26_somatic.vs.glp-1_OP50_MergedReps_narrow_peaks_peak_1148b
I	6054418	6054847	430	6054783	159.13	8.52166	1.63397	7.32362	SET-26_somatic.vs.glp-1_OP50_MergedReps_narrow_peaks_peak_1149
I	6054920	6055216	297	6055131	166.99	11.1363	1.76837	9.87196	SET-26_somatic.vs.glp-1_OP50_MergedReps_narrow_peaks_peak_1150
I	6055682	6056417	736	6056019	301.92	79.692	3.75395	77.8013	SET-26_somatic.vs.glp-1_OP50_MergedReps_narrow_peaks_peak_1151
I	6056636	6057185	550	6056948	185.15	17.016	1.98874	15.6302	SET-26_somatic.vs.glp-1_OP50_MergedReps_narrow_peaks_peak_1152
I	6057332	6057858	527	6057487	173.05	10.8735	1.72322	9.61447	SET-26_somatic.vs.glp-1_OP50_MergedReps_narrow_peaks_peak_1153a
I	6057332	6057858	527	6057695	178.49	10.7952	1.70944	9.53707	SET-26_somatic.vs.glp-1_OP50_MergedReps_narrow_peaks_peak_1153b
I	6058036	6059125	1090	6058409	475.57	172.852	5.06992	170.663	SET-26_somatic.vs.glp-1_OP50_MergedReps_narrow_peaks_peak_1154
I	6059282	6061761	2480	6059535	160.94	13.6213	1.92653	12.301	SET-26_somatic.vs.glp-1_OP50_MergedReps_narrow_peaks_peak_1155a
I	6059282	6061761	2480	6059747	205.11	19.4329	2.02072	18.0088	SET-26_somatic.vs.glp-1_OP50_MergedReps_narrow_peaks_peak_1155b
I	6059282	6061761	2480	6060049	239.6	41.4879	2.76553	39.8197	SET-26_somatic.vs.glp-1_OP50_MergedReps_narrow_peaks_peak_1155c
I	6059282	6061761	2480	6060606	180.91	19.888	2.16046	18.457	SET-26_somatic.vs.glp-1_OP50_MergedReps_narrow_peaks_peak_1155d
I	6059282	6061761	2480	6061182	1103.01	664.327	9.68432	661.26	SET-26_somatic.vs.glp-1_OP50_MergedReps_narrow_peaks_peak_1155e
I	6061929	6062243	315	6062028	186.96	11.443	1.72442	10.1711	SET-26_somatic.vs.glp-1_OP50_MergedReps_narrow_peaks_peak_1156
I	6062285	6062951	667	6062557	130.09	5.27017	1.49642	4.18052	SET-26_somatic.vs.glp-1_OP50_MergedReps_narrow_peaks_peak_1157a
I	6062285	6062951	667	6062690	123.43	3.61948	1.38565	2.59974	SET-26_somatic.vs.glp-1_OP50_MergedReps_narrow_peaks_peak_1157b
I	6063383	6064025	643	6063720	621.39	321.267	7.71296	318.763	SET-26_somatic.vs.glp-1_OP50_MergedReps_narrow_peaks_peak_1158
I	6068479	6068811	333	6068619	130.69	6.96929	1.62582	5.82074	SET-26_somatic.vs.glp-1_OP50_MergedReps_narrow_peaks_peak_1159
I	6070241	6070454	214	6070339	149.45	11.8312	1.86443	10.5492	SET-26_somatic.vs.glp-1_OP50_MergedReps_narrow_peaks_peak_1160
I	6071722	6071949	228	6071869	128.27	6.6188	1.60199	5.47853	SET-26_somatic.vs.glp-1_OP50_MergedReps_narrow_peaks_peak_1161
I	6072867	6073123	257	6073020	130.09	7.05683	1.62449	5.90275	SET-26_somatic.vs.glp-1_OP50_MergedReps_narrow_peaks_peak_1162
I	6073286	6073915	630	6073667	902.74	421.075	6.79504	418.397	SET-26_somatic.vs.glp-1_OP50_MergedReps_narrow_peaks_peak_1163
I	6074662	6075444	783	6074975	219.63	33.7303	2.5715	32.1304	SET-26_somatic.vs.glp-1_OP50_MergedReps_narrow_peaks_peak_1164
I	6076251	6077635	1385	6076511	236.58	23.6916	2.084	22.206	SET-26_somatic.vs.glp-1_OP50_MergedReps_narrow_peaks_peak_1165a
I	6076251	6077635	1385	6077365	745.43	306.552	5.83145	304.078	SET-26_somatic.vs.glp-1_OP50_MergedReps_narrow_peaks_peak_1165b
I	6079552	6079951	400	6079734	344.28	52.2062	2.57668	50.4608	SET-26_somatic.vs.glp-1_OP50_MergedReps_narrow_peaks_peak_1166
I	6080424	6080927	504	6080698	211.77	24.4006	2.21634	22.9056	SET-26_somatic.vs.glp-1_OP50_MergedReps_narrow_peaks_peak_1167
I	6081429	6081858	430	6081611	300.11	22.3022	1.85868	20.8366	SET-26_somatic.vs.glp-1_OP50_MergedReps_narrow_peaks_peak_1168
I	6082654	6083053	400	6082835	399.94	27.7608	1.83078	26.2261	SET-26_somatic.vs.glp-1_OP50_MergedReps_narrow_peaks_peak_1169
I	6090967	6093315	2349	6091301	210.56	28.2942	2.38779	26.7513	SET-26_somatic.vs.glp-1_OP50_MergedReps_narrow_peaks_peak_1170a
I	6090967	6093315	2349	6091771	844.65	286.954	4.77771	284.518	SET-26_somatic.vs.glp-1_OP50_MergedReps_narrow_peaks_peak_1170b
I	6090967	6093315	2349	6092770	408.41	74.2956	2.88318	72.431	SET-26_somatic.vs.glp-1_OP50_MergedReps_narrow_peaks_peak_1170c
I	6093595	6094982	1388	6093723	156.71	12.5237	1.87883	11.2261	SET-26_somatic.vs.glp-1_OP50_MergedReps_narrow_peaks_peak_1171a
I	6093595	6094982	1388	6094040	176.07	18.6829	2.10999	17.2696	SET-26_somatic.vs.glp-1_OP50_MergedReps_narrow_peaks_peak_1171b
I	6093595	6094982	1388	6094591	264.41	45.4971	2.75892	43.7978	SET-26_somatic.vs.glp-1_OP50_MergedReps_narrow_peaks_peak_1171c
I	6093595	6094982	1388	6094786	226.29	24.0313	2.13218	22.5403	SET-26_somatic.vs.glp-1_OP50_MergedReps_narrow_peaks_peak_1171d
I	6103132	6103509	378	6103382	169.41	12.6398	1.83242	11.3409	SET-26_somatic.vs.glp-1_OP50_MergedReps_narrow_peaks_peak_1172
I	6103900	6104171	272	6104010	141.58	7.01518	1.59488	5.86583	SET-26_somatic.vs.glp-1_OP50_MergedReps_narrow_peaks_peak_1173
I	6105526	6106079	554	6105785	356.98	96.6889	3.84926	94.7292	SET-26_somatic.vs.glp-1_OP50_MergedReps_narrow_peaks_peak_1174
I	6107110	6108212	1103	6107726	407.81	143.309	4.89003	141.199	SET-26_somatic.vs.glp-1_OP50_MergedReps_narrow_peaks_peak_1175a
I	6107110	6108212	1103	6107980	302.53	77.516	3.65695	75.6357	SET-26_somatic.vs.glp-1_OP50_MergedReps_narrow_peaks_peak_1175b
I	6108870	6110364	1495	6109176	212.37	30.7334	2.48109	29.1635	SET-26_somatic.vs.glp-1_OP50_MergedReps_narrow_peaks_peak_1176a
I	6108870	6110364	1495	6109917	897.9	591.011	11.1396	588.057	SET-26_somatic.vs.glp-1_OP50_MergedReps_narrow_peaks_peak_1176b
I	6110649	6111151	503	6110864	183.94	22.8529	2.29182	21.3775	SET-26_somatic.vs.glp-1_OP50_MergedReps_narrow_peaks_peak_1177
I	6111669	6112238	570	6111755	126.46	6.19369	1.5795	5.0693	SET-26_somatic.vs.glp-1_OP50_MergedReps_narrow_peaks_peak_1178a
I	6111669	6112238	570	6112060	124.64	5.78167	1.557	4.67142	SET-26_somatic.vs.glp-1_OP50_MergedReps_narrow_peaks_peak_1178b
I	6112688	6112919	232	6112815	145.82	9.44085	1.73955	8.21602	SET-26_somatic.vs.glp-1_OP50_MergedReps_narrow_peaks_peak_1179
I	6113991	6114413	423	6114108	116.78	4.26783	1.45953	3.21696	SET-26_somatic.vs.glp-1_OP50_MergedReps_narrow_peaks_peak_1180
I	6114507	6115487	981	6114934	191.2	15.2651	1.88428	13.9124	SET-26_somatic.vs.glp-1_OP50_MergedReps_narrow_peaks_peak_1181a
I	6114507	6115487	981	6115154	226.29	40.611	2.81669	38.9481	SET-26_somatic.vs.glp-1_OP50_MergedReps_narrow_peaks_peak_1181b
I	6117954	6118545	592	6118242	677.05	311.801	6.6476	309.316	SET-26_somatic.vs.glp-1_OP50_MergedReps_narrow_peaks_peak_1182
I	6118655	6119328	674	6118915	129.48	5.84374	1.54562	4.73248	SET-26_somatic.vs.glp-1_OP50_MergedReps_narrow_peaks_peak_1183a
I	6118655	6119328	674	6119230	117.38	3.63666	1.3983	2.61654	SET-26_somatic.vs.glp-1_OP50_MergedReps_narrow_peaks_peak_1183b
I	6119550	6120036	487	6119804	243.23	29.1998	2.2614	27.6476	SET-26_somatic.vs.glp-1_OP50_MergedReps_narrow_peaks_peak_1184
I	6120285	6121019	735	6120556	228.11	25.5339	2.18195	24.0243	SET-26_somatic.vs.glp-1_OP50_MergedReps_narrow_peaks_peak_1185a
I	6120285	6121019	735	6120845	197.85	17.8596	1.98853	16.4613	SET-26_somatic.vs.glp-1_OP50_MergedReps_narrow_peaks_peak_1185b
I	6121863	6122112	250	6121960	136.74	6.28908	1.56135	5.16299	SET-26_somatic.vs.glp-1_OP50_MergedReps_narrow_peaks_peak_1186
I	6122722	6123219	498	6122933	309.18	46.6937	2.56349	44.9859	SET-26_somatic.vs.glp-1_OP50_MergedReps_narrow_peaks_peak_1187
I	6124137	6124431	295	6124286	165.78	13.7758	1.91223	12.4536	SET-26_somatic.vs.glp-1_OP50_MergedReps_narrow_peaks_peak_1188
I	6124732	6125120	389	6124952	145.21	8.58749	1.67945	7.38865	SET-26_somatic.vs.glp-1_OP50_MergedReps_narrow_peaks_peak_1189
I	6125172	6125689	518	6125385	165.18	14.0135	1.91805	12.6856	SET-26_somatic.vs.glp-1_OP50_MergedReps_narrow_peaks_peak_1190
I	6125980	6126209	230	6126123	191.2	8.27266	1.54998	7.08264	SET-26_somatic.vs.glp-1_OP50_MergedReps_narrow_peaks_peak_1191
I	6135775	6136064	290	6135938	273.48	31.0928	2.21358	29.5195	SET-26_somatic.vs.glp-1_OP50_MergedReps_narrow_peaks_peak_1192
I	6136390	6136827	438	6136585	186.96	15.4442	1.91797	14.0879	SET-26_somatic.vs.glp-1_OP50_MergedReps_narrow_peaks_peak_1193
I	6153477	6154340	864	6153778	243.23	36.9038	2.55472	35.274	SET-26_somatic.vs.glp-1_OP50_MergedReps_narrow_peaks_peak_1194a
I	6153477	6154340	864	6154070	198.46	7.02419	1.47746	5.8747	SET-26_somatic.vs.glp-1_OP50_MergedReps_narrow_peaks_peak_1194b
I	6153477	6154340	864	6154249	147.63	3.33384	1.32708	2.32817	SET-26_somatic.vs.glp-1_OP50_MergedReps_narrow_peaks_peak_1194c
I	6163307	6164503	1197	6163631	340.65	101.145	4.15324	99.1694	SET-26_somatic.vs.glp-1_OP50_MergedReps_narrow_peaks_peak_1195a
I	6163307	6164503	1197	6164150	258.36	56.151	3.21409	54.3805	SET-26_somatic.vs.glp-1_OP50_MergedReps_narrow_peaks_peak_1195b
I	6164703	6165254	552	6164928	157.31	12.5455	1.87132	11.2477	SET-26_somatic.vs.glp-1_OP50_MergedReps_narrow_peaks_peak_1196
I	6165615	6165814	200	6165704	124.04	5.50397	1.52856	4.40557	SET-26_somatic.vs.glp-1_OP50_MergedReps_narrow_peaks_peak_1197
I	6165920	6168120	2201	6166245	166.39	12.2026	1.81945	10.9123	SET-26_somatic.vs.glp-1_OP50_MergedReps_narrow_peaks_peak_1198a
I	6165920	6168120	2201	6166888	527.61	174.949	4.6369	172.755	SET-26_somatic.vs.glp-1_OP50_MergedReps_narrow_peaks_peak_1198b
I	6165920	6168120	2201	6167761	388.44	135.101	4.82618	133.014	SET-26_somatic.vs.glp-1_OP50_MergedReps_narrow_peaks_peak_1198c
I	6173067	6173346	280	6173231	156.1	10.3795	1.74949	9.1344	SET-26_somatic.vs.glp-1_OP50_MergedReps_narrow_peaks_peak_1199
I	6174850	6175552	703	6175236	414.46	132.841	4.46733	130.761	SET-26_somatic.vs.glp-1_OP50_MergedReps_narrow_peaks_peak_1200
I	6177998	6179090	1093	6178272	160.34	14.9331	1.99184	13.5871	SET-26_somatic.vs.glp-1_OP50_MergedReps_narrow_peaks_peak_1201a
I	6177998	6179090	1093	6178765	157.92	14.0222	1.96196	12.6941	SET-26_somatic.vs.glp-1_OP50_MergedReps_narrow_peaks_peak_1201b
I	6179625	6180415	791	6180012	260.17	42.3787	2.66503	40.7028	SET-26_somatic.vs.glp-1_OP50_MergedReps_narrow_peaks_peak_1202
I	6180746	6182066	1321	6181340	484.04	188.751	5.44992	186.523	SET-26_somatic.vs.glp-1_OP50_MergedReps_narrow_peaks_peak_1203
I	6182394	6185965	3572	6182823	209.35	24.7814	2.23775	23.2812	SET-26_somatic.vs.glp-1_OP50_MergedReps_narrow_peaks_peak_1204a
I	6182394	6185965	3572	6183847	1211.32	942.834	15.0236	939.393	SET-26_somatic.vs.glp-1_OP50_MergedReps_narrow_peaks_peak_1204b
I	6182394	6185965	3572	6184501	185.75	23.5902	2.31431	22.1052	SET-26_somatic.vs.glp-1_OP50_MergedReps_narrow_peaks_peak_1204c
I	6182394	6185965	3572	6184922	186.96	23.9623	2.32931	22.4719	SET-26_somatic.vs.glp-1_OP50_MergedReps_narrow_peaks_peak_1204d
I	6182394	6185965	3572	6185335	237.79	45.7463	2.95915	44.0444	SET-26_somatic.vs.glp-1_OP50_MergedReps_narrow_peaks_peak_1204e
I	6182394	6185965	3572	6185868	127.67	6.40462	1.59449	5.27217	SET-26_somatic.vs.glp-1_OP50_MergedReps_narrow_peaks_peak_1204f
I	6186009	6186719	711	6186435	167.6	10.3852	1.72041	9.14002	SET-26_somatic.vs.glp-1_OP50_MergedReps_narrow_peaks_peak_1205
I	6186774	6188742	1969	6186970	146.42	9.82646	1.75504	8.59439	SET-26_somatic.vs.glp-1_OP50_MergedReps_narrow_peaks_peak_1206a
I	6186774	6188742	1969	6187331	115.57	3.02393	1.34913	2.03344	SET-26_somatic.vs.glp-1_OP50_MergedReps_narrow_peaks_peak_1206b
I	6186774	6188742	1969	6187500	127.67	4.63664	1.46212	3.5711	SET-26_somatic.vs.glp-1_OP50_MergedReps_narrow_peaks_peak_1206c
I	6186774	6188742	1969	6187978	216	33.0389	2.55299	31.4461	SET-26_somatic.vs.glp-1_OP50_MergedReps_narrow_peaks_peak_1206d
I	6188860	6189450	591	6189253	199.06	29.004	2.47927	27.453	SET-26_somatic.vs.glp-1_OP50_MergedReps_narrow_peaks_peak_1207
I	6190016	6190311	296	6190157	157.92	9.57406	1.70881	8.34743	SET-26_somatic.vs.glp-1_OP50_MergedReps_narrow_peaks_peak_1208
I	6200254	6200661	408	6200547	214.19	35.2713	2.66673	33.6554	SET-26_somatic.vs.glp-1_OP50_MergedReps_narrow_peaks_peak_1209
I	6206553	6210460	3908	6206805	199.67	26.2878	2.3608	24.7693	SET-26_somatic.vs.glp-1_OP50_MergedReps_narrow_peaks_peak_1210a
I	6206553	6210460	3908	6207584	165.18	15.3411	1.98922	13.9877	SET-26_somatic.vs.glp-1_OP50_MergedReps_narrow_peaks_peak_1210b
I	6206553	6210460	3908	6207912	150.05	4.26923	1.38581	3.21829	SET-26_somatic.vs.glp-1_OP50_MergedReps_narrow_peaks_peak_1210c
I	6206553	6210460	3908	6208164	157.31	12.6242	1.87576	11.3253	SET-26_somatic.vs.glp-1_OP50_MergedReps_narrow_peaks_peak_1210d
I	6206553	6210460	3908	6208802	194.83	24.028	2.28557	22.537	SET-26_somatic.vs.glp-1_OP50_MergedReps_narrow_peaks_peak_1210e
I	6206553	6210460	3908	6209168	191.8	15.2651	1.89022	13.9124	SET-26_somatic.vs.glp-1_OP50_MergedReps_narrow_peaks_peak_1210f
I	6206553	6210460	3908	6209693	212.98	21.5742	2.09373	20.1183	SET-26_somatic.vs.glp-1_OP50_MergedReps_narrow_peaks_peak_1210g
[truncated: 19,788 more rows]

## Sheet: HCF-1 Somatic Peaks
Description: Peaks corresponding to regions normally bound by HCF-1 in the glp-1(-) mutant
# This file is generated by MACS version 2.1.4
# Command line: callpeak -t HCF-1_somatic_FLAG_AB_OP50_merged_reps.bam -c glp-1_FLAG_AB_Background_OP50_merged_reps.bam -n HCF-1_somatic.vs.glp-1_OP50_MergedReps_narrow_peaks --outdir ./narrow_peaks_HCF-1_somatic.vs.glp-1_OP50_MergedReps -f BAM -g ce -B --call-summits --keep-dup all -q 0.01 -m 5 50 --nomodel
# ARGUMENTS LIST:
# name = HCF-1_somatic.vs.glp-1_OP50_MergedReps_narrow_peaks
# format = BAM
# ChIP-seq file = ['HCF-1_somatic_FLAG_AB_OP50_merged_reps.bam']
# control file = ['glp-1_FLAG_AB_Background_OP50_merged_reps.bam']
# effective genome size = 9.00e+07
# band width = 300
# model fold = [5, 50]
# qvalue cutoff = 1.00e-02
# The maximum gap between significant sites is assigned as the read length/tag size.
# The minimum length of peaks is assigned as the predicted fragment length "d".
# Larger dataset will be scaled towards smaller dataset.
# Range for calculating regional lambda is: 1000 bps and 10000 bps
# Broad region calling is off
# Paired-End mode is off
# Searching for subpeak summits is on
# tag size is determined as 40 bps
# total tags in treatment: 55940686
# total tags in control: 29368480
# d = 200
chr	start	end	length	abs_summit	pileup	#NAME?	fold_enrichment	#NAME?	name
I	17	487	471	238	1802.3	327.284	2.92269	323.671	HCF-1_somatic.vs.glp-1_OP50_MergedReps_narrow_peaks_peak_1
I	3490	4105	616	3830	425.77	94.5966	3.30829	92.1882	HCF-1_somatic.vs.glp-1_OP50_MergedReps_narrow_peaks_peak_2
I	10974	11199	226	11072	123.9	10.1856	1.88488	8.72343	HCF-1_somatic.vs.glp-1_OP50_MergedReps_narrow_peaks_peak_3
I	11263	11778	516	11469	171.15	27.345	2.59794	25.5621	HCF-1_somatic.vs.glp-1_OP50_MergedReps_narrow_peaks_peak_4
I	15281	15644	364	15501	153.82	20.1385	2.33648	18.4668	HCF-1_somatic.vs.glp-1_OP50_MergedReps_narrow_peaks_peak_5
I	16511	17427	917	16873	235.2	59.0414	3.56452	56.9164	HCF-1_somatic.vs.glp-1_OP50_MergedReps_narrow_peaks_peak_6a
I	16511	17427	917	17154	182.7	32.1527	2.77224	30.3059	HCF-1_somatic.vs.glp-1_OP50_MergedReps_narrow_peaks_peak_6b
I	22335	22676	342	22495	147.52	17.9315	2.24141	16.3	HCF-1_somatic.vs.glp-1_OP50_MergedReps_narrow_peaks_peak_7
I	24536	24841	306	24671	138.6	14.8172	2.10672	13.247	HCF-1_somatic.vs.glp-1_OP50_MergedReps_narrow_peaks_peak_8
I	26893	27570	678	27045	239.4	61.2954	3.6279	59.1509	HCF-1_somatic.vs.glp-1_OP50_MergedReps_narrow_peaks_peak_9a
I	26893	27570	678	27268	163.8	24.0371	2.48702	22.3025	HCF-1_somatic.vs.glp-1_OP50_MergedReps_narrow_peaks_peak_9b
I	32620	32894	275	32776	110.25	6.78881	1.67889	5.4319	HCF-1_somatic.vs.glp-1_OP50_MergedReps_narrow_peaks_peak_10
I	33628	34148	521	33833	238.35	36.6297	2.57362	34.7296	HCF-1_somatic.vs.glp-1_OP50_MergedReps_narrow_peaks_peak_11
I	35270	35483	214	35380	138.6	5.99169	1.53405	4.66709	HCF-1_somatic.vs.glp-1_OP50_MergedReps_narrow_peaks_peak_12
I	35842	36788	947	36019	202.65	38.3141	2.90925	36.394	HCF-1_somatic.vs.glp-1_OP50_MergedReps_narrow_peaks_peak_13a
I	35842	36788	947	36282	159.07	17.4688	2.13431	15.8465	HCF-1_somatic.vs.glp-1_OP50_MergedReps_narrow_peaks_peak_13b
I	35842	36788	947	36670	126	10.7607	1.91657	9.2832	HCF-1_somatic.vs.glp-1_OP50_MergedReps_narrow_peaks_peak_13c
I	37065	37269	205	37198	123.9	8.78309	1.78426	7.36364	HCF-1_somatic.vs.glp-1_OP50_MergedReps_narrow_peaks_peak_14
I	37917	38126	210	38098	106.57	5.8684	1.62343	4.54693	HCF-1_somatic.vs.glp-1_OP50_MergedReps_narrow_peaks_peak_15
I	38847	39344	498	38995	125.47	8.95029	1.78132	7.52474	HCF-1_somatic.vs.glp-1_OP50_MergedReps_narrow_peaks_peak_16a
I	38847	39344	498	39196	153.82	19.9507	2.32537	18.2831	HCF-1_somatic.vs.glp-1_OP50_MergedReps_narrow_peaks_peak_16b
I	39562	40509	948	39940	358.05	76.8198	3.20576	74.5474	HCF-1_somatic.vs.glp-1_OP50_MergedReps_narrow_peaks_peak_17
I	40837	41145	309	41010	140.17	15.4883	2.13049	13.9039	HCF-1_somatic.vs.glp-1_OP50_MergedReps_narrow_peaks_peak_18
I	42031	42489	459	42276	296.1	10.6937	1.50049	9.2198	HCF-1_somatic.vs.glp-1_OP50_MergedReps_narrow_peaks_peak_19
I	42798	43295	498	43140	131.77	12.5656	2.00372	11.0448	HCF-1_somatic.vs.glp-1_OP50_MergedReps_narrow_peaks_peak_20
I	44932	45219	288	45057	113.4	4.31872	1.46665	3.06834	HCF-1_somatic.vs.glp-1_OP50_MergedReps_narrow_peaks_peak_21
I	47170	47374	205	47278	126	10.7607	1.91657	9.2832	HCF-1_somatic.vs.glp-1_OP50_MergedReps_narrow_peaks_peak_22
I	69833	70617	785	70142	582.74	133.25	3.39385	130.588	HCF-1_somatic.vs.glp-1_OP50_MergedReps_narrow_peaks_peak_23
I	86238	86674	437	86384	172.72	10.6298	1.72003	9.15709	HCF-1_somatic.vs.glp-1_OP50_MergedReps_narrow_peaks_peak_24
I	97887	98238	352	97992	130.2	12.2566	1.97995	10.743	HCF-1_somatic.vs.glp-1_OP50_MergedReps_narrow_peaks_peak_25
I	108142	108948	807	108431	530.24	282.874	8.01716	279.452	HCF-1_somatic.vs.glp-1_OP50_MergedReps_narrow_peaks_peak_26
I	109662	111174	1513	110285	455.69	155.493	4.75723	152.701	HCF-1_somatic.vs.glp-1_OP50_MergedReps_narrow_peaks_peak_27a
I	109662	111174	1513	110588	468.82	212.868	6.50719	209.775	HCF-1_somatic.vs.glp-1_OP50_MergedReps_narrow_peaks_peak_27b
I	170963	171419	457	171131	124.42	10.4715	1.8928	9.00159	HCF-1_somatic.vs.glp-1_OP50_MergedReps_narrow_peaks_peak_28
I	172481	173107	627	172786	157.5	11.632	1.82182	10.1357	HCF-1_somatic.vs.glp-1_OP50_MergedReps_narrow_peaks_peak_29
I	182517	183555	1039	182878	248.32	66.4714	3.76259	64.2837	HCF-1_somatic.vs.glp-1_OP50_MergedReps_narrow_peaks_peak_30a
I	182517	183555	1039	183089	226.27	54.0778	3.42983	51.9977	HCF-1_somatic.vs.glp-1_OP50_MergedReps_narrow_peaks_peak_30b
I	279742	280270	529	279950	174.3	17.9836	2.08688	16.3512	HCF-1_somatic.vs.glp-1_OP50_MergedReps_narrow_peaks_peak_31
I	288912	289470	559	289280	337.57	124.539	5.10947	121.929	HCF-1_somatic.vs.glp-1_OP50_MergedReps_narrow_peaks_peak_32
I	290289	290517	229	290386	110.25	6.78881	1.67889	5.4319	HCF-1_somatic.vs.glp-1_OP50_MergedReps_narrow_peaks_peak_33
I	298578	298845	268	298704	128.1	5.74964	1.53689	4.43472	HCF-1_somatic.vs.glp-1_OP50_MergedReps_narrow_peaks_peak_34
I	301412	301878	467	301514	113.92	7.51863	1.73435	6.13638	HCF-1_somatic.vs.glp-1_OP50_MergedReps_narrow_peaks_peak_35a
I	301412	301878	467	301750	117.6	8.54294	1.78981	7.12862	HCF-1_somatic.vs.glp-1_OP50_MergedReps_narrow_peaks_peak_35b
I	305225	306031	807	305633	226.8	52.2383	3.34996	50.1764	HCF-1_somatic.vs.glp-1_OP50_MergedReps_narrow_peaks_peak_36
I	310440	311420	981	310822	300.82	98.9869	4.55488	96.5469	HCF-1_somatic.vs.glp-1_OP50_MergedReps_narrow_peaks_peak_37a
I	310440	311420	981	310977	324.45	101.397	4.33928	98.941	HCF-1_somatic.vs.glp-1_OP50_MergedReps_narrow_peaks_peak_37b
I	314809	316870	2062	315120	394.27	142.563	5.01611	139.845	HCF-1_somatic.vs.glp-1_OP50_MergedReps_narrow_peaks_peak_38a
I	314809	316870	2062	315410	763.34	374.071	7.21076	370.276	HCF-1_somatic.vs.glp-1_OP50_MergedReps_narrow_peaks_peak_38b
I	314809	316870	2062	316235	517.64	271.101	7.82701	267.729	HCF-1_somatic.vs.glp-1_OP50_MergedReps_narrow_peaks_peak_38c
I	318021	318516	496	318315	153.3	20.1385	2.32856	18.4668	HCF-1_somatic.vs.glp-1_OP50_MergedReps_narrow_peaks_peak_39
I	323321	323915	595	323654	618.44	366.038	9.34819	362.274	HCF-1_somatic.vs.glp-1_OP50_MergedReps_narrow_peaks_peak_40
I	342790	343238	449	343088	158.55	22.0541	2.40779	20.351	HCF-1_somatic.vs.glp-1_OP50_MergedReps_narrow_peaks_peak_41
I	348238	348636	399	348494	132.3	12.8778	2.01165	11.3497	HCF-1_somatic.vs.glp-1_OP50_MergedReps_narrow_peaks_peak_42
I	378794	379261	468	379007	113.92	7.51863	1.73435	6.13638	HCF-1_somatic.vs.glp-1_OP50_MergedReps_narrow_peaks_peak_43
I	381414	382897	1484	381795	364.87	93.0853	3.66603	90.6876	HCF-1_somatic.vs.glp-1_OP50_MergedReps_narrow_peaks_peak_44a
I	381414	382897	1484	382388	409.49	98.6927	3.5085	96.2558	HCF-1_somatic.vs.glp-1_OP50_MergedReps_narrow_peaks_peak_44b
I	394760	395583	824	394907	102.9	5.00992	1.56797	3.72429	HCF-1_somatic.vs.glp-1_OP50_MergedReps_narrow_peaks_peak_45a
I	394760	395583	824	395253	256.72	71.1904	3.88936	68.9635	HCF-1_somatic.vs.glp-1_OP50_MergedReps_narrow_peaks_peak_45b
I	397567	398447	881	398006	542.32	214.165	5.54406	211.067	HCF-1_somatic.vs.glp-1_OP50_MergedReps_narrow_peaks_peak_46
I	433754	433975	222	433844	142.8	12.9584	1.96984	11.429	HCF-1_somatic.vs.glp-1_OP50_MergedReps_narrow_peaks_peak_47
I	434498	434880	383	434674	179.02	16.7733	2.00025	15.1646	HCF-1_somatic.vs.glp-1_OP50_MergedReps_narrow_peaks_peak_48
I	461456	461941	486	461618	168.52	23.6062	2.42175	21.8799	HCF-1_somatic.vs.glp-1_OP50_MergedReps_narrow_peaks_peak_49a
I	461456	461941	486	461816	134.4	13.5117	2.04334	11.969	HCF-1_somatic.vs.glp-1_OP50_MergedReps_narrow_peaks_peak_49b
I	488121	488424	304	488285	302.4	41.2446	2.42717	39.2921	HCF-1_somatic.vs.glp-1_OP50_MergedReps_narrow_peaks_peak_50
I	489686	489969	284	489815	121.8	9.62419	1.85319	8.17747	HCF-1_somatic.vs.glp-1_OP50_MergedReps_narrow_peaks_peak_51
I	516338	517063	726	516755	182.17	29.7726	2.63938	27.9572	HCF-1_somatic.vs.glp-1_OP50_MergedReps_narrow_peaks_peak_52
I	518086	518810	725	518555	359.1	60.8454	2.74882	58.7051	HCF-1_somatic.vs.glp-1_OP50_MergedReps_narrow_peaks_peak_53
I	534078	535766	1689	534198	145.95	17.2188	2.21764	15.5999	HCF-1_somatic.vs.glp-1_OP50_MergedReps_narrow_peaks_peak_54a
I	534078	535766	1689	534441	186.9	31.8151	2.72315	29.973	HCF-1_somatic.vs.glp-1_OP50_MergedReps_narrow_peaks_peak_54b
I	534078	535766	1689	534857	120.22	9.34863	1.82942	7.90992	HCF-1_somatic.vs.glp-1_OP50_MergedReps_narrow_peaks_peak_54c
I	534078	535766	1689	535308	295.05	79.4953	3.79546	77.2016	HCF-1_somatic.vs.glp-1_OP50_MergedReps_narrow_peaks_peak_54d
I	534078	535766	1689	535559	213.67	47.1816	3.23969	45.1675	HCF-1_somatic.vs.glp-1_OP50_MergedReps_narrow_peaks_peak_54e
I	536456	537212	757	536823	482.47	48.6735	2.12048	46.6457	HCF-1_somatic.vs.glp-1_OP50_MergedReps_narrow_peaks_peak_55
I	537323	537525	203	537422	149.1	11.3318	1.83046	9.84286	HCF-1_somatic.vs.glp-1_OP50_MergedReps_narrow_peaks_peak_56
I	545431	545772	342	545601	149.1	18.6558	2.26518	17.0105	HCF-1_somatic.vs.glp-1_OP50_MergedReps_narrow_peaks_peak_57
I	545943	546264	322	546080	159.07	22.4454	2.41571	20.7359	HCF-1_somatic.vs.glp-1_OP50_MergedReps_narrow_peaks_peak_58
I	547214	547478	265	547353	127.57	10.6318	1.89078	9.15902	HCF-1_somatic.vs.glp-1_OP50_MergedReps_narrow_peaks_peak_59
I	547934	548625	692	548312	310.8	105.708	4.70541	103.221	HCF-1_somatic.vs.glp-1_OP50_MergedReps_narrow_peaks_peak_60
I	549258	549746	489	549436	170.1	26.9226	2.58209	25.1455	HCF-1_somatic.vs.glp-1_OP50_MergedReps_narrow_peaks_peak_61
I	550262	550539	278	550390	133.87	11.5526	1.92676	10.0575	HCF-1_somatic.vs.glp-1_OP50_MergedReps_narrow_peaks_peak_62
I	636646	637425	780	636965	339.67	125.971	5.14117	123.353	HCF-1_somatic.vs.glp-1_OP50_MergedReps_narrow_peaks_peak_63
I	637888	638333	446	638193	164.85	24.4416	2.50286	22.7008	HCF-1_somatic.vs.glp-1_OP50_MergedReps_narrow_peaks_peak_64
I	653767	654118	352	653905	171.67	27.345	2.60586	25.5621	HCF-1_somatic.vs.glp-1_OP50_MergedReps_narrow_peaks_peak_65
I	663443	663825	383	663586	201.6	37.8444	2.89425	35.9297	HCF-1_somatic.vs.glp-1_OP50_MergedReps_narrow_peaks_peak_66
I	677045	677433	389	677191	164.85	7.93421	1.59469	6.53993	HCF-1_somatic.vs.glp-1_OP50_MergedReps_narrow_peaks_peak_67
I	677696	677928	233	677800	111.82	7.02837	1.70266	5.66298	HCF-1_somatic.vs.glp-1_OP50_MergedReps_narrow_peaks_peak_68
I	678101	678509	409	678301	152.77	11.7743	1.85269	10.2731	HCF-1_somatic.vs.glp-1_OP50_MergedReps_narrow_peaks_peak_69
I	716506	716993	488	716732	340.72	45.362	2.40648	43.3663	HCF-1_somatic.vs.glp-1_OP50_MergedReps_narrow_peaks_peak_70
I	719756	720143	388	719890	160.12	22.8393	2.43156	21.1236	HCF-1_somatic.vs.glp-1_OP50_MergedReps_narrow_peaks_peak_71
I	754502	754901	400	754776	141.22	15.8285	2.14633	14.237	HCF-1_somatic.vs.glp-1_OP50_MergedReps_narrow_peaks_peak_72
I	851994	853416	1423	852200	331.27	120.271	5.0144	117.688	HCF-1_somatic.vs.glp-1_OP50_MergedReps_narrow_peaks_peak_73a
I	851994	853416	1423	852728	175.87	29.0592	2.66924	27.2526	HCF-1_somatic.vs.glp-1_OP50_MergedReps_narrow_peaks_peak_73b
I	851994	853416	1423	853201	392.17	165.715	5.93345	162.867	HCF-1_somatic.vs.glp-1_OP50_MergedReps_narrow_peaks_peak_73c
I	881328	882068	741	881682	180.6	30.9974	2.72669	29.1661	HCF-1_somatic.vs.glp-1_OP50_MergedReps_narrow_peaks_peak_74
I	882406	883347	942	882917	695.62	137.529	3.06879	134.841	HCF-1_somatic.vs.glp-1_OP50_MergedReps_narrow_peaks_peak_75
I	895882	896086	205	895989	124.95	10.4715	1.90073	9.00159	HCF-1_somatic.vs.glp-1_OP50_MergedReps_narrow_peaks_peak_76
I	915217	915612	396	915311	156.97	9.65276	1.7171	8.20555	HCF-1_somatic.vs.glp-1_OP50_MergedReps_narrow_peaks_peak_77
I	945957	946296	340	946029	119.17	9.07656	1.81358	7.64611	HCF-1_somatic.vs.glp-1_OP50_MergedReps_narrow_peaks_peak_78a
I	945957	946296	340	946281	97.65	4.02687	1.48874	2.78975	HCF-1_somatic.vs.glp-1_OP50_MergedReps_narrow_peaks_peak_78b
I	954406	954685	280	954550	130.2	11.0904	1.90142	9.60577	HCF-1_somatic.vs.glp-1_OP50_MergedReps_narrow_peaks_peak_79
I	957344	957666	323	957506	122.85	9.9032	1.86903	8.44876	HCF-1_somatic.vs.glp-1_OP50_MergedReps_narrow_peaks_peak_80
I	961508	961810	303	961671	122.32	9.9032	1.86111	8.44876	HCF-1_somatic.vs.glp-1_OP50_MergedReps_narrow_peaks_peak_81
I	972943	973462	520	973206	333.9	51.8165	2.61637	49.7587	HCF-1_somatic.vs.glp-1_OP50_MergedReps_narrow_peaks_peak_82
I	986608	987060	453	986733	138.6	14.8172	2.10672	13.247	HCF-1_somatic.vs.glp-1_OP50_MergedReps_narrow_peaks_peak_83a
I	986608	987060	453	986943	103.42	5.21863	1.57589	3.9232	HCF-1_somatic.vs.glp-1_OP50_MergedReps_narrow_peaks_peak_83b
I	987562	987906	345	987639	98.7	4.21531	1.50458	2.96825	HCF-1_somatic.vs.glp-1_OP50_MergedReps_narrow_peaks_peak_84
I	999196	999414	219	999307	136.5	13.3396	2.02203	11.802	HCF-1_somatic.vs.glp-1_OP50_MergedReps_narrow_peaks_peak_85
I	1022098	1022415	318	1022263	112.35	7.27165	1.71058	5.89774	HCF-1_somatic.vs.glp-1_OP50_MergedReps_narrow_peaks_peak_86
I	1029984	1030859	876	1030302	219.45	50.3233	3.32684	48.2781	HCF-1_somatic.vs.glp-1_OP50_MergedReps_narrow_peaks_peak_87a
I	1029984	1030859	876	1030579	218.4	49.7948	3.31099	47.7548	HCF-1_somatic.vs.glp-1_OP50_MergedReps_narrow_peaks_peak_87b
I	1031662	1031999	338	1031740	119.7	9.07656	1.8215	7.64611	HCF-1_somatic.vs.glp-1_OP50_MergedReps_narrow_peaks_peak_88
I	1034142	1034626	485	1034268	158.02	22.0541	2.39986	20.351	HCF-1_somatic.vs.glp-1_OP50_MergedReps_narrow_peaks_peak_89a
I	1034142	1034626	485	1034508	138.07	14.8172	2.0988	13.247	HCF-1_somatic.vs.glp-1_OP50_MergedReps_narrow_peaks_peak_89b
I	1049051	1049663	613	1049338	348.07	132.482	5.26793	129.824	HCF-1_somatic.vs.glp-1_OP50_MergedReps_narrow_peaks_peak_90
I	1050615	1050884	270	1050753	101.32	4.80521	1.5442	3.52896	HCF-1_somatic.vs.glp-1_OP50_MergedReps_narrow_peaks_peak_91
I	1051764	1052468	705	1052103	162.75	23.6352	2.47117	21.907	HCF-1_somatic.vs.glp-1_OP50_MergedReps_narrow_peaks_peak_92a
I	1051764	1052468	705	1052404	102.37	5.00992	1.56004	3.72429	HCF-1_somatic.vs.glp-1_OP50_MergedReps_narrow_peaks_peak_92b
I	1053592	1053953	362	1053768	147	17.5737	2.23349	15.948	HCF-1_somatic.vs.glp-1_OP50_MergedReps_narrow_peaks_peak_93
I	1061930	1062479	550	1062171	332.85	40.5737	2.30238	38.6295	HCF-1_somatic.vs.glp-1_OP50_MergedReps_narrow_peaks_peak_94
I	1066880	1067683	804	1067019	191.1	36.2986	2.899	34.4014	HCF-1_somatic.vs.glp-1_OP50_MergedReps_narrow_peaks_peak_95a
I	1066880	1067683	804	1067342	299.77	98.3226	4.53903	95.8874	HCF-1_somatic.vs.glp-1_OP50_MergedReps_narrow_peaks_peak_95b
I	1067953	1068765	813	1068349	1151.31	365.194	4.4837	361.434	HCF-1_somatic.vs.glp-1_OP50_MergedReps_narrow_peaks_peak_96
I	1069455	1070333	879	1069882	401.62	172.784	6.07606	169.9	HCF-1_somatic.vs.glp-1_OP50_MergedReps_narrow_peaks_peak_97
I	1096043	1096252	210	1096142	134.92	13.5117	2.05126	11.969	HCF-1_somatic.vs.glp-1_OP50_MergedReps_narrow_peaks_peak_98
I	1119194	1119471	278	1119292	102.37	5.00992	1.56004	3.72429	HCF-1_somatic.vs.glp-1_OP50_MergedReps_narrow_peaks_peak_99
I	1155763	1156433	671	1156033	264.6	76.0171	4.0082	73.7506	HCF-1_somatic.vs.glp-1_OP50_MergedReps_narrow_peaks_peak_100
I	1175599	1176036	438	1175772	179.55	30.8126	2.7247	28.9834	HCF-1_somatic.vs.glp-1_OP50_MergedReps_narrow_peaks_peak_101
I	1224601	1224827	227	1224725	111.82	6.79591	1.68393	5.43879	HCF-1_somatic.vs.glp-1_OP50_MergedReps_narrow_peaks_peak_102
I	1225525	1225766	242	1225665	110.25	6.78881	1.67889	5.4319	HCF-1_somatic.vs.glp-1_OP50_MergedReps_narrow_peaks_peak_103
I	1225949	1226595	647	1226196	108.67	6.32099	1.65512	4.98174	HCF-1_somatic.vs.glp-1_OP50_MergedReps_narrow_peaks_peak_104a
I	1225949	1226595	647	1226454	103.95	4.76865	1.54336	3.49689	HCF-1_somatic.vs.glp-1_OP50_MergedReps_narrow_peaks_peak_104b
I	1227524	1228364	841	1227607	95.02	3.66246	1.44912	2.44606	HCF-1_somatic.vs.glp-1_OP50_MergedReps_narrow_peaks_peak_105a
I	1227524	1228364	841	1228062	192.67	7.27344	1.50134	5.89952	HCF-1_somatic.vs.glp-1_OP50_MergedReps_narrow_peaks_peak_105b
I	1229072	1229727	656	1229386	535.49	88.8474	2.73721	86.4813	HCF-1_somatic.vs.glp-1_OP50_MergedReps_narrow_peaks_peak_106
I	1230341	1230564	224	1230539	150.15	7.67989	1.60796	6.29397	HCF-1_somatic.vs.glp-1_OP50_MergedReps_narrow_peaks_peak_107
I	1230944	1231166	223	1231050	131.77	10.5755	1.87005	9.10369	HCF-1_somatic.vs.glp-1_OP50_MergedReps_narrow_peaks_peak_108
I	1251456	1251880	425	1251665	153.82	6.00686	1.50314	4.68163	HCF-1_somatic.vs.glp-1_OP50_MergedReps_narrow_peaks_peak_109
I	1273773	1274098	326	1273987	110.77	6.78881	1.68681	5.4319	HCF-1_somatic.vs.glp-1_OP50_MergedReps_narrow_peaks_peak_110
I	1295461	1295963	503	1295554	96.07	3.84258	1.46497	2.61562	HCF-1_somatic.vs.glp-1_OP50_MergedReps_narrow_peaks_peak_111a
I	1295461	1295963	503	1295735	113.92	7.51863	1.73435	6.13638	HCF-1_somatic.vs.glp-1_OP50_MergedReps_narrow_peaks_peak_111b
I	1296455	1296931	477	1296693	342.82	52.7705	2.6047	50.7035	HCF-1_somatic.vs.glp-1_OP50_MergedReps_narrow_peaks_peak_112
I	1298728	1299122	395	1298882	120.75	9.34863	1.83734	7.90992	HCF-1_somatic.vs.glp-1_OP50_MergedReps_narrow_peaks_peak_113
I	1300002	1300382	381	1300238	127.57	9.47892	1.81089	8.03769	HCF-1_somatic.vs.glp-1_OP50_MergedReps_narrow_peaks_peak_114
I	1301685	1301920	236	1301817	132.3	12.8778	2.01165	11.3497	HCF-1_somatic.vs.glp-1_OP50_MergedReps_narrow_peaks_peak_115
I	1336573	1337048	476	1336715	151.2	19.3915	2.29687	17.7326	HCF-1_somatic.vs.glp-1_OP50_MergedReps_narrow_peaks_peak_116a
I	1336573	1337048	476	1336922	127.05	11.3492	1.93242	9.85777	HCF-1_somatic.vs.glp-1_OP50_MergedReps_narrow_peaks_peak_116b
I	1339769	1340695	927	1340015	214.72	47.7002	3.25553	45.6809	HCF-1_somatic.vs.glp-1_OP50_MergedReps_narrow_peaks_peak_117a
I	1339769	1340695	927	1340333	252	68.2282	3.81805	66.0255	HCF-1_somatic.vs.glp-1_OP50_MergedReps_narrow_peaks_peak_117b
I	1346077	1346490	414	1346242	133.35	13.1931	2.02749	11.6578	HCF-1_somatic.vs.glp-1_OP50_MergedReps_narrow_peaks_peak_118
I	1361057	1361655	599	1361390	446.77	90.7843	3.10951	88.4035	HCF-1_somatic.vs.glp-1_OP50_MergedReps_narrow_peaks_peak_119
I	1368841	1369072	232	1368963	119.7	9.07656	1.8215	7.64611	HCF-1_somatic.vs.glp-1_OP50_MergedReps_narrow_peaks_peak_120
I	1392851	1393226	376	1393073	227.85	54.6218	3.4536	52.5366	HCF-1_somatic.vs.glp-1_OP50_MergedReps_narrow_peaks_peak_121
I	1409940	1410282	343	1410159	119.17	9.07656	1.81358	7.64611	HCF-1_somatic.vs.glp-1_OP50_MergedReps_narrow_peaks_peak_122
I	1415939	1416447	509	1416078	771.21	370.187	7.02014	366.406	HCF-1_somatic.vs.glp-1_OP50_MergedReps_narrow_peaks_peak_123
I	1435001	1435838	838	1435482	648.89	331.493	7.60997	327.863	HCF-1_somatic.vs.glp-1_OP50_MergedReps_narrow_peaks_peak_124
I	1444223	1444501	279	1444366	145.95	17.2188	2.21764	15.5999	HCF-1_somatic.vs.glp-1_OP50_MergedReps_narrow_peaks_peak_125
I	1446687	1447329	643	1447061	626.32	330.856	7.94072	327.229	HCF-1_somatic.vs.glp-1_OP50_MergedReps_narrow_peaks_peak_126
I	1481507	1481996	490	1481679	145.95	17.2188	2.21764	15.5999	HCF-1_somatic.vs.glp-1_OP50_MergedReps_narrow_peaks_peak_127a
I	1481507	1481996	490	1481861	148.57	18.2922	2.25725	16.6539	HCF-1_somatic.vs.glp-1_OP50_MergedReps_narrow_peaks_peak_127b
I	1493372	1493718	347	1493566	130.2	12.2566	1.97995	10.743	HCF-1_somatic.vs.glp-1_OP50_MergedReps_narrow_peaks_peak_128
I	1514367	1514794	428	1514467	123.9	10.1856	1.88488	8.72343	HCF-1_somatic.vs.glp-1_OP50_MergedReps_narrow_peaks_peak_129
I	1540432	1541225	794	1540796	414.22	108.427	3.74072	105.923	HCF-1_somatic.vs.glp-1_OP50_MergedReps_narrow_peaks_peak_130
I	1558873	1559542	670	1559177	214.72	35.7888	2.69653	33.8989	HCF-1_somatic.vs.glp-1_OP50_MergedReps_narrow_peaks_peak_131
I	1562749	1562974	226	1562860	142.27	16.1716	2.16218	14.5732	HCF-1_somatic.vs.glp-1_OP50_MergedReps_narrow_peaks_peak_132
I	1565202	1565491	290	1565373	115.5	8.02356	1.75812	6.6259	HCF-1_somatic.vs.glp-1_OP50_MergedReps_narrow_peaks_peak_133
I	1575269	1575932	664	1575616	280.87	85.9806	4.25381	83.6351	HCF-1_somatic.vs.glp-1_OP50_MergedReps_narrow_peaks_peak_134
I	1581067	1581453	387	1581167	126	10.7607	1.91657	9.2832	HCF-1_somatic.vs.glp-1_OP50_MergedReps_narrow_peaks_peak_135
I	1588034	1588636	603	1588197	149.62	18.6558	2.2731	17.0105	HCF-1_somatic.vs.glp-1_OP50_MergedReps_narrow_peaks_peak_136a
I	1588034	1588636	603	1588470	170.1	26.9226	2.58209	25.1455	HCF-1_somatic.vs.glp-1_OP50_MergedReps_narrow_peaks_peak_136b
I	1609969	1610431	463	1610246	274.05	82.1969	4.15081	79.8811	HCF-1_somatic.vs.glp-1_OP50_MergedReps_narrow_peaks_peak_137
I	1628425	1629085	661	1628767	488.24	180.318	5.14993	177.396	HCF-1_somatic.vs.glp-1_OP50_MergedReps_narrow_peaks_peak_138
I	1629131	1629330	200	1629307	110.77	6.78881	1.68681	5.4319	HCF-1_somatic.vs.glp-1_OP50_MergedReps_narrow_peaks_peak_139
I	1678923	1679387	465	1679211	121.8	9.62419	1.85319	8.17747	HCF-1_somatic.vs.glp-1_OP50_MergedReps_narrow_peaks_peak_140
I	1687534	1688096	563	1687785	313.42	29.0247	2.02852	27.22	HCF-1_somatic.vs.glp-1_OP50_MergedReps_narrow_peaks_peak_141
I	1688885	1689204	320	1689007	118.65	8.80798	1.80565	7.38555	HCF-1_somatic.vs.glp-1_OP50_MergedReps_narrow_peaks_peak_142
I	1689892	1690274	383	1690166	125.47	6.16922	1.58092	4.83674	HCF-1_somatic.vs.glp-1_OP50_MergedReps_narrow_peaks_peak_143
I	1690929	1691665	737	1691315	509.77	128.415	3.64835	125.782	HCF-1_somatic.vs.glp-1_OP50_MergedReps_narrow_peaks_peak_144
I	1694922	1695496	575	1695277	155.92	20.8965	2.36817	19.2116	HCF-1_somatic.vs.glp-1_OP50_MergedReps_narrow_peaks_peak_145
I	1696982	1697245	264	1697106	127.57	11.3492	1.94034	9.85777	HCF-1_somatic.vs.glp-1_OP50_MergedReps_narrow_peaks_peak_146
I	1697672	1698413	742	1698029	996.96	299.427	4.26479	295.935	HCF-1_somatic.vs.glp-1_OP50_MergedReps_narrow_peaks_peak_147
I	1700623	1702336	1714	1701061	337.05	109.877	4.50728	107.362	HCF-1_somatic.vs.glp-1_OP50_MergedReps_narrow_peaks_peak_148a
I	1700623	1702336	1714	1701373	295.57	95.6799	4.47565	93.264	HCF-1_somatic.vs.glp-1_OP50_MergedReps_narrow_peaks_peak_148b
I	1700623	1702336	1714	1701809	309.22	105.03	4.68164	102.548	HCF-1_somatic.vs.glp-1_OP50_MergedReps_narrow_peaks_peak_148c
I	1700623	1702336	1714	1702010	293.47	94.3673	4.44396	91.9602	HCF-1_somatic.vs.glp-1_OP50_MergedReps_narrow_peaks_peak_148d
I	1715421	1715677	257	1715523	97.65	4.02687	1.48874	2.78975	HCF-1_somatic.vs.glp-1_OP50_MergedReps_narrow_peaks_peak_149
I	1717287	1717967	681	1717570	355.42	87.7904	3.5642	85.432	HCF-1_somatic.vs.glp-1_OP50_MergedReps_narrow_peaks_peak_150
I	1718894	1719582	689	1719276	282.45	33.1856	2.24957	31.3261	HCF-1_somatic.vs.glp-1_OP50_MergedReps_narrow_peaks_peak_151
I	1720663	1720877	215	1720768	126.52	11.0533	1.92449	9.56931	HCF-1_somatic.vs.glp-1_OP50_MergedReps_narrow_peaks_peak_152
I	1750846	1751470	625	1751294	353.32	136.143	5.34716	133.463	HCF-1_somatic.vs.glp-1_OP50_MergedReps_narrow_peaks_peak_153
I	1778644	1778977	334	1778736	98.17	4.21531	1.49666	2.96825	HCF-1_somatic.vs.glp-1_OP50_MergedReps_narrow_peaks_peak_154a
I	1778644	1778977	334	1778862	93.97	3.31488	1.43328	2.1172	HCF-1_somatic.vs.glp-1_OP50_MergedReps_narrow_peaks_peak_154b
I	1792517	1792916	400	1792672	161.17	23.2359	2.4474	21.5139	HCF-1_somatic.vs.glp-1_OP50_MergedReps_narrow_peaks_peak_155
I	1823053	1823330	278	1823186	231.52	56.8167	3.50906	54.7119	HCF-1_somatic.vs.glp-1_OP50_MergedReps_narrow_peaks_peak_156
I	1832457	1832916	460	1832718	160.65	22.8393	2.43948	21.1236	HCF-1_somatic.vs.glp-1_OP50_MergedReps_narrow_peaks_peak_157
I	1834747	1837621	2875	1835013	107.1	6.09277	1.63135	4.76239	HCF-1_somatic.vs.glp-1_OP50_MergedReps_narrow_peaks_peak_158a
I	1834747	1837621	2875	1835582	581.17	239.662	5.82167	236.439	HCF-1_somatic.vs.glp-1_OP50_MergedReps_narrow_peaks_peak_158b
I	1834747	1837621	2875	1836879	857.31	313.32	5.1396	309.77	HCF-1_somatic.vs.glp-1_OP50_MergedReps_narrow_peaks_peak_158c
I	1834747	1837621	2875	1837597	99.22	4.40787	1.51251	3.15087	HCF-1_somatic.vs.glp-1_OP50_MergedReps_narrow_peaks_peak_158d
I	1841852	1842269	418	1841998	224.7	52.9954	3.40607	50.9256	HCF-1_somatic.vs.glp-1_OP50_MergedReps_narrow_peaks_peak_159
I	1844882	1845315	434	1845075	254.1	70.0005	3.84974	67.7834	HCF-1_somatic.vs.glp-1_OP50_MergedReps_narrow_peaks_peak_160
I	1861811	1862059	249	1861954	111.3	7.02837	1.69473	5.66298	HCF-1_somatic.vs.glp-1_OP50_MergedReps_narrow_peaks_peak_161
I	1873363	1874382	1020	1873948	882.51	422.322	7.01201	418.352	HCF-1_somatic.vs.glp-1_OP50_MergedReps_narrow_peaks_peak_162
I	1887887	1888420	534	1888111	180.07	29.9403	2.66283	28.1217	HCF-1_somatic.vs.glp-1_OP50_MergedReps_narrow_peaks_peak_163
I	1889002	1889530	529	1889315	209.47	45.1273	3.1763	43.1334	HCF-1_somatic.vs.glp-1_OP50_MergedReps_narrow_peaks_peak_164
I	1894906	1895131	226	1895018	165.37	24.8487	2.51078	23.1015	HCF-1_somatic.vs.glp-1_OP50_MergedReps_narrow_peaks_peak_165
I	1913762	1914254	493	1914075	169.57	12.2706	1.8146	10.7568	HCF-1_somatic.vs.glp-1_OP50_MergedReps_narrow_peaks_peak_166
I	1919201	1919572	372	1919358	138.07	4.25518	1.40478	3.00678	HCF-1_somatic.vs.glp-1_OP50_MergedReps_narrow_peaks_peak_167
I	1958310	1958958	649	1958691	275.62	82.8236	4.17458	80.5029	HCF-1_somatic.vs.glp-1_OP50_MergedReps_narrow_peaks_peak_168
I	2011100	2011769	670	2011442	461.99	168.285	5.08785	165.424	HCF-1_somatic.vs.glp-1_OP50_MergedReps_narrow_peaks_peak_169
I	2019353	2020330	978	2019499	202.12	41.6116	3.06538	39.6547	HCF-1_somatic.vs.glp-1_OP50_MergedReps_narrow_peaks_peak_170a
I	2019353	2020330	978	2019721	169.57	22.5072	2.35598	20.7971	HCF-1_somatic.vs.glp-1_OP50_MergedReps_narrow_peaks_peak_170b
I	2019353	2020330	978	2019966	190.05	28.4881	2.51378	26.6903	HCF-1_somatic.vs.glp-1_OP50_MergedReps_narrow_peaks_peak_170c
I	2020998	2021755	758	2021379	303.97	59.6659	3.01952	57.5355	HCF-1_somatic.vs.glp-1_OP50_MergedReps_narrow_peaks_peak_171
I	2022983	2024023	1041	2023294	160.65	18.3304	2.18443	16.6913	HCF-1_somatic.vs.glp-1_OP50_MergedReps_narrow_peaks_peak_172a
I	2022983	2024023	1041	2023728	143.32	16.5177	2.17803	14.9125	HCF-1_somatic.vs.glp-1_OP50_MergedReps_narrow_peaks_peak_172b
I	2024292	2025054	763	2024794	463.04	125.983	3.86703	123.365	HCF-1_somatic.vs.glp-1_OP50_MergedReps_narrow_peaks_peak_173
I	2033885	2034183	299	2034001	116.55	8.28146	1.77396	6.87536	HCF-1_somatic.vs.glp-1_OP50_MergedReps_narrow_peaks_peak_174
I	2036450	2036907	458	2036719	176.4	29.494	2.67716	27.6815	HCF-1_somatic.vs.glp-1_OP50_MergedReps_narrow_peaks_peak_175
I	2039607	2040020	414	2039791	128.1	11.6484	1.94826	10.1495	HCF-1_somatic.vs.glp-1_OP50_MergedReps_narrow_peaks_peak_176
I	2044731	2045352	622	2045172	214.2	31.54	2.50229	29.702	HCF-1_somatic.vs.glp-1_OP50_MergedReps_narrow_peaks_peak_177
I	2047026	2047501	476	2047161	155.92	20.8965	2.36817	19.2116	HCF-1_somatic.vs.glp-1_OP50_MergedReps_narrow_peaks_peak_178a
I	2047026	2047501	476	2047341	150.67	19.0223	2.28895	17.3702	HCF-1_somatic.vs.glp-1_OP50_MergedReps_narrow_peaks_peak_178b
I	2049044	2049274	231	2049154	107.1	5.32828	1.56665	4.02963	HCF-1_somatic.vs.glp-1_OP50_MergedReps_narrow_peaks_peak_179
I	2050013	2050431	419	2050282	139.12	15.1512	2.11464	13.5739	HCF-1_somatic.vs.glp-1_OP50_MergedReps_narrow_peaks_peak_180
I	2062682	2062949	268	2062815	130.2	12.2566	1.97995	10.743	HCF-1_somatic.vs.glp-1_OP50_MergedReps_narrow_peaks_peak_181
I	2063832	2064347	516	2064001	238.35	60.7292	3.61206	58.5895	HCF-1_somatic.vs.glp-1_OP50_MergedReps_narrow_peaks_peak_182a
I	2063832	2064347	516	2064132	228.37	55.1677	3.46152	53.0774	HCF-1_somatic.vs.glp-1_OP50_MergedReps_narrow_peaks_peak_182b
I	2064558	2065112	555	2064763	129.15	11.9509	1.96411	10.4445	HCF-1_somatic.vs.glp-1_OP50_MergedReps_narrow_peaks_peak_183a
I	2064558	2065112	555	2064963	103.95	5.21863	1.58381	3.9232	HCF-1_somatic.vs.glp-1_OP50_MergedReps_narrow_peaks_peak_183b
I	2070330	2071354	1025	2070408	103.42	3.92859	1.45843	2.69869	HCF-1_somatic.vs.glp-1_OP50_MergedReps_narrow_peaks_peak_184a
I	2070330	2071354	1025	2070793	202.12	25.0569	2.28227	23.3073	HCF-1_somatic.vs.glp-1_OP50_MergedReps_narrow_peaks_peak_184b
I	2070330	2071354	1025	2071038	206.32	43.6081	3.12877	41.6301	HCF-1_somatic.vs.glp-1_OP50_MergedReps_narrow_peaks_peak_184c
I	2076649	2078469	1821	2077239	232.05	57.3701	3.51698	55.2602	HCF-1_somatic.vs.glp-1_OP50_MergedReps_narrow_peaks_peak_185a
I	2076649	2078469	1821	2077797	141.75	15.8285	2.15426	14.237	HCF-1_somatic.vs.glp-1_OP50_MergedReps_narrow_peaks_peak_185b
I	2076649	2078469	1821	2078075	174.82	28.627	2.6534	26.8262	HCF-1_somatic.vs.glp-1_OP50_MergedReps_narrow_peaks_peak_185c
I	2084116	2085869	1754	2084440	183.22	25.056	2.3925	23.3065	HCF-1_somatic.vs.glp-1_OP50_MergedReps_narrow_peaks_peak_186a
I	2084116	2085869	1754	2085050	379.57	91.0331	3.49147	88.6512	HCF-1_somatic.vs.glp-1_OP50_MergedReps_narrow_peaks_peak_186b
I	2084116	2085869	1754	2085465	134.92	7.28273	1.63763	5.90839	HCF-1_somatic.vs.glp-1_OP50_MergedReps_narrow_peaks_peak_186c
I	2084116	2085869	1754	2085764	109.2	6.55301	1.66304	5.20482	HCF-1_somatic.vs.glp-1_OP50_MergedReps_narrow_peaks_peak_186d
I	2085938	2086187	250	2086094	102.37	5.00992	1.56004	3.72429	HCF-1_somatic.vs.glp-1_OP50_MergedReps_narrow_peaks_peak_187
I	2096719	2097268	550	2096974	225.75	53.5356	3.42191	51.4605	HCF-1_somatic.vs.glp-1_OP50_MergedReps_narrow_peaks_peak_188
I	2119311	2119652	342	2119467	127.57	7.77821	1.69175	6.38725	HCF-1_somatic.vs.glp-1_OP50_MergedReps_narrow_peaks_peak_189
I	2120593	2120792	200	2120690	124.95	9.04518	1.79926	7.61771	HCF-1_somatic.vs.glp-1_OP50_MergedReps_narrow_peaks_peak_190
I	2125032	2125446	415	2125287	189.52	23.1612	2.26813	21.4418	HCF-1_somatic.vs.glp-1_OP50_MergedReps_narrow_peaks_peak_191
I	2126610	2127068	459	2126793	176.92	29.494	2.68509	27.6815	HCF-1_somatic.vs.glp-1_OP50_MergedReps_narrow_peaks_peak_192
I	2155487	2155925	439	2155748	186.9	33.9724	2.83562	32.1027	HCF-1_somatic.vs.glp-1_OP50_MergedReps_narrow_peaks_peak_193
I	2190249	2190561	313	2190442	127.57	4.85444	1.47785	3.57657	HCF-1_somatic.vs.glp-1_OP50_MergedReps_narrow_peaks_peak_194
I	2190603	2190806	204	2190694	143.85	14.6382	2.06926	13.0728	HCF-1_somatic.vs.glp-1_OP50_MergedReps_narrow_peaks_peak_195
I	2247504	2247736	233	2247686	121.8	9.62419	1.85319	8.17747	HCF-1_somatic.vs.glp-1_OP50_MergedReps_narrow_peaks_peak_196
I	2247869	2248073	205	2247964	126	9.31063	1.81426	7.87528	HCF-1_somatic.vs.glp-1_OP50_MergedReps_narrow_peaks_peak_197
I	2249071	2249460	390	2249206	143.85	16.5177	2.18595	14.9125	HCF-1_somatic.vs.glp-1_OP50_MergedReps_narrow_peaks_peak_198
I	2290932	2291789	858	2291343	588.52	188.82	4.50013	185.854	HCF-1_somatic.vs.glp-1_OP50_MergedReps_narrow_peaks_peak_199
I	2292386	2293235	850	2292909	413.17	133.718	4.50184	131.053	HCF-1_somatic.vs.glp-1_OP50_MergedReps_narrow_peaks_peak_200
I	2299372	2300062	691	2299715	182.17	30.5125	2.67796	28.6875	HCF-1_somatic.vs.glp-1_OP50_MergedReps_narrow_peaks_peak_201
I	2306689	2307197	509	2307013	196.87	38.6809	2.98615	36.7563	HCF-1_somatic.vs.glp-1_OP50_MergedReps_narrow_peaks_peak_202
I	2312058	2312457	400	2312198	128.62	11.6484	1.95619	10.1495	HCF-1_somatic.vs.glp-1_OP50_MergedReps_narrow_peaks_peak_203
I	2312729	2313322	594	2313046	186.9	33.9724	2.83562	32.1027	HCF-1_somatic.vs.glp-1_OP50_MergedReps_narrow_peaks_peak_204
I	2321695	2322308	614	2321816	233.1	57.9254	3.53283	55.8104	HCF-1_somatic.vs.glp-1_OP50_MergedReps_narrow_peaks_peak_205a
I	2321695	2322308	614	2322098	137.02	14.4862	2.08295	12.9231	HCF-1_somatic.vs.glp-1_OP50_MergedReps_narrow_peaks_peak_205b
I	2322383	2322686	304	2322518	154.35	20.5161	2.3444	18.8377	HCF-1_somatic.vs.glp-1_OP50_MergedReps_narrow_peaks_peak_206
I	2333090	2333376	287	2333249	129.67	11.9509	1.97203	10.4445	HCF-1_somatic.vs.glp-1_OP50_MergedReps_narrow_peaks_peak_207
I	2385121	2385358	238	2385233	106.57	5.8684	1.62343	4.54693	HCF-1_somatic.vs.glp-1_OP50_MergedReps_narrow_peaks_peak_208
I	2393249	2393794	546	2393555	297.67	96.9983	4.50734	94.5729	HCF-1_somatic.vs.glp-1_OP50_MergedReps_narrow_peaks_peak_209
I	2395013	2395415	403	2395112	126	10.7607	1.91657	9.2832	HCF-1_somatic.vs.glp-1_OP50_MergedReps_narrow_peaks_peak_210
I	2401016	2401942	927	2401113	117.07	8.54294	1.78188	7.12862	HCF-1_somatic.vs.glp-1_OP50_MergedReps_narrow_peaks_peak_211a
I	2401016	2401942	927	2401737	354.37	136.879	5.36301	134.194	HCF-1_somatic.vs.glp-1_OP50_MergedReps_narrow_peaks_peak_211b
I	2409958	2410395	438	2410239	257.77	71.7879	3.9052	69.5561	HCF-1_somatic.vs.glp-1_OP50_MergedReps_narrow_peaks_peak_212
I	2420355	2421015	661	2420631	439.94	152.871	4.84554	150.093	HCF-1_somatic.vs.glp-1_OP50_MergedReps_narrow_peaks_peak_213
I	2421505	2422319	815	2421951	446.77	209.4	6.75742	206.326	HCF-1_somatic.vs.glp-1_OP50_MergedReps_narrow_peaks_peak_214
I	2431038	2431267	230	2431137	105.52	5.6479	1.60758	4.33589	HCF-1_somatic.vs.glp-1_OP50_MergedReps_narrow_peaks_peak_215
I	2433480	2433988	509	2433729	314.47	108.436	4.76087	105.93	HCF-1_somatic.vs.glp-1_OP50_MergedReps_narrow_peaks_peak_216
I	2436797	2437275	479	2436970	157.5	21.6655	2.39194	19.9688	HCF-1_somatic.vs.glp-1_OP50_MergedReps_narrow_peaks_peak_217
I	2485403	2486048	646	2485744	254.1	70.0005	3.84974	67.7834	HCF-1_somatic.vs.glp-1_OP50_MergedReps_narrow_peaks_peak_218
I	2514002	2514494	493	2514259	239.4	25.1679	2.12741	23.4173	HCF-1_somatic.vs.glp-1_OP50_MergedReps_narrow_peaks_peak_219
I	2516639	2516971	333	2516735	109.72	5.7539	1.60469	4.43874	HCF-1_somatic.vs.glp-1_OP50_MergedReps_narrow_peaks_peak_220
I	2577095	2577534	440	2577323	124.95	10.4715	1.90073	9.00159	HCF-1_somatic.vs.glp-1_OP50_MergedReps_narrow_peaks_peak_221
I	2580192	2581154	963	2580325	130.72	12.2566	1.98788	10.743	HCF-1_somatic.vs.glp-1_OP50_MergedReps_narrow_peaks_peak_222a
I	2580192	2581154	963	2580666	130.2	12.2566	1.97995	10.743	HCF-1_somatic.vs.glp-1_OP50_MergedReps_narrow_peaks_peak_222b
I	2585891	2588071	2181	2586381	285.6	66.982	3.41186	64.7912	HCF-1_somatic.vs.glp-1_OP50_MergedReps_narrow_peaks_peak_223a
I	2585891	2588071	2181	2587708	415.79	113.966	3.89528	111.423	HCF-1_somatic.vs.glp-1_OP50_MergedReps_narrow_peaks_peak_223b
I	2588498	2588766	269	2588634	101.32	4.80521	1.5442	3.52896	HCF-1_somatic.vs.glp-1_OP50_MergedReps_narrow_peaks_peak_224
I	2588934	2589227	294	2589069	117.07	7.93763	1.73637	6.54308	HCF-1_somatic.vs.glp-1_OP50_MergedReps_narrow_peaks_peak_225
I	2591457	2591837	381	2591544	110.25	6.78881	1.67889	5.4319	HCF-1_somatic.vs.glp-1_OP50_MergedReps_narrow_peaks_peak_226a
I	2591457	2591837	381	2591728	103.42	5.21863	1.57589	3.9232	HCF-1_somatic.vs.glp-1_OP50_MergedReps_narrow_peaks_peak_226b
I	2603565	2604090	526	2603776	292.42	88.2441	4.19173	85.8825	HCF-1_somatic.vs.glp-1_OP50_MergedReps_narrow_peaks_peak_227
I	2605229	2605628	400	2605475	168.52	21.7725	2.32223	20.0743	HCF-1_somatic.vs.glp-1_OP50_MergedReps_narrow_peaks_peak_228
I	2620300	2620706	407	2620398	124.42	10.4715	1.8928	9.00159	HCF-1_somatic.vs.glp-1_OP50_MergedReps_narrow_peaks_peak_229
I	2628111	2629796	1686	2628489	297.15	96.9983	4.49942	94.5729	HCF-1_somatic.vs.glp-1_OP50_MergedReps_narrow_peaks_peak_230a
I	2628111	2629796	1686	2628848	374.85	151.847	5.672	149.075	HCF-1_somatic.vs.glp-1_OP50_MergedReps_narrow_peaks_peak_230b
I	2628111	2629796	1686	2629307	298.2	97.6597	4.51526	95.2294	HCF-1_somatic.vs.glp-1_OP50_MergedReps_narrow_peaks_peak_230c
I	2628111	2629796	1686	2629581	168	25.6706	2.5504	23.9112	HCF-1_somatic.vs.glp-1_OP50_MergedReps_narrow_peaks_peak_230d
I	2634558	2634915	358	2634656	113.92	7.51863	1.73435	6.13638	HCF-1_somatic.vs.glp-1_OP50_MergedReps_narrow_peaks_peak_231
I	2636011	2636382	372	2636166	164.32	24.4416	2.49494	22.7008	HCF-1_somatic.vs.glp-1_OP50_MergedReps_narrow_peaks_peak_232
I	2639411	2640133	723	2639787	324.45	115.351	4.9114	112.799	HCF-1_somatic.vs.glp-1_OP50_MergedReps_narrow_peaks_peak_233
I	2641045	2641325	281	2641136	101.85	4.80521	1.55212	3.52896	HCF-1_somatic.vs.glp-1_OP50_MergedReps_narrow_peaks_peak_234
I	2641754	2641955	202	2641867	93.45	3.31488	1.42536	2.1172	HCF-1_somatic.vs.glp-1_OP50_MergedReps_narrow_peaks_peak_235
I	2642294	2642738	445	2642572	212.62	46.665	3.22384	44.6562	HCF-1_somatic.vs.glp-1_OP50_MergedReps_narrow_peaks_peak_236
I	2655934	2656256	323	2656115	128.62	5.74964	1.54313	4.43472	HCF-1_somatic.vs.glp-1_OP50_MergedReps_narrow_peaks_peak_237
I	2656894	2657551	658	2657288	255.67	47.1822	2.88395	45.168	HCF-1_somatic.vs.glp-1_OP50_MergedReps_narrow_peaks_peak_238
I	2659473	2660350	878	2659980	298.72	57.2624	2.96754	55.1543	HCF-1_somatic.vs.glp-1_OP50_MergedReps_narrow_peaks_peak_239
I	2664006	2664278	273	2664152	124.95	10.4715	1.90073	9.00159	HCF-1_somatic.vs.glp-1_OP50_MergedReps_narrow_peaks_peak_240
I	2664745	2665030	286	2664905	111.3	7.02837	1.69473	5.66298	HCF-1_somatic.vs.glp-1_OP50_MergedReps_narrow_peaks_peak_241
I	2665829	2666989	1161	2666022	182.17	32.1527	2.76432	30.3059	HCF-1_somatic.vs.glp-1_OP50_MergedReps_narrow_peaks_peak_242a
I	2665829	2666989	1161	2666574	144.37	16.8668	2.19387	15.2547	HCF-1_somatic.vs.glp-1_OP50_MergedReps_narrow_peaks_peak_242b
I	2667608	2668930	1323	2667941	362.25	70.4755	3.00203	68.2553	HCF-1_somatic.vs.glp-1_OP50_MergedReps_narrow_peaks_peak_243a
I	2667608	2668930	1323	2668484	212.62	37.3642	2.78154	35.4549	HCF-1_somatic.vs.glp-1_OP50_MergedReps_narrow_peaks_peak_243b
I	2669158	2669770	613	2669346	164.85	7.41136	1.5646	6.03408	HCF-1_somatic.vs.glp-1_OP50_MergedReps_narrow_peaks_peak_244a
I	2669158	2669770	613	2669610	99.75	3.61074	1.44339	2.40007	HCF-1_somatic.vs.glp-1_OP50_MergedReps_narrow_peaks_peak_244b
I	2669861	2670136	276	2670060	103.95	5.12899	1.57581	3.83942	HCF-1_somatic.vs.glp-1_OP50_MergedReps_narrow_peaks_peak_245
I	2670422	2671102	681	2670814	218.4	19.4245	1.97655	17.7653	HCF-1_somatic.vs.glp-1_OP50_MergedReps_narrow_peaks_peak_246
I	2671884	2672853	970	2672197	192.67	23.9134	2.28927	22.1818	HCF-1_somatic.vs.glp-1_OP50_MergedReps_narrow_peaks_peak_247a
I	2671884	2672853	970	2672633	166.95	17.3087	2.09935	15.6886	HCF-1_somatic.vs.glp-1_OP50_MergedReps_narrow_peaks_peak_247b
I	2686453	2686722	270	2686586	133.87	13.1931	2.03541	11.6578	HCF-1_somatic.vs.glp-1_OP50_MergedReps_narrow_peaks_peak_248
I	2687756	2688201	446	2687909	141.22	15.8285	2.14633	14.237	HCF-1_somatic.vs.glp-1_OP50_MergedReps_narrow_peaks_peak_249
I	2688652	2690107	1456	2689033	282.45	36.0447	2.34253	34.1511	HCF-1_somatic.vs.glp-1_OP50_MergedReps_narrow_peaks_peak_250a
I	2688652	2690107	1456	2689377	205.27	25.9299	2.3073	24.1675	HCF-1_somatic.vs.glp-1_OP50_MergedReps_narrow_peaks_peak_250b
I	2690218	2690739	522	2690361	151.2	19.3915	2.29687	17.7326	HCF-1_somatic.vs.glp-1_OP50_MergedReps_narrow_peaks_peak_251
I	2707137	2707435	299	2707323	114.45	7.76928	1.74227	6.37867	HCF-1_somatic.vs.glp-1_OP50_MergedReps_narrow_peaks_peak_252
I	2726473	2728060	1588	2726771	207.9	44.1124	3.15253	42.129	HCF-1_somatic.vs.glp-1_OP50_MergedReps_narrow_peaks_peak_253a
I	2726473	2728060	1588	2727606	502.94	239.153	6.90334	235.932	HCF-1_somatic.vs.glp-1_OP50_MergedReps_narrow_peaks_peak_253b
I	2728532	2729163	632	2728850	249.9	40.5778	2.66911	38.6335	HCF-1_somatic.vs.glp-1_OP50_MergedReps_narrow_peaks_peak_254
I	2752967	2753288	322	2753140	126.52	11.0533	1.92449	9.56931	HCF-1_somatic.vs.glp-1_OP50_MergedReps_narrow_peaks_peak_255
I	2760842	2761382	541	2761141	274.57	82.1969	4.15873	79.8811	HCF-1_somatic.vs.glp-1_OP50_MergedReps_narrow_peaks_peak_256
I	2773767	2774367	601	2774091	319.72	111.876	4.8401	109.348	HCF-1_somatic.vs.glp-1_OP50_MergedReps_narrow_peaks_peak_257
I	2776019	2776518	500	2776181	214.72	47.7002	3.25553	45.6809	HCF-1_somatic.vs.glp-1_OP50_MergedReps_narrow_peaks_peak_258
I	2800614	2801169	556	2800892	250.42	34.192	2.41752	32.3201	HCF-1_somatic.vs.glp-1_OP50_MergedReps_narrow_peaks_peak_259
I	2831340	2832108	769	2831792	366.45	66.4038	2.87067	64.2181	HCF-1_somatic.vs.glp-1_OP50_MergedReps_narrow_peaks_peak_260
I	2835263	2835462	200	2835360	105.52	5.6479	1.60758	4.33589	HCF-1_somatic.vs.glp-1_OP50_MergedReps_narrow_peaks_peak_261
I	2857516	2858017	502	2857807	166.95	25.2583	2.53455	23.505	HCF-1_somatic.vs.glp-1_OP50_MergedReps_narrow_peaks_peak_262
I	2861018	2861369	352	2861185	162.22	13.4074	1.89794	11.8685	HCF-1_somatic.vs.glp-1_OP50_MergedReps_narrow_peaks_peak_263
I	2861694	2862197	504	2861855	150.15	19.0223	2.28102	17.3702	HCF-1_somatic.vs.glp-1_OP50_MergedReps_narrow_peaks_peak_264
I	2863812	2864656	845	2864224	310.8	105.708	4.70541	103.221	HCF-1_somatic.vs.glp-1_OP50_MergedReps_narrow_peaks_peak_265
I	2866099	2866483	385	2866261	160.65	19.4137	2.24511	17.7546	HCF-1_somatic.vs.glp-1_OP50_MergedReps_narrow_peaks_peak_266
I	2869631	2870201	571	2869953	180.6	27.7886	2.55771	25.9996	HCF-1_somatic.vs.glp-1_OP50_MergedReps_narrow_peaks_peak_267
I	2876060	2877366	1307	2876663	665.69	294.753	6.34944	291.282	HCF-1_somatic.vs.glp-1_OP50_MergedReps_narrow_peaks_peak_268
I	2878158	2878762	605	2878544	175.35	29.0592	2.66132	27.2526	HCF-1_somatic.vs.glp-1_OP50_MergedReps_narrow_peaks_peak_269
I	2894883	2895453	571	2895102	184.8	33.0579	2.80393	31.1995	HCF-1_somatic.vs.glp-1_OP50_MergedReps_narrow_peaks_peak_270a
I	2894883	2895453	571	2895319	216.3	48.7435	3.2793	46.7139	HCF-1_somatic.vs.glp-1_OP50_MergedReps_narrow_peaks_peak_270b
I	2900724	2901497	774	2901003	679.87	426.926	10.2752	422.94	HCF-1_somatic.vs.glp-1_OP50_MergedReps_narrow_peaks_peak_271
I	2924655	2925414	760	2924789	123.37	10.1856	1.87696	8.72343	HCF-1_somatic.vs.glp-1_OP50_MergedReps_narrow_peaks_peak_272a
I	2924655	2925414	760	2925042	212.1	46.665	3.21592	44.6562	HCF-1_somatic.vs.glp-1_OP50_MergedReps_narrow_peaks_peak_272b
I	2924655	2925414	760	2925280	224.17	32.2623	2.47442	30.4144	HCF-1_somatic.vs.glp-1_OP50_MergedReps_narrow_peaks_peak_272c
I	2926915	2927114	200	2927010	110.25	6.78881	1.67889	5.4319	HCF-1_somatic.vs.glp-1_OP50_MergedReps_narrow_peaks_peak_273
I	2927784	2928837	1054	2928227	502.94	104.719	3.16946	102.24	HCF-1_somatic.vs.glp-1_OP50_MergedReps_narrow_peaks_peak_274a
I	2927784	2928837	1054	2928720	101.32	4.80521	1.5442	3.52896	HCF-1_somatic.vs.glp-1_OP50_MergedReps_narrow_peaks_peak_274b
I	2929259	2930353	1095	2929655	506.09	261.25	7.65271	257.922	HCF-1_somatic.vs.glp-1_OP50_MergedReps_narrow_peaks_peak_275a
I	2929259	2930353	1095	2930306	98.17	4.21531	1.49666	2.96825	HCF-1_somatic.vs.glp-1_OP50_MergedReps_narrow_peaks_peak_275b
I	2935483	2935940	458	2935747	179.55	15.0548	1.92072	13.4809	HCF-1_somatic.vs.glp-1_OP50_MergedReps_narrow_peaks_peak_276
I	2950672	2950947	276	2950744	108.67	3.27944	1.38827	2.08735	HCF-1_somatic.vs.glp-1_OP50_MergedReps_narrow_peaks_peak_277
I	2959046	2959398	353	2959224	144.37	16.8668	2.19387	15.2547	HCF-1_somatic.vs.glp-1_OP50_MergedReps_narrow_peaks_peak_278
I	2960463	2960922	460	2960726	168	25.6706	2.5504	23.9112	HCF-1_somatic.vs.glp-1_OP50_MergedReps_narrow_peaks_peak_279
I	2961961	2962631	671	2962281	209.47	45.1273	3.1763	43.1334	HCF-1_somatic.vs.glp-1_OP50_MergedReps_narrow_peaks_peak_280
I	2996051	2996641	591	2996242	211.05	46.1504	3.20007	44.1467	HCF-1_somatic.vs.glp-1_OP50_MergedReps_narrow_peaks_peak_281a
I	2996051	2996641	591	2996504	163.8	24.0371	2.48702	22.3025	HCF-1_somatic.vs.glp-1_OP50_MergedReps_narrow_peaks_peak_281b
I	3014875	3015999	1125	3014949	114.97	7.76928	1.75019	6.37867	HCF-1_somatic.vs.glp-1_OP50_MergedReps_narrow_peaks_peak_282a
I	3014875	3015999	1125	3015378	393.74	166.496	5.95722	163.644	HCF-1_somatic.vs.glp-1_OP50_MergedReps_narrow_peaks_peak_282b
I	3014875	3015999	1125	3015565	308.17	104.353	4.6658	101.875	HCF-1_somatic.vs.glp-1_OP50_MergedReps_narrow_peaks_peak_282c
I	3014875	3015999	1125	3015842	158.02	10.8197	1.76692	9.34113	HCF-1_somatic.vs.glp-1_OP50_MergedReps_narrow_peaks_peak_282d
I	3019454	3020211	758	3019756	205.27	43.1058	3.11292	41.1331	HCF-1_somatic.vs.glp-1_OP50_MergedReps_narrow_peaks_peak_283a
I	3019454	3020211	758	3020002	207.37	36.5306	2.7783	34.6313	HCF-1_somatic.vs.glp-1_OP50_MergedReps_narrow_peaks_peak_283b
I	3032396	3033334	939	3032813	416.32	184.758	6.2979	181.813	HCF-1_somatic.vs.glp-1_OP50_MergedReps_narrow_peaks_peak_284
I	3035818	3036281	464	3035961	135.45	13.8334	2.05918	12.2836	HCF-1_somatic.vs.glp-1_OP50_MergedReps_narrow_peaks_peak_285
I	3036698	3036939	242	3036795	118.12	8.80798	1.79773	7.38555	HCF-1_somatic.vs.glp-1_OP50_MergedReps_narrow_peaks_peak_286
I	3037509	3038179	671	3037635	121.8	9.62419	1.85319	8.17747	HCF-1_somatic.vs.glp-1_OP50_MergedReps_narrow_peaks_peak_287a
I	3037509	3038179	671	3037906	197.92	39.1639	3.002	37.2338	HCF-1_somatic.vs.glp-1_OP50_MergedReps_narrow_peaks_peak_287b
I	3058921	3059475	555	3059074	398.99	170.418	6.03645	167.545	HCF-1_somatic.vs.glp-1_OP50_MergedReps_narrow_peaks_peak_288a
I	3058921	3059475	555	3059287	329.17	118.858	4.98271	116.284	HCF-1_somatic.vs.glp-1_OP50_MergedReps_narrow_peaks_peak_288b
I	3070006	3070535	530	3070143	280.35	85.9806	4.24589	83.6351	HCF-1_somatic.vs.glp-1_OP50_MergedReps_narrow_peaks_peak_289a
I	3070006	3070535	530	3070344	162.22	23.6352	2.46325	21.907	HCF-1_somatic.vs.glp-1_OP50_MergedReps_narrow_peaks_peak_289b
I	3084975	3085795	821	3085591	214.2	35.0454	2.65676	33.1628	HCF-1_somatic.vs.glp-1_OP50_MergedReps_narrow_peaks_peak_290
I	3094195	3094476	282	3094271	106.05	5.38534	1.57424	4.0852	HCF-1_somatic.vs.glp-1_OP50_MergedReps_narrow_peaks_peak_291
I	3096154	3096571	418	3096403	119.7	9.07656	1.8215	7.64611	HCF-1_somatic.vs.glp-1_OP50_MergedReps_narrow_peaks_peak_292
I	3101478	3102486	1009	3101843	332.85	24.9831	1.87554	23.2345	HCF-1_somatic.vs.glp-1_OP50_MergedReps_narrow_peaks_peak_293
I	3102817	3103485	669	3103255	202.12	41.6116	3.06538	39.6547	HCF-1_somatic.vs.glp-1_OP50_MergedReps_narrow_peaks_peak_294
I	3113566	3114179	614	3113927	225.22	53.5356	3.41399	51.4605	HCF-1_somatic.vs.glp-1_OP50_MergedReps_narrow_peaks_peak_295
I	3118849	3119631	783	3119058	237.3	40.5963	2.73905	38.6518	HCF-1_somatic.vs.glp-1_OP50_MergedReps_narrow_peaks_peak_296
I	3121780	3122284	505	3121926	140.17	15.4883	2.13049	13.9039	HCF-1_somatic.vs.glp-1_OP50_MergedReps_narrow_peaks_peak_297a
I	3121780	3122284	505	3122135	117.07	8.54294	1.78188	7.12862	HCF-1_somatic.vs.glp-1_OP50_MergedReps_narrow_peaks_peak_297b
I	3140537	3140871	335	3140765	112.87	7.27165	1.7185	5.89774	HCF-1_somatic.vs.glp-1_OP50_MergedReps_narrow_peaks_peak_298
I	3147508	3148342	835	3147806	324.97	115.351	4.91933	112.799	HCF-1_somatic.vs.glp-1_OP50_MergedReps_narrow_peaks_peak_299a
I	3147508	3148342	835	3148042	410.02	179.94	6.20283	177.019	HCF-1_somatic.vs.glp-1_OP50_MergedReps_narrow_peaks_peak_299b
I	3158177	3158826	650	3158489	237.82	39.8328	2.71389	37.8955	HCF-1_somatic.vs.glp-1_OP50_MergedReps_narrow_peaks_peak_300
I	3162321	3163018	698	3162564	503.47	187.427	5.20071	184.467	HCF-1_somatic.vs.glp-1_OP50_MergedReps_narrow_peaks_peak_301
I	3192501	3193017	517	3192662	220.5	50.8539	3.34268	48.8041	HCF-1_somatic.vs.glp-1_OP50_MergedReps_narrow_peaks_peak_302a
I	3192501	3193017	517	3192859	190.05	35.8288	2.88316	33.9372	HCF-1_somatic.vs.glp-1_OP50_MergedReps_narrow_peaks_peak_302b
I	3223088	3223381	294	3223218	179.55	30.8126	2.7247	28.9834	HCF-1_somatic.vs.glp-1_OP50_MergedReps_narrow_peaks_peak_303
I	3227864	3228366	503	3228210	284.55	88.534	4.30927	86.1695	HCF-1_somatic.vs.glp-1_OP50_MergedReps_narrow_peaks_peak_304
I	3246039	3246573	535	3246321	149.62	6.93312	1.56899	5.57273	HCF-1_somatic.vs.glp-1_OP50_MergedReps_narrow_peaks_peak_305
I	3247020	3249545	2526	3247459	307.12	15.4398	1.63894	13.8583	HCF-1_somatic.vs.glp-1_OP50_MergedReps_narrow_peaks_peak_306a
I	3247020	3249545	2526	3248138	232.05	57.3701	3.51698	55.2602	HCF-1_somatic.vs.glp-1_OP50_MergedReps_narrow_peaks_peak_306b
I	3247020	3249545	2526	3248347	196.87	29.5893	2.53683	27.776	HCF-1_somatic.vs.glp-1_OP50_MergedReps_narrow_peaks_peak_306c
I	3247020	3249545	2526	3248576	210	39.4089	2.9063	37.4766	HCF-1_somatic.vs.glp-1_OP50_MergedReps_narrow_peaks_peak_306d
I	3247020	3249545	2526	3248783	219.45	41.2377	2.90062	39.2852	HCF-1_somatic.vs.glp-1_OP50_MergedReps_narrow_peaks_peak_306e
I	3247020	3249545	2526	3249146	316.05	68.9763	3.23516	66.7682	HCF-1_somatic.vs.glp-1_OP50_MergedReps_narrow_peaks_peak_306f
I	3265838	3266346	509	3265979	173.77	28.1972	2.63755	26.4025	HCF-1_somatic.vs.glp-1_OP50_MergedReps_narrow_peaks_peak_307a
I	3265838	3266346	509	3266230	144.9	16.8668	2.20179	15.2547	HCF-1_somatic.vs.glp-1_OP50_MergedReps_narrow_peaks_peak_307b
I	3266423	3267003	581	3266651	203.7	42.1076	3.08915	40.1453	HCF-1_somatic.vs.glp-1_OP50_MergedReps_narrow_peaks_peak_308
I	3292106	3294214	2109	3292309	98.7	4.21531	1.50458	2.96825	HCF-1_somatic.vs.glp-1_OP50_MergedReps_narrow_peaks_peak_309a
I	3292106	3294214	2109	3292598	108.15	6.32099	1.6472	4.98174	HCF-1_somatic.vs.glp-1_OP50_MergedReps_narrow_peaks_peak_309b
I	3292106	3294214	2109	3292996	168	21.2836	2.30871	19.5923	HCF-1_somatic.vs.glp-1_OP50_MergedReps_narrow_peaks_peak_309c
I	3292106	3294214	2109	3293826	172.72	24.1604	2.4263	22.4245	HCF-1_somatic.vs.glp-1_OP50_MergedReps_narrow_peaks_peak_309d
I	3295192	3295692	501	3295393	139.65	10.1222	1.80318	8.66366	HCF-1_somatic.vs.glp-1_OP50_MergedReps_narrow_peaks_peak_310
I	3295934	3296478	545	3296033	112.35	7.27165	1.71058	5.89774	HCF-1_somatic.vs.glp-1_OP50_MergedReps_narrow_peaks_peak_311a
I	3295934	3296478	545	3296219	108.15	6.32099	1.6472	4.98174	HCF-1_somatic.vs.glp-1_OP50_MergedReps_narrow_peaks_peak_311b
I	3296907	3297566	660	3297267	165.37	13.4612	1.8906	11.9215	HCF-1_somatic.vs.glp-1_OP50_MergedReps_narrow_peaks_peak_312
I	3298309	3298559	251	3298428	134.4	13.5117	2.04334	11.969	HCF-1_somatic.vs.glp-1_OP50_MergedReps_narrow_peaks_peak_313
I	3309610	3309886	277	3309737	110.25	6.78881	1.67889	5.4319	HCF-1_somatic.vs.glp-1_OP50_MergedReps_narrow_peaks_peak_314
I	3316516	3316786	271	3316704	127.05	11.0402	1.91117	9.55762	HCF-1_somatic.vs.glp-1_OP50_MergedReps_narrow_peaks_peak_315
I	3330580	3331459	880	3330853	217.87	40.303	2.8799	38.361	HCF-1_somatic.vs.glp-1_OP50_MergedReps_narrow_peaks_peak_316
I	3334289	3334942	654	3334693	332.32	63.0886	2.94974	60.9297	HCF-1_somatic.vs.glp-1_OP50_MergedReps_narrow_peaks_peak_317
I	3349625	3350326	702	3349960	284.55	83.2581	4.07923	80.9345	HCF-1_somatic.vs.glp-1_OP50_MergedReps_narrow_peaks_peak_318a
I	3349625	3350326	702	3350150	365.92	116.01	4.42073	113.455	HCF-1_somatic.vs.glp-1_OP50_MergedReps_narrow_peaks_peak_318b
I	3409680	3410066	387	3409809	131.25	12.5656	1.9958	11.0448	HCF-1_somatic.vs.glp-1_OP50_MergedReps_narrow_peaks_peak_319
I	3412238	3412703	466	3412350	134.4	13.5117	2.04334	11.969	HCF-1_somatic.vs.glp-1_OP50_MergedReps_narrow_peaks_peak_320a
I	3412238	3412703	466	3412574	172.72	27.7698	2.6217	25.981	HCF-1_somatic.vs.glp-1_OP50_MergedReps_narrow_peaks_peak_320b
I	3419347	3419673	327	3419493	117.07	8.54294	1.78188	7.12862	HCF-1_somatic.vs.glp-1_OP50_MergedReps_narrow_peaks_peak_321
I	3438601	3439219	619	3438859	273.52	81.5717	4.14289	79.2609	HCF-1_somatic.vs.glp-1_OP50_MergedReps_narrow_peaks_peak_322
I	3466653	3467154	502	3466997	305.55	102.33	4.62618	99.8666	HCF-1_somatic.vs.glp-1_OP50_MergedReps_narrow_peaks_peak_323
I	3472787	3473062	276	3473008	100.27	4.60451	1.52835	3.33774	HCF-1_somatic.vs.glp-1_OP50_MergedReps_narrow_peaks_peak_324
I	3481308	3481736	429	3481428	151.72	18.9669	2.27945	17.3176	HCF-1_somatic.vs.glp-1_OP50_MergedReps_narrow_peaks_peak_325
I	3500888	3501669	782	3501305	507.14	127.286	3.6296	124.661	HCF-1_somatic.vs.glp-1_OP50_MergedReps_narrow_peaks_peak_326
I	3502416	3503105	690	3502898	204.22	25.2171	2.28025	23.4658	HCF-1_somatic.vs.glp-1_OP50_MergedReps_narrow_peaks_peak_327
I	3510536	3510917	382	3510656	107.62	5.59866	1.59741	4.28954	HCF-1_somatic.vs.glp-1_OP50_MergedReps_narrow_peaks_peak_328
I	3513793	3514845	1053	3514391	456.22	162.981	4.96977	160.149	HCF-1_somatic.vs.glp-1_OP50_MergedReps_narrow_peaks_peak_329
I	3515346	3516851	1506	3515714	243.07	63.5782	3.68336	61.4149	HCF-1_somatic.vs.glp-1_OP50_MergedReps_narrow_peaks_peak_330a
I	3515346	3516851	1506	3516280	367.5	146.555	5.56108	143.813	HCF-1_somatic.vs.glp-1_OP50_MergedReps_narrow_peaks_peak_330b
I	3515346	3516851	1506	3516540	218.92	49.7948	3.31891	47.7548	HCF-1_somatic.vs.glp-1_OP50_MergedReps_narrow_peaks_peak_330c
I	3533595	3534807	1213	3534035	197.92	36.8113	2.88293	34.908	HCF-1_somatic.vs.glp-1_OP50_MergedReps_narrow_peaks_peak_331a
I	3533595	3534807	1213	3534537	151.72	19.3915	2.30479	17.7326	HCF-1_somatic.vs.glp-1_OP50_MergedReps_narrow_peaks_peak_331b
I	3546801	3547404	604	3547175	247.8	65.8893	3.75467	63.7066	HCF-1_somatic.vs.glp-1_OP50_MergedReps_narrow_peaks_peak_332
I	3562653	3563192	540	3562890	248.85	66.4714	3.77052	64.2837	HCF-1_somatic.vs.glp-1_OP50_MergedReps_narrow_peaks_peak_333
I	3563939	3564230	292	3564107	112.35	7.27165	1.71058	5.89774	HCF-1_somatic.vs.glp-1_OP50_MergedReps_narrow_peaks_peak_334
I	3600714	3601145	432	3600997	218.92	49.7948	3.31891	47.7548	HCF-1_somatic.vs.glp-1_OP50_MergedReps_narrow_peaks_peak_335
I	3605662	3606065	404	3605930	159.07	22.4454	2.41571	20.7359	HCF-1_somatic.vs.glp-1_OP50_MergedReps_narrow_peaks_peak_336
I	3636260	3637624	1365	3636790	443.62	168.22	5.29309	165.36	HCF-1_somatic.vs.glp-1_OP50_MergedReps_narrow_peaks_peak_337a
I	3636260	3637624	1365	3637270	179.55	30.8126	2.7247	28.9834	HCF-1_somatic.vs.glp-1_OP50_MergedReps_narrow_peaks_peak_337b
I	3636260	3637624	1365	3637534	116.55	8.28146	1.77396	6.87536	HCF-1_somatic.vs.glp-1_OP50_MergedReps_narrow_peaks_peak_337c
I	3638687	3639165	479	3638945	289.27	91.7597	4.38057	89.3712	HCF-1_somatic.vs.glp-1_OP50_MergedReps_narrow_peaks_peak_338
I	3647917	3648492	576	3648221	324.45	61.0129	2.93194	58.8713	HCF-1_somatic.vs.glp-1_OP50_MergedReps_narrow_peaks_peak_339
I	3670974	3671399	426	3671032	102.9	4.99511	1.56663	3.71307	HCF-1_somatic.vs.glp-1_OP50_MergedReps_narrow_peaks_peak_340a
I	3670974	3671399	426	3671294	134.4	13.5117	2.04334	11.969	HCF-1_somatic.vs.glp-1_OP50_MergedReps_narrow_peaks_peak_340b
I	3671743	3673119	1377	3671907	155.92	13.0155	1.91369	11.4851	HCF-1_somatic.vs.glp-1_OP50_MergedReps_narrow_peaks_peak_341a
I	3671743	3673119	1377	3672207	147.52	16.9888	2.18416	15.3749	HCF-1_somatic.vs.glp-1_OP50_MergedReps_narrow_peaks_peak_341b
I	3671743	3673119	1377	3672798	193.2	22.929	2.23216	21.2122	HCF-1_somatic.vs.glp-1_OP50_MergedReps_narrow_peaks_peak_341c
I	3675733	3676056	324	3675857	109.72	6.55301	1.67096	5.20482	HCF-1_somatic.vs.glp-1_OP50_MergedReps_narrow_peaks_peak_342
I	3678772	3679077	306	3678850	116.55	4.41802	1.46936	3.16077	HCF-1_somatic.vs.glp-1_OP50_MergedReps_narrow_peaks_peak_343a
I	3678772	3679077	306	3679061	98.7	4.21531	1.50458	2.96825	HCF-1_somatic.vs.glp-1_OP50_MergedReps_narrow_peaks_peak_343b
I	3679699	3680441	743	3680041	171.67	14.7902	1.94014	13.2225	HCF-1_somatic.vs.glp-1_OP50_MergedReps_narrow_peaks_peak_344
I	3680733	3681246	514	3681034	150.67	19.0223	2.28895	17.3702	HCF-1_somatic.vs.glp-1_OP50_MergedReps_narrow_peaks_peak_345
I	3681707	3682754	1048	3682104	235.2	34.7112	2.51273	32.8332	HCF-1_somatic.vs.glp-1_OP50_MergedReps_narrow_peaks_peak_346a
I	3681707	3682754	1048	3682675	98.7	4.21531	1.50458	2.96825	HCF-1_somatic.vs.glp-1_OP50_MergedReps_narrow_peaks_peak_346b
I	3684218	3684927	710	3684544	277.72	53.3073	2.96512	51.2352	HCF-1_somatic.vs.glp-1_OP50_MergedReps_narrow_peaks_peak_347
I	3697944	3698286	343	3698184	142.8	3.60799	1.35659	2.39738	HCF-1_somatic.vs.glp-1_OP50_MergedReps_narrow_peaks_peak_348
I	3702950	3703217	268	3703072	257.25	71.7879	3.89728	69.5561	HCF-1_somatic.vs.glp-1_OP50_MergedReps_narrow_peaks_peak_349
I	3709719	3710024	306	3709863	152.25	15.7372	2.07653	14.1492	HCF-1_somatic.vs.glp-1_OP50_MergedReps_narrow_peaks_peak_350
I	3710071	3710270	200	3710156	143.85	16.5177	2.18595	14.9125	HCF-1_somatic.vs.glp-1_OP50_MergedReps_narrow_peaks_peak_351
I	3710550	3711042	493	3710695	159.6	21.3668	2.36173	19.6744	HCF-1_somatic.vs.glp-1_OP50_MergedReps_narrow_peaks_peak_352a
I	3710550	3711042	493	3710907	132.82	10.466	1.85866	8.99861	HCF-1_somatic.vs.glp-1_OP50_MergedReps_narrow_peaks_peak_352b
I	3720416	3724009	3594	3720920	241.5	55.1205	3.32643	53.0319	HCF-1_somatic.vs.glp-1_OP50_MergedReps_narrow_peaks_peak_353a
I	3720416	3724009	3594	3721686	1115.61	405.103	5.12207	401.191	HCF-1_somatic.vs.glp-1_OP50_MergedReps_narrow_peaks_peak_353b
I	3720416	3724009	3594	3722682	149.62	15.4931	2.08388	13.9086	HCF-1_somatic.vs.glp-1_OP50_MergedReps_narrow_peaks_peak_353c
I	3720416	3724009	3594	3723710	255.67	23.2206	2.00525	21.5004	HCF-1_somatic.vs.glp-1_OP50_MergedReps_narrow_peaks_peak_353d
I	3724643	3724876	234	3724730	98.7	3.82889	1.46702	2.60643	HCF-1_somatic.vs.glp-1_OP50_MergedReps_narrow_peaks_peak_354
I	3738192	3739705	1514	3738383	193.2	37.2449	2.9307	35.3367	HCF-1_somatic.vs.glp-1_OP50_MergedReps_narrow_peaks_peak_355a
I	3738192	3739705	1514	3738930	135.97	13.8334	2.06711	12.2836	HCF-1_somatic.vs.glp-1_OP50_MergedReps_narrow_peaks_peak_355b
I	3738192	3739705	1514	3739502	140.7	15.4883	2.13841	13.9039	HCF-1_somatic.vs.glp-1_OP50_MergedReps_narrow_peaks_peak_355c
I	3740201	3741578	1378	3740575	592.19	183.9	4.36171	180.96	HCF-1_somatic.vs.glp-1_OP50_MergedReps_narrow_peaks_peak_356a
I	3740201	3741578	1378	3741195	315.52	109.121	4.77672	106.611	HCF-1_somatic.vs.glp-1_OP50_MergedReps_narrow_peaks_peak_356b
I	3754333	3754846	514	3754648	184.8	23.0442	2.2938	21.3261	HCF-1_somatic.vs.glp-1_OP50_MergedReps_narrow_peaks_peak_357
I	3759019	3759503	485	3759249	235.2	27.9964	2.24949	26.2051	HCF-1_somatic.vs.glp-1_OP50_MergedReps_narrow_peaks_peak_358
I	3781270	3782313	1044	3781767	441.52	205.231	6.6782	202.179	HCF-1_somatic.vs.glp-1_OP50_MergedReps_narrow_peaks_peak_359a
I	3781270	3782313	1044	3782254	100.8	4.60451	1.53628	3.33774	HCF-1_somatic.vs.glp-1_OP50_MergedReps_narrow_peaks_peak_359b
I	3784288	3784494	207	3784387	95.02	3.66246	1.44912	2.44606	HCF-1_somatic.vs.glp-1_OP50_MergedReps_narrow_peaks_peak_360
I	3785169	3785767	599	3785411	230.47	14.0382	1.7274	12.4852	HCF-1_somatic.vs.glp-1_OP50_MergedReps_narrow_peaks_peak_361
I	3785997	3786340	344	3786137	165.37	17.2733	2.09538	15.6538	HCF-1_somatic.vs.glp-1_OP50_MergedReps_narrow_peaks_peak_362
I	3787226	3788070	845	3787347	121.27	9.62419	1.84527	8.17747	HCF-1_somatic.vs.glp-1_OP50_MergedReps_narrow_peaks_peak_363a
I	3787226	3788070	845	3787810	277.72	60.7109	3.24095	58.5725	HCF-1_somatic.vs.glp-1_OP50_MergedReps_narrow_peaks_peak_363b
I	3798576	3798904	329	3798795	117.07	8.54294	1.78188	7.12862	HCF-1_somatic.vs.glp-1_OP50_MergedReps_narrow_peaks_peak_364
I	3804530	3804736	207	3804691	119.7	9.07656	1.8215	7.64611	HCF-1_somatic.vs.glp-1_OP50_MergedReps_narrow_peaks_peak_365
I	3805432	3806372	941	3805775	299.25	97.1787	4.48129	94.7521	HCF-1_somatic.vs.glp-1_OP50_MergedReps_narrow_peaks_peak_366
I	3806527	3807119	593	3806812	311.85	106.388	4.72126	103.896	HCF-1_somatic.vs.glp-1_OP50_MergedReps_narrow_peaks_peak_367
I	3816710	3818151	1442	3816815	103.95	5.21863	1.58381	3.9232	HCF-1_somatic.vs.glp-1_OP50_MergedReps_narrow_peaks_peak_368a
I	3816710	3818151	1442	3817093	167.47	25.6706	2.54248	23.9112	HCF-1_somatic.vs.glp-1_OP50_MergedReps_narrow_peaks_peak_368b
I	3816710	3818151	1442	3817401	127.05	11.3492	1.93242	9.85777	HCF-1_somatic.vs.glp-1_OP50_MergedReps_narrow_peaks_peak_368c
I	3816710	3818151	1442	3817776	242.55	63.0048	3.67544	60.8464	HCF-1_somatic.vs.glp-1_OP50_MergedReps_narrow_peaks_peak_368d
I	3820731	3822359	1629	3821339	144.37	16.8668	2.19387	15.2547	HCF-1_somatic.vs.glp-1_OP50_MergedReps_narrow_peaks_peak_369a
I	3820731	3822359	1629	3821459	138.07	14.8172	2.0988	13.247	HCF-1_somatic.vs.glp-1_OP50_MergedReps_narrow_peaks_peak_369b
I	3820731	3822359	1629	3821742	193.72	35.7806	2.86357	33.8907	HCF-1_somatic.vs.glp-1_OP50_MergedReps_narrow_peaks_peak_369c
I	3822427	3825094	2668	3822798	360.15	71.284	3.03483	69.0567	HCF-1_somatic.vs.glp-1_OP50_MergedReps_narrow_peaks_peak_370a
I	3822427	3825094	2668	3823432	169.57	22.3867	2.34949	20.6796	HCF-1_somatic.vs.glp-1_OP50_MergedReps_narrow_peaks_peak_370b
I	3822427	3825094	2668	3823905	152.77	19.7636	2.32064	18.0983	HCF-1_somatic.vs.glp-1_OP50_MergedReps_narrow_peaks_peak_370c
I	3822427	3825094	2668	3824538	491.92	206.456	5.93878	203.398	HCF-1_somatic.vs.glp-1_OP50_MergedReps_narrow_peaks_peak_370d
I	3825887	3827367	1481	3826066	102.37	4.82002	1.54289	3.54295	HCF-1_somatic.vs.glp-1_OP50_MergedReps_narrow_peaks_peak_371a
I	3825887	3827367	1481	3826371	202.65	26.2224	2.34077	24.4561	HCF-1_somatic.vs.glp-1_OP50_MergedReps_narrow_peaks_peak_371b
I	3825887	3827367	1481	3826894	129.67	11.6237	1.94977	10.1275	HCF-1_somatic.vs.glp-1_OP50_MergedReps_narrow_peaks_peak_371c
I	3825887	3827367	1481	3827248	117.6	8.50831	1.7872	7.09739	HCF-1_somatic.vs.glp-1_OP50_MergedReps_narrow_peaks_peak_371d
I	3828040	3828479	440	3828131	121.8	4.43886	1.46189	3.18082	HCF-1_somatic.vs.glp-1_OP50_MergedReps_narrow_peaks_peak_372a
I	3828040	3828479	440	3828352	125.47	9.09308	1.79141	7.66215	HCF-1_somatic.vs.glp-1_OP50_MergedReps_narrow_peaks_peak_372b
I	3829062	3831079	2018	3829330	231	56.2652	3.50114	54.1647	HCF-1_somatic.vs.glp-1_OP50_MergedReps_narrow_peaks_peak_373a
I	3829062	3831079	2018	3829882	338.62	114.679	4.69089	112.132	HCF-1_somatic.vs.glp-1_OP50_MergedReps_narrow_peaks_peak_373b
I	3829062	3831079	2018	3830358	295.05	85.6943	4.04435	83.3514	HCF-1_somatic.vs.glp-1_OP50_MergedReps_narrow_peaks_peak_373c
I	3831181	3831854	674	3831305	116.55	8.28146	1.77396	6.87536	HCF-1_somatic.vs.glp-1_OP50_MergedReps_narrow_peaks_peak_374a
I	3831181	3831854	674	3831574	110.77	6.78881	1.68681	5.4319	HCF-1_somatic.vs.glp-1_OP50_MergedReps_narrow_peaks_peak_374b
I	3841687	3841933	247	3841819	109.2	6.55301	1.66304	5.20482	HCF-1_somatic.vs.glp-1_OP50_MergedReps_narrow_peaks_peak_375
I	3842368	3842918	551	3842586	190.05	33.6005	2.7688	31.7356	HCF-1_somatic.vs.glp-1_OP50_MergedReps_narrow_peaks_peak_376
I	3843816	3844037	222	3843914	152.77	13.8987	1.97652	12.3479	HCF-1_somatic.vs.glp-1_OP50_MergedReps_narrow_peaks_peak_377
I	3858295	3858590	296	3858431	156.97	21.2797	2.38402	19.5884	HCF-1_somatic.vs.glp-1_OP50_MergedReps_narrow_peaks_peak_378
I	3860581	3861091	511	3860807	185.32	33.514	2.81185	31.6498	HCF-1_somatic.vs.glp-1_OP50_MergedReps_narrow_peaks_peak_379
I	3861291	3862382	1092	3861736	190.57	35.8288	2.89108	33.9372	HCF-1_somatic.vs.glp-1_OP50_MergedReps_narrow_peaks_peak_380a
I	3861291	3862382	1092	3861962	222.07	51.9208	3.36645	49.8611	HCF-1_somatic.vs.glp-1_OP50_MergedReps_narrow_peaks_peak_380b
I	3865808	3866487	680	3866188	242.02	47.8814	3.00027	45.8607	HCF-1_somatic.vs.glp-1_OP50_MergedReps_narrow_peaks_peak_381
I	3866884	3867723	840	3867290	338.62	104.518	4.299	102.04	HCF-1_somatic.vs.glp-1_OP50_MergedReps_narrow_peaks_peak_382
I	3868883	3869325	443	3869136	130.72	12.2566	1.98788	10.743	HCF-1_somatic.vs.glp-1_OP50_MergedReps_narrow_peaks_peak_383
I	3873226	3874333	1108	3873563	185.32	29.179	2.58781	27.3712	HCF-1_somatic.vs.glp-1_OP50_MergedReps_narrow_peaks_peak_384a
I	3873226	3874333	1108	3873849	295.05	64.072	3.21789	61.9055	HCF-1_somatic.vs.glp-1_OP50_MergedReps_narrow_peaks_peak_384b
I	3873226	3874333	1108	3874109	226.27	54.0778	3.42983	51.9977	HCF-1_somatic.vs.glp-1_OP50_MergedReps_narrow_peaks_peak_384c
I	3876554	3877203	650	3876828	273.52	76.5614	3.92174	74.2916	HCF-1_somatic.vs.glp-1_OP50_MergedReps_narrow_peaks_peak_385
I	3908356	3908866	511	3908543	308.7	104.353	4.67372	101.875	HCF-1_somatic.vs.glp-1_OP50_MergedReps_narrow_peaks_peak_386
I	3910446	3910878	433	3910575	162.22	23.1573	2.43616	21.438	HCF-1_somatic.vs.glp-1_OP50_MergedReps_narrow_peaks_peak_387a
I	3910446	3910878	433	3910765	174.3	22.8375	2.3373	21.1235	HCF-1_somatic.vs.glp-1_OP50_MergedReps_narrow_peaks_peak_387b
I	3930330	3930816	487	3930668	193.2	15.4342	1.88541	13.8527	HCF-1_somatic.vs.glp-1_OP50_MergedReps_narrow_peaks_peak_388
I	3954727	3954940	214	3954831	117.6	8.54294	1.78981	7.12862	HCF-1_somatic.vs.glp-1_OP50_MergedReps_narrow_peaks_peak_389
I	3956471	3957008	538	3956852	163.8	14.5334	1.96188	12.9696	HCF-1_somatic.vs.glp-1_OP50_MergedReps_narrow_peaks_peak_390
I	3975991	3976231	241	3976123	115.5	8.02356	1.75812	6.6259	HCF-1_somatic.vs.glp-1_OP50_MergedReps_narrow_peaks_peak_391
I	3982944	3983144	201	3983043	120.75	9.34863	1.83734	7.90992	HCF-1_somatic.vs.glp-1_OP50_MergedReps_narrow_peaks_peak_392
I	3991324	3991607	284	3991452	159.6	8.76665	1.65292	7.34768	HCF-1_somatic.vs.glp-1_OP50_MergedReps_narrow_peaks_peak_393
I	3992236	3992682	447	3992429	209.47	23.3027	2.1752	21.58	HCF-1_somatic.vs.glp-1_OP50_MergedReps_narrow_peaks_peak_394
I	3994360	3994847	488	3994634	269.32	14.5137	1.66865	12.9503	HCF-1_somatic.vs.glp-1_OP50_MergedReps_narrow_peaks_peak_395
I	4005437	4006132	696	4005800	266.7	31.3376	2.24955	29.5016	HCF-1_somatic.vs.glp-1_OP50_MergedReps_narrow_peaks_peak_396
I	4008073	4008824	752	4008322	143.85	13.8904	2.02302	12.3397	HCF-1_somatic.vs.glp-1_OP50_MergedReps_narrow_peaks_peak_397a
I	4008073	4008824	752	4008662	126	8.46431	1.75412	7.05419	HCF-1_somatic.vs.glp-1_OP50_MergedReps_narrow_peaks_peak_397b
I	4029234	4029722	489	4029520	184.27	33.0579	2.79601	31.1995	HCF-1_somatic.vs.glp-1_OP50_MergedReps_narrow_peaks_peak_398
I	4030470	4030990	521	4030590	178.5	6.52126	1.48345	5.17689	HCF-1_somatic.vs.glp-1_OP50_MergedReps_narrow_peaks_peak_399a
I	4030470	4030990	521	4030834	147.52	17.9315	2.24141	16.3	HCF-1_somatic.vs.glp-1_OP50_MergedReps_narrow_peaks_peak_399b
I	4032390	4032916	527	4032535	234.15	45.7854	2.97654	43.7859	HCF-1_somatic.vs.glp-1_OP50_MergedReps_narrow_peaks_peak_400
I	4035367	4035680	314	4035531	131.77	7.19147	1.63918	5.82217	HCF-1_somatic.vs.glp-1_OP50_MergedReps_narrow_peaks_peak_401
I	4046719	4047046	328	4046877	159.6	22.4454	2.42363	20.7359	HCF-1_somatic.vs.glp-1_OP50_MergedReps_narrow_peaks_peak_402
I	4099736	4100017	282	4099891	145.42	17.2188	2.20972	15.5999	HCF-1_somatic.vs.glp-1_OP50_MergedReps_narrow_peaks_peak_403
I	4132128	4132570	443	4132253	130.72	12.2566	1.98788	10.743	HCF-1_somatic.vs.glp-1_OP50_MergedReps_narrow_peaks_peak_404
I	4137052	4137485	434	4137143	105	5.4313	1.59966	4.12669	HCF-1_somatic.vs.glp-1_OP50_MergedReps_narrow_peaks_peak_405a
I	4137052	4137485	434	4137379	112.35	7.27165	1.71058	5.89774	HCF-1_somatic.vs.glp-1_OP50_MergedReps_narrow_peaks_peak_405b
I	4138852	4140049	1198	4138950	104.47	4.47648	1.50677	3.21737	HCF-1_somatic.vs.glp-1_OP50_MergedReps_narrow_peaks_peak_406a
I	4138852	4140049	1198	4139349	376.42	140.202	5.17014	137.499	HCF-1_somatic.vs.glp-1_OP50_MergedReps_narrow_peaks_peak_406b
I	4138852	4140049	1198	4139579	299.77	97.4876	4.50256	95.0595	HCF-1_somatic.vs.glp-1_OP50_MergedReps_narrow_peaks_peak_406c
I	4140142	4141070	929	4140570	278.25	84.7132	4.21419	82.3771	HCF-1_somatic.vs.glp-1_OP50_MergedReps_narrow_peaks_peak_407a
I	4140142	4141070	929	4140926	207.9	44.1124	3.15253	42.129	HCF-1_somatic.vs.glp-1_OP50_MergedReps_narrow_peaks_peak_407b
I	4144955	4145415	461	4145280	191.1	8.27266	1.54917	6.86942	HCF-1_somatic.vs.glp-1_OP50_MergedReps_narrow_peaks_peak_408
I	4147018	4147255	238	4147135	160.65	19.9759	2.27673	18.308	HCF-1_somatic.vs.glp-1_OP50_MergedReps_narrow_peaks_peak_409
I	4158001	4158520	520	4158350	159.07	12.1746	1.83992	10.6645	HCF-1_somatic.vs.glp-1_OP50_MergedReps_narrow_peaks_peak_410
I	4160944	4161476	533	4161135	211.57	16.172	1.86467	14.5736	HCF-1_somatic.vs.glp-1_OP50_MergedReps_narrow_peaks_peak_411
I	4171780	4176193	4414	4172372	572.77	213.151	5.21607	210.057	HCF-1_somatic.vs.glp-1_OP50_MergedReps_narrow_peaks_peak_412a
I	4171780	4176193	4414	4173178	159.07	14.107	1.94736	12.5531	HCF-1_somatic.vs.glp-1_OP50_MergedReps_narrow_peaks_peak_412b
I	4171780	4176193	4414	4173472	150.15	9.48795	1.71759	8.04654	HCF-1_somatic.vs.glp-1_OP50_MergedReps_narrow_peaks_peak_412c
I	4171780	4176193	4414	4173847	320.77	97.3944	4.23383	94.9668	HCF-1_somatic.vs.glp-1_OP50_MergedReps_narrow_peaks_peak_412d
I	4171780	4176193	4414	4174576	237.3	50.3752	3.15208	48.3296	HCF-1_somatic.vs.glp-1_OP50_MergedReps_narrow_peaks_peak_412e
I	4171780	4176193	4414	4174925	295.05	90.7128	4.25354	88.3324	HCF-1_somatic.vs.glp-1_OP50_MergedReps_narrow_peaks_peak_412f
I	4171780	4176193	4414	4175976	224.17	29.1345	2.34554	27.3271	HCF-1_somatic.vs.glp-1_OP50_MergedReps_narrow_peaks_peak_412g
I	4177377	4177578	202	4177473	109.72	5.41193	1.57591	4.11109	HCF-1_somatic.vs.glp-1_OP50_MergedReps_narrow_peaks_peak_413
I	4178217	4179120	904	4178695	341.25	109.434	4.44475	106.922	HCF-1_somatic.vs.glp-1_OP50_MergedReps_narrow_peaks_peak_414
I	4180897	4181276	380	4181106	119.17	8.17152	1.74671	6.77068	HCF-1_somatic.vs.glp-1_OP50_MergedReps_narrow_peaks_peak_415
I	4181816	4182056	241	4181904	150.15	6.87921	1.55823	5.52012	HCF-1_somatic.vs.glp-1_OP50_MergedReps_narrow_peaks_peak_416
I	4182119	4182666	548	4182295	156.45	13.3057	1.9201	11.7685	HCF-1_somatic.vs.glp-1_OP50_MergedReps_narrow_peaks_peak_417a
I	4182119	4182666	548	4182535	135.45	11.7233	1.92181	10.223	HCF-1_somatic.vs.glp-1_OP50_MergedReps_narrow_peaks_peak_417b
I	4183581	4183824	244	4183689	116.55	8.28146	1.77396	6.87536	HCF-1_somatic.vs.glp-1_OP50_MergedReps_narrow_peaks_peak_418
I	4185045	4185692	648	4185316	282.45	73.1764	3.68112	70.933	HCF-1_somatic.vs.glp-1_OP50_MergedReps_narrow_peaks_peak_419
I	4186468	4186701	234	4186599	138.07	8.19806	1.67558	6.7964	HCF-1_somatic.vs.glp-1_OP50_MergedReps_narrow_peaks_peak_420
I	4199246	4199524	279	4199381	129.67	8.59216	1.74231	7.17681	HCF-1_somatic.vs.glp-1_OP50_MergedReps_narrow_peaks_peak_421
I	4202650	4203009	360	4202774	130.2	12.2566	1.97995	10.743	HCF-1_somatic.vs.glp-1_OP50_MergedReps_narrow_peaks_peak_422
I	4210539	4211053	515	4210915	243.07	63.5782	3.68336	61.4149	HCF-1_somatic.vs.glp-1_OP50_MergedReps_narrow_peaks_peak_423
I	4215168	4216139	972	4215309	129.67	11.9509	1.97203	10.4445	HCF-1_somatic.vs.glp-1_OP50_MergedReps_narrow_peaks_peak_424a
I	4215168	4216139	972	4215703	319.72	96.7626	4.22001	94.3395	HCF-1_somatic.vs.glp-1_OP50_MergedReps_narrow_peaks_peak_424b
I	4215168	4216139	972	4215931	286.65	74.2807	3.68777	72.028	HCF-1_somatic.vs.glp-1_OP50_MergedReps_narrow_peaks_peak_424c
I	4216318	4216671	354	4216503	151.2	19.3915	2.29687	17.7326	HCF-1_somatic.vs.glp-1_OP50_MergedReps_narrow_peaks_peak_425
I	4224802	4225099	298	4224993	113.4	3.89638	1.42998	2.66755	HCF-1_somatic.vs.glp-1_OP50_MergedReps_narrow_peaks_peak_426
I	4242410	4242769	360	4242647	116.55	6.73943	1.65561	5.38652	HCF-1_somatic.vs.glp-1_OP50_MergedReps_narrow_peaks_peak_427
I	4247215	4248175	961	4247462	237.82	47.2361	3.02306	45.2216	HCF-1_somatic.vs.glp-1_OP50_MergedReps_narrow_peaks_peak_428a
I	4247215	4248175	961	4247720	307.12	81.587	3.75757	79.2761	HCF-1_somatic.vs.glp-1_OP50_MergedReps_narrow_peaks_peak_428b
I	4252176	4252459	284	4252282	112.87	7.27165	1.7185	5.89774	HCF-1_somatic.vs.glp-1_OP50_MergedReps_narrow_peaks_peak_429
I	4253808	4254917	1110	4254110	635.24	151.167	3.49583	148.399	HCF-1_somatic.vs.glp-1_OP50_MergedReps_narrow_peaks_peak_430a
I	4253808	4254917	1110	4254614	148.57	12.1381	1.88855	10.6287	HCF-1_somatic.vs.glp-1_OP50_MergedReps_narrow_peaks_peak_430b
I	4270315	4270824	510	4270485	209.47	45.1273	3.1763	43.1334	HCF-1_somatic.vs.glp-1_OP50_MergedReps_narrow_peaks_peak_431
I	4297684	4298552	869	4298206	722.92	182.674	3.6747	179.74	HCF-1_somatic.vs.glp-1_OP50_MergedReps_narrow_peaks_peak_432
I	4298986	4299900	915	4299246	190.05	18.3903	2.03242	16.7504	HCF-1_somatic.vs.glp-1_OP50_MergedReps_narrow_peaks_peak_433a
I	4298986	4299900	915	4299703	154.87	19.6095	2.29901	17.9481	HCF-1_somatic.vs.glp-1_OP50_MergedReps_narrow_peaks_peak_433b
I	4303791	4304163	373	4303891	114.97	5.67657	1.58434	4.36353	HCF-1_somatic.vs.glp-1_OP50_MergedReps_narrow_peaks_peak_434
I	4311518	4311944	427	4311718	355.42	26.7177	1.8759	24.9443	HCF-1_somatic.vs.glp-1_OP50_MergedReps_narrow_peaks_peak_435
I	4313514	4314128	615	4313845	142.8	16.1716	2.1701	14.5732	HCF-1_somatic.vs.glp-1_OP50_MergedReps_narrow_peaks_peak_436
I	4314249	4314810	562	4314427	161.7	16.4505	2.07523	14.8484	HCF-1_somatic.vs.glp-1_OP50_MergedReps_narrow_peaks_peak_437a
I	4314249	4314810	562	4314646	151.2	13.0876	1.92656	11.556	HCF-1_somatic.vs.glp-1_OP50_MergedReps_narrow_peaks_peak_437b
I	4316299	4316587	289	4316478	118.65	8.80798	1.80565	7.38555	HCF-1_somatic.vs.glp-1_OP50_MergedReps_narrow_peaks_peak_438
I	4316937	4317281	345	4317117	114.97	7.76928	1.75019	6.37867	HCF-1_somatic.vs.glp-1_OP50_MergedReps_narrow_peaks_peak_439
I	4320570	4321088	519	4320883	265.12	57.4865	3.20628	55.3758	HCF-1_somatic.vs.glp-1_OP50_MergedReps_narrow_peaks_peak_440
I	4322563	4322808	246	4322691	192.15	14.3843	1.8395	12.8248	HCF-1_somatic.vs.glp-1_OP50_MergedReps_narrow_peaks_peak_441
I	4323921	4324155	235	4324040	105	5.4313	1.59966	4.12669	HCF-1_somatic.vs.glp-1_OP50_MergedReps_narrow_peaks_peak_442
I	4327795	4328352	558	4327916	164.85	12.7878	1.86346	11.2632	HCF-1_somatic.vs.glp-1_OP50_MergedReps_narrow_peaks_peak_443a
I	4327795	4328352	558	4328227	225.22	22.5253	2.07543	20.8148	HCF-1_somatic.vs.glp-1_OP50_MergedReps_narrow_peaks_peak_443b
I	4328732	4329762	1031	4328896	161.17	17.4337	2.12268	15.8119	HCF-1_somatic.vs.glp-1_OP50_MergedReps_narrow_peaks_peak_444a
I	4328732	4329762	1031	4329548	137.55	14.4862	2.09087	12.9231	HCF-1_somatic.vs.glp-1_OP50_MergedReps_narrow_peaks_peak_444b
I	4330398	4331120	723	4330752	265.12	37.5396	2.46409	35.6288	HCF-1_somatic.vs.glp-1_OP50_MergedReps_narrow_peaks_peak_445
I	4331715	4332967	1253	4331950	133.35	5.50859	1.50953	4.20185	HCF-1_somatic.vs.glp-1_OP50_MergedReps_narrow_peaks_peak_446a
I	4331715	4332967	1253	4332300	175.87	16.8872	2.03302	15.2748	HCF-1_somatic.vs.glp-1_OP50_MergedReps_narrow_peaks_peak_446b
I	4331715	4332967	1253	4332857	125.47	10.7607	1.90865	9.2832	HCF-1_somatic.vs.glp-1_OP50_MergedReps_narrow_peaks_peak_446c
I	4333676	4334791	1116	4334317	201.07	35.7202	2.78337	33.8308	HCF-1_somatic.vs.glp-1_OP50_MergedReps_narrow_peaks_peak_447
I	4357077	4357280	204	4357176	137.02	9.50795	1.76365	8.06596	HCF-1_somatic.vs.glp-1_OP50_MergedReps_narrow_peaks_peak_448
I	4367550	4367841	292	4367749	102.37	5.00992	1.56004	3.72429	HCF-1_somatic.vs.glp-1_OP50_MergedReps_narrow_peaks_peak_449
I	4372803	4373588	786	4373063	179.55	30.8126	2.7247	28.9834	HCF-1_somatic.vs.glp-1_OP50_MergedReps_narrow_peaks_peak_450a
I	4372803	4373588	786	4373299	340.2	126.69	5.14909	124.067	HCF-1_somatic.vs.glp-1_OP50_MergedReps_narrow_peaks_peak_450b
I	4381482	4382677	1196	4382010	353.32	122.268	4.78811	119.673	HCF-1_somatic.vs.glp-1_OP50_MergedReps_narrow_peaks_peak_451a
I	4381482	4382677	1196	4382235	315	108.436	4.76879	105.93	HCF-1_somatic.vs.glp-1_OP50_MergedReps_narrow_peaks_peak_451b
I	4381482	4382677	1196	4382409	245.7	58.2067	3.42634	56.0899	HCF-1_somatic.vs.glp-1_OP50_MergedReps_narrow_peaks_peak_451c
I	4386317	4386860	544	4386564	288.22	32.0592	2.19107	30.2148	HCF-1_somatic.vs.glp-1_OP50_MergedReps_narrow_peaks_peak_452
I	4432041	4432468	428	4432203	120.75	6.1918	1.60195	4.85877	HCF-1_somatic.vs.glp-1_OP50_MergedReps_narrow_peaks_peak_453
I	4433058	4433445	388	4433294	124.95	10.4715	1.90073	9.00159	HCF-1_somatic.vs.glp-1_OP50_MergedReps_narrow_peaks_peak_454
I	4434868	4435140	273	4434996	214.2	24.3795	2.19589	22.6409	HCF-1_somatic.vs.glp-1_OP50_MergedReps_narrow_peaks_peak_455
I	4435924	4436310	387	4436188	121.27	9.62419	1.84527	8.17747	HCF-1_somatic.vs.glp-1_OP50_MergedReps_narrow_peaks_peak_456
I	4436577	4437559	983	4436938	245.7	34.7755	2.46697	32.8969	HCF-1_somatic.vs.glp-1_OP50_MergedReps_narrow_peaks_peak_457
I	4437622	4438218	597	4437915	184.27	26.0778	2.4378	24.3138	HCF-1_somatic.vs.glp-1_OP50_MergedReps_narrow_peaks_peak_458
I	4438901	4439516	616	4439266	190.05	35.8288	2.88316	33.9372	HCF-1_somatic.vs.glp-1_OP50_MergedReps_narrow_peaks_peak_459
I	4440244	4440524	281	4440370	186.9	20.4907	2.15974	18.8144	HCF-1_somatic.vs.glp-1_OP50_MergedReps_narrow_peaks_peak_460
I	4444060	4444896	837	4444370	323.92	114.653	4.90348	112.106	HCF-1_somatic.vs.glp-1_OP50_MergedReps_narrow_peaks_peak_461a
I	4444060	4444896	837	4444593	402.67	173.574	6.09191	170.686	HCF-1_somatic.vs.glp-1_OP50_MergedReps_narrow_peaks_peak_461b
I	4450790	4451353	564	4450980	163.27	24.0371	2.47909	22.3025	HCF-1_somatic.vs.glp-1_OP50_MergedReps_narrow_peaks_peak_462a
I	4450790	4451353	564	4451231	152.77	19.7636	2.32064	18.0983	HCF-1_somatic.vs.glp-1_OP50_MergedReps_narrow_peaks_peak_462b
I	4456556	4457518	963	4456912	286.65	39.4152	2.43768	37.4829	HCF-1_somatic.vs.glp-1_OP50_MergedReps_narrow_peaks_peak_463a
I	4456556	4457518	963	4457204	186.9	9.6251	1.63389	8.17836	HCF-1_somatic.vs.glp-1_OP50_MergedReps_narrow_peaks_peak_463b
I	4459226	4460071	846	4459728	269.85	23.1032	1.96266	21.3844	HCF-1_somatic.vs.glp-1_OP50_MergedReps_narrow_peaks_peak_464a
I	4459226	4460071	846	4460029	168.52	7.45461	1.55526	6.07644	HCF-1_somatic.vs.glp-1_OP50_MergedReps_narrow_peaks_peak_464b
I	4484921	4485454	534	4485095	243.6	39.4619	2.65866	37.5292	HCF-1_somatic.vs.glp-1_OP50_MergedReps_narrow_peaks_peak_465a
I	4484921	4485454	534	4485250	230.47	42.2	2.85768	40.237	HCF-1_somatic.vs.glp-1_OP50_MergedReps_narrow_peaks_peak_465b
I	4486542	4487065	524	4486864	200.55	16.2258	1.90139	14.6267	HCF-1_somatic.vs.glp-1_OP50_MergedReps_narrow_peaks_peak_466
I	4487202	4487461	260	4487387	138.6	6.9756	1.6009	5.61413	HCF-1_somatic.vs.glp-1_OP50_MergedReps_narrow_peaks_peak_467
I	4488262	4488584	323	4488393	163.8	11.7687	1.81097	10.2678	HCF-1_somatic.vs.glp-1_OP50_MergedReps_narrow_peaks_peak_468
I	4488939	4489206	268	4489079	114.45	6.2924	1.62649	4.9567	HCF-1_somatic.vs.glp-1_OP50_MergedReps_narrow_peaks_peak_469
I	4489408	4489866	459	4489630	218.92	11.2554	1.64121	9.76783	HCF-1_somatic.vs.glp-1_OP50_MergedReps_narrow_peaks_peak_470
I	4490175	4490832	658	4490501	436.27	97.314	3.31265	94.8867	HCF-1_somatic.vs.glp-1_OP50_MergedReps_narrow_peaks_peak_471
I	4494065	4494344	280	4494236	121.27	8.97414	1.79814	7.54818	HCF-1_somatic.vs.glp-1_OP50_MergedReps_narrow_peaks_peak_472
I	4511042	4511513	472	4511159	144.37	16.8668	2.19387	15.2547	HCF-1_somatic.vs.glp-1_OP50_MergedReps_narrow_peaks_peak_473a
I	4511042	4511513	472	4511380	137.02	14.4862	2.08295	12.9231	HCF-1_somatic.vs.glp-1_OP50_MergedReps_narrow_peaks_peak_473b
I	4516006	4516718	713	4516209	275.1	42.9916	2.60468	41.021	HCF-1_somatic.vs.glp-1_OP50_MergedReps_narrow_peaks_peak_474
I	4516822	4517436	615	4517086	145.95	16.9297	2.19982	15.317	HCF-1_somatic.vs.glp-1_OP50_MergedReps_narrow_peaks_peak_475a
I	4516822	4517436	615	4517185	154.35	15.3355	2.04405	13.7553	HCF-1_somatic.vs.glp-1_OP50_MergedReps_narrow_peaks_peak_475b
I	4534843	4536759	1917	4535167	114.45	7.76928	1.74227	6.37867	HCF-1_somatic.vs.glp-1_OP50_MergedReps_narrow_peaks_peak_476a
I	4534843	4536759	1917	4535529	116.02	8.23342	1.7624	6.8311	HCF-1_somatic.vs.glp-1_OP50_MergedReps_narrow_peaks_peak_476b
I	4534843	4536759	1917	4536131	979.64	327.833	4.7146	324.217	HCF-1_somatic.vs.glp-1_OP50_MergedReps_narrow_peaks_peak_476c
I	4539776	4540154	379	4539938	176.4	15.0066	1.92824	13.4334	HCF-1_somatic.vs.glp-1_OP50_MergedReps_narrow_peaks_peak_477
I	4556974	4557724	751	4557306	515.54	142.925	3.94308	140.204	HCF-1_somatic.vs.glp-1_OP50_MergedReps_narrow_peaks_peak_478
I	4563230	4563458	229	4563457	119.7	3.40596	1.37784	2.20493	HCF-1_somatic.vs.glp-1_OP50_MergedReps_narrow_peaks_peak_479
I	4578346	4579106	761	4578779	209.47	45.1273	3.1763	43.1334	HCF-1_somatic.vs.glp-1_OP50_MergedReps_narrow_peaks_peak_480
I	4584410	4585293	884	4584935	521.84	214.67	5.80937	211.568	HCF-1_somatic.vs.glp-1_OP50_MergedReps_narrow_peaks_peak_481
I	4592369	4592679	311	4592493	130.72	12.2566	1.98788	10.743	HCF-1_somatic.vs.glp-1_OP50_MergedReps_narrow_peaks_peak_482
I	4597522	4598191	670	4597805	248.32	37.3195	2.5441	35.4107	HCF-1_somatic.vs.glp-1_OP50_MergedReps_narrow_peaks_peak_483
I	4602795	4603485	691	4603108	285.6	88.1004	4.27756	85.7395	HCF-1_somatic.vs.glp-1_OP50_MergedReps_narrow_peaks_peak_484
I	4633260	4633987	728	4633565	449.92	211.913	6.80496	208.826	HCF-1_somatic.vs.glp-1_OP50_MergedReps_narrow_peaks_peak_485
I	4635793	4636081	289	4635915	109.72	6.55301	1.67096	5.20482	HCF-1_somatic.vs.glp-1_OP50_MergedReps_narrow_peaks_peak_486
I	4636240	4637007	768	4636442	207.37	37.3285	2.81584	35.4196	HCF-1_somatic.vs.glp-1_OP50_MergedReps_narrow_peaks_peak_487
I	4637353	4637689	337	4637503	145.42	10.2655	1.78565	8.8017	HCF-1_somatic.vs.glp-1_OP50_MergedReps_narrow_peaks_peak_488
I	4643127	4643615	489	4643339	155.92	10.0618	1.74359	8.60433	HCF-1_somatic.vs.glp-1_OP50_MergedReps_narrow_peaks_peak_489
I	4644042	4644773	732	4644380	433.12	61.5058	2.49494	59.3599	HCF-1_somatic.vs.glp-1_OP50_MergedReps_narrow_peaks_peak_490
I	4646995	4647591	597	4647167	285.07	89.1761	4.31719	86.8066	HCF-1_somatic.vs.glp-1_OP50_MergedReps_narrow_peaks_peak_491a
I	4646995	4647591	597	4647349	249.9	67.0553	3.78636	64.8628	HCF-1_somatic.vs.glp-1_OP50_MergedReps_narrow_peaks_peak_491b
I	4648947	4649251	305	4649081	103.42	5.21863	1.57589	3.9232	HCF-1_somatic.vs.glp-1_OP50_MergedReps_narrow_peaks_peak_492
I	4649334	4649879	546	4649570	142.8	16.1716	2.1701	14.5732	HCF-1_somatic.vs.glp-1_OP50_MergedReps_narrow_peaks_peak_493a
I	4649334	4649879	546	4649714	145.95	17.2188	2.21764	15.5999	HCF-1_somatic.vs.glp-1_OP50_MergedReps_narrow_peaks_peak_493b
I	4650589	4652633	2045	4651105	195.82	38.2	2.97031	36.2809	HCF-1_somatic.vs.glp-1_OP50_MergedReps_narrow_peaks_peak_494a
I	4650589	4652633	2045	4651396	160.65	21.0239	2.33595	19.3375	HCF-1_somatic.vs.glp-1_OP50_MergedReps_narrow_peaks_peak_494b
I	4650589	4652633	2045	4651785	281.4	47.0398	2.71535	45.028	HCF-1_somatic.vs.glp-1_OP50_MergedReps_narrow_peaks_peak_494c
I	4650589	4652633	2045	4651964	254.62	42.0031	2.69075	40.0429	HCF-1_somatic.vs.glp-1_OP50_MergedReps_narrow_peaks_peak_494d
I	4650589	4652633	2045	4652503	122.32	9.9032	1.86111	8.44876	HCF-1_somatic.vs.glp-1_OP50_MergedReps_narrow_peaks_peak_494e
I	4652849	4653267	419	4653078	141.75	15.8285	2.15426	14.237	HCF-1_somatic.vs.glp-1_OP50_MergedReps_narrow_peaks_peak_495
I	4653478	4654492	1015	4654076	606.37	261.832	6.14744	258.501	HCF-1_somatic.vs.glp-1_OP50_MergedReps_narrow_peaks_peak_496
I	4654705	4654917	213	4654802	114.97	7.76928	1.75019	6.37867	HCF-1_somatic.vs.glp-1_OP50_MergedReps_narrow_peaks_peak_497
I	4662448	4662775	328	4662595	142.8	15.7904	2.14624	14.2016	HCF-1_somatic.vs.glp-1_OP50_MergedReps_narrow_peaks_peak_498
I	4663297	4663626	330	4663450	130.2	9.54863	1.79724	8.10589	HCF-1_somatic.vs.glp-1_OP50_MergedReps_narrow_peaks_peak_499
I	4671608	4673261	1654	4672019	564.37	266.572	6.84465	263.221	HCF-1_somatic.vs.glp-1_OP50_MergedReps_narrow_peaks_peak_500a
I	4671608	4673261	1654	4672451	285.6	61.0986	3.1915	58.9564	HCF-1_somatic.vs.glp-1_OP50_MergedReps_narrow_peaks_peak_500b
I	4671608	4673261	1654	4672930	269.32	34.1401	2.33036	32.2689	HCF-1_somatic.vs.glp-1_OP50_MergedReps_narrow_peaks_peak_500c
I	4673602	4674180	579	4673825	300.3	89.0584	4.12734	86.6906	HCF-1_somatic.vs.glp-1_OP50_MergedReps_narrow_peaks_peak_501
I	4677038	4677658	621	4677320	130.72	12.2566	1.98788	10.743	HCF-1_somatic.vs.glp-1_OP50_MergedReps_narrow_peaks_peak_502
I	4683573	4683916	344	4683756	113.92	7.51863	1.73435	6.13638	HCF-1_somatic.vs.glp-1_OP50_MergedReps_narrow_peaks_peak_503
I	4698437	4698737	301	4698543	112.87	7.15604	1.7093	5.7876	HCF-1_somatic.vs.glp-1_OP50_MergedReps_narrow_peaks_peak_504
I	4699124	4701974	2851	4699462	1052.61	227.116	3.27208	223.953	HCF-1_somatic.vs.glp-1_OP50_MergedReps_narrow_peaks_peak_505a
I	4699124	4701974	2851	4700010	143.85	5.21951	1.47203	3.92408	HCF-1_somatic.vs.glp-1_OP50_MergedReps_narrow_peaks_peak_505b
I	4699124	4701974	2851	4700134	120.22	6.99896	1.65606	5.63699	HCF-1_somatic.vs.glp-1_OP50_MergedReps_narrow_peaks_peak_505c
I	4699124	4701974	2851	4700444	168	13.2354	1.87775	11.6994	HCF-1_somatic.vs.glp-1_OP50_MergedReps_narrow_peaks_peak_505d
I	4699124	4701974	2851	4701436	553.34	126.163	3.38014	123.544	HCF-1_somatic.vs.glp-1_OP50_MergedReps_narrow_peaks_peak_505e
I	4704262	4704693	432	4704566	166.42	21.0302	2.29346	19.3435	HCF-1_somatic.vs.glp-1_OP50_MergedReps_narrow_peaks_peak_506
I	4720924	4721448	525	4721236	369.07	48.4953	2.38755	46.4689	HCF-1_somatic.vs.glp-1_OP50_MergedReps_narrow_peaks_peak_507
I	4726520	4727488	969	4726631	135.45	13.0261	2.00659	11.4955	HCF-1_somatic.vs.glp-1_OP50_MergedReps_narrow_peaks_peak_508a
I	4726520	4727488	969	4726867	136.5	14.1582	2.07503	12.6023	HCF-1_somatic.vs.glp-1_OP50_MergedReps_narrow_peaks_peak_508b
I	4726520	4727488	969	4727149	189.52	19.4914	2.09365	17.8314	HCF-1_somatic.vs.glp-1_OP50_MergedReps_narrow_peaks_peak_508c
I	4726520	4727488	969	4727344	153.82	12.0511	1.86534	10.5431	HCF-1_somatic.vs.glp-1_OP50_MergedReps_narrow_peaks_peak_508d
I	4730400	4730843	444	4730526	111.82	5.11364	1.54553	3.82463	HCF-1_somatic.vs.glp-1_OP50_MergedReps_narrow_peaks_peak_509a
I	4730400	4730843	444	4730782	121.8	4.65666	1.4795	3.38824	HCF-1_somatic.vs.glp-1_OP50_MergedReps_narrow_peaks_peak_509b
I	4744566	4745894	1329	4744941	207.9	43.4161	3.11787	41.4409	HCF-1_somatic.vs.glp-1_OP50_MergedReps_narrow_peaks_peak_510a
I	4744566	4745894	1329	4745492	403.19	147.157	5.0651	144.413	HCF-1_somatic.vs.glp-1_OP50_MergedReps_narrow_peaks_peak_510b
I	4746957	4747828	872	4747095	115.5	8.02356	1.75812	6.6259	HCF-1_somatic.vs.glp-1_OP50_MergedReps_narrow_peaks_peak_511a
I	4746957	4747828	872	4747426	175.35	20.3681	2.20435	18.6933	HCF-1_somatic.vs.glp-1_OP50_MergedReps_narrow_peaks_peak_511b
I	4751050	4751257	208	4751148	105	5.4313	1.59966	4.12669	HCF-1_somatic.vs.glp-1_OP50_MergedReps_narrow_peaks_peak_512
I	4767624	4768224	601	4767875	218.92	47.0686	3.18728	45.0567	HCF-1_somatic.vs.glp-1_OP50_MergedReps_narrow_peaks_peak_513
I	4768402	4769003	602	4768600	118.65	7.91918	1.73908	6.52524	HCF-1_somatic.vs.glp-1_OP50_MergedReps_narrow_peaks_peak_514a
I	4768402	4769003	602	4768820	129.15	11.8912	1.96006	10.388	HCF-1_somatic.vs.glp-1_OP50_MergedReps_narrow_peaks_peak_514b
I	4769107	4770289	1183	4769467	529.19	154.1	4.11002	151.316	HCF-1_somatic.vs.glp-1_OP50_MergedReps_narrow_peaks_peak_515a
I	4769107	4770289	1183	4769840	461.99	139.499	4.24765	136.8	HCF-1_somatic.vs.glp-1_OP50_MergedReps_narrow_peaks_peak_515b
I	4771438	4772318	881	4771514	110.25	5.42462	1.56688	4.12334	HCF-1_somatic.vs.glp-1_OP50_MergedReps_narrow_peaks_peak_516a
I	4771438	4772318	881	4771938	196.35	35.5279	2.81925	33.6403	HCF-1_somatic.vs.glp-1_OP50_MergedReps_narrow_peaks_peak_516b
I	4771438	4772318	881	4772203	126.52	11.0533	1.92449	9.56931	HCF-1_somatic.vs.glp-1_OP50_MergedReps_narrow_peaks_peak_516c
I	4772761	4773466	706	4773038	249.37	55.1563	3.25158	53.0673	HCF-1_somatic.vs.glp-1_OP50_MergedReps_narrow_peaks_peak_517a
I	4772761	4773466	706	4773198	227.32	29.6676	2.35384	27.8534	HCF-1_somatic.vs.glp-1_OP50_MergedReps_narrow_peaks_peak_517b
I	4773781	4774005	225	4773883	111.3	7.02837	1.69473	5.66298	HCF-1_somatic.vs.glp-1_OP50_MergedReps_narrow_peaks_peak_518
I	4782342	4782621	280	4782477	138.6	8.19806	1.68191	6.7964	HCF-1_somatic.vs.glp-1_OP50_MergedReps_narrow_peaks_peak_519
I	4787679	4788006	328	4787788	112.35	7.27165	1.71058	5.89774	HCF-1_somatic.vs.glp-1_OP50_MergedReps_narrow_peaks_peak_520
I	4788446	4789286	841	4788770	333.9	121.688	5.05402	119.096	HCF-1_somatic.vs.glp-1_OP50_MergedReps_narrow_peaks_peak_521a
I	4788446	4789286	841	4789108	174.3	24.6924	2.43469	22.9486	HCF-1_somatic.vs.glp-1_OP50_MergedReps_narrow_peaks_peak_521b
I	4789632	4790736	1105	4790004	551.77	186.285	4.72451	183.332	HCF-1_somatic.vs.glp-1_OP50_MergedReps_narrow_peaks_peak_522a
I	4789632	4790736	1105	4790611	132.3	10.8577	1.87744	9.37854	HCF-1_somatic.vs.glp-1_OP50_MergedReps_narrow_peaks_peak_522b
I	4792457	4792727	271	4792587	128.62	6.81307	1.62029	5.45558	HCF-1_somatic.vs.glp-1_OP50_MergedReps_narrow_peaks_peak_523
I	4804074	4805337	1264	4804765	353.32	88.9515	3.61551	86.5845	HCF-1_somatic.vs.glp-1_OP50_MergedReps_narrow_peaks_peak_524
I	4829971	4830201	231	4830086	154.35	20.5161	2.3444	18.8377	HCF-1_somatic.vs.glp-1_OP50_MergedReps_narrow_peaks_peak_525
I	4847108	4847895	788	4847297	138.07	8.19806	1.67558	6.7964	HCF-1_somatic.vs.glp-1_OP50_MergedReps_narrow_peaks_peak_526a
I	4847108	4847895	788	4847624	175.87	29.0592	2.66924	27.2526	HCF-1_somatic.vs.glp-1_OP50_MergedReps_narrow_peaks_peak_526b
I	4911833	4912033	201	4911930	143.85	6.63832	1.56762	5.28795	HCF-1_somatic.vs.glp-1_OP50_MergedReps_narrow_peaks_peak_527
I	4914204	4914797	594	4914476	222.6	15.0698	1.78878	13.4958	HCF-1_somatic.vs.glp-1_OP50_MergedReps_narrow_peaks_peak_528
I	4914869	4915558	690	4914968	112.35	5.67363	1.5822	4.36063	HCF-1_somatic.vs.glp-1_OP50_MergedReps_narrow_peaks_peak_529a
I	4914869	4915558	690	4915272	131.77	3.20897	1.34114	2.01974	HCF-1_somatic.vs.glp-1_OP50_MergedReps_narrow_peaks_peak_529b
I	4914869	4915558	690	4915312	124.95	3.20839	1.35428	2.0192	HCF-1_somatic.vs.glp-1_OP50_MergedReps_narrow_peaks_peak_529c
I	4916014	4917056	1043	4916435	344.92	76.117	3.28198	73.85	HCF-1_somatic.vs.glp-1_OP50_MergedReps_narrow_peaks_peak_530
I	4917246	4918366	1121	4917362	139.65	10.7144	1.84094	9.24008	HCF-1_somatic.vs.glp-1_OP50_MergedReps_narrow_peaks_peak_531a
I	4917246	4918366	1121	4917670	120.22	9.34863	1.82942	7.90992	HCF-1_somatic.vs.glp-1_OP50_MergedReps_narrow_peaks_peak_531b
I	4917246	4918366	1121	4918265	138.6	13.976	2.05291	12.424	HCF-1_somatic.vs.glp-1_OP50_MergedReps_narrow_peaks_peak_531c
I	4920681	4921568	888	4921180	127.57	11.3492	1.94034	9.85777	HCF-1_somatic.vs.glp-1_OP50_MergedReps_narrow_peaks_peak_532a
I	4920681	4921568	888	4921421	135.45	13.0261	2.00659	11.4955	HCF-1_somatic.vs.glp-1_OP50_MergedReps_narrow_peaks_peak_532b
I	4926089	4926827	739	4926592	504.52	199.703	5.55515	196.681	HCF-1_somatic.vs.glp-1_OP50_MergedReps_narrow_peaks_peak_533
I	4927528	4927817	290	4927700	126.52	6.65719	1.61422	5.30639	HCF-1_somatic.vs.glp-1_OP50_MergedReps_narrow_peaks_peak_534
I	4928146	4929047	902	4928313	140.17	15.4883	2.13049	13.9039	HCF-1_somatic.vs.glp-1_OP50_MergedReps_narrow_peaks_peak_535a
I	4928146	4929047	902	4928597	175.35	26.4118	2.51925	24.6434	HCF-1_somatic.vs.glp-1_OP50_MergedReps_narrow_peaks_peak_535b
I	4931788	4932355	568	4932089	127.57	11.3492	1.94034	9.85777	HCF-1_somatic.vs.glp-1_OP50_MergedReps_narrow_peaks_peak_536
I	4932794	4933967	1174	4933144	552.29	165.664	4.22361	162.818	HCF-1_somatic.vs.glp-1_OP50_MergedReps_narrow_peaks_peak_537
I	4936042	4936380	339	4936257	111.82	5.11364	1.54553	3.82463	HCF-1_somatic.vs.glp-1_OP50_MergedReps_narrow_peaks_peak_538
I	4941165	4941542	378	4941332	157.5	21.6655	2.39194	19.9688	HCF-1_somatic.vs.glp-1_OP50_MergedReps_narrow_peaks_peak_539
I	4942944	4943304	361	4943173	93.97	3.31488	1.43328	2.1172	HCF-1_somatic.vs.glp-1_OP50_MergedReps_narrow_peaks_peak_540a
I	4942944	4943304	361	4943184	93.97	3.31488	1.43328	2.1172	HCF-1_somatic.vs.glp-1_OP50_MergedReps_narrow_peaks_peak_540b
I	4966987	4967660	674	4967531	466.72	121.58	3.74175	118.99	HCF-1_somatic.vs.glp-1_OP50_MergedReps_narrow_peaks_peak_541
I	4974601	4975110	510	4974862	168.52	19.631	2.20733	17.9693	HCF-1_somatic.vs.glp-1_OP50_MergedReps_narrow_peaks_peak_542
I	4979833	4980422	590	4980079	192.15	15.1526	1.87522	13.5752	HCF-1_somatic.vs.glp-1_OP50_MergedReps_narrow_peaks_peak_543
I	4992126	4992624	499	4992409	255.15	56.2754	3.24236	54.1748	HCF-1_somatic.vs.glp-1_OP50_MergedReps_narrow_peaks_peak_544
I	4993807	4994447	641	4994064	244.12	46.9166	2.94618	44.9058	HCF-1_somatic.vs.glp-1_OP50_MergedReps_narrow_peaks_peak_545
I	4995687	4997070	1384	4995945	122.32	7.4676	1.68475	6.08902	HCF-1_somatic.vs.glp-1_OP50_MergedReps_narrow_peaks_peak_546a
I	4995687	4997070	1384	4996592	382.2	77.5383	3.09028	75.26	HCF-1_somatic.vs.glp-1_OP50_MergedReps_narrow_peaks_peak_546b
I	5020047	5020386	340	5020230	120.22	8.3579	1.75686	6.95017	HCF-1_somatic.vs.glp-1_OP50_MergedReps_narrow_peaks_peak_547
I	5024169	5024468	300	5024366	129.67	11.547	1.94454	10.052	HCF-1_somatic.vs.glp-1_OP50_MergedReps_narrow_peaks_peak_548
I	5025028	5025893	866	5025389	312.37	89.6652	4.01758	87.2931	HCF-1_somatic.vs.glp-1_OP50_MergedReps_narrow_peaks_peak_549
I	5027897	5028332	436	5027996	128.62	4.94666	1.4831	3.66612	HCF-1_somatic.vs.glp-1_OP50_MergedReps_narrow_peaks_peak_550a
I	5027897	5028332	436	5028237	198.45	20.0087	2.07758	18.3402	HCF-1_somatic.vs.glp-1_OP50_MergedReps_narrow_peaks_peak_550b
I	5028671	5028990	320	5028843	130.2	7.49632	1.65654	6.11714	HCF-1_somatic.vs.glp-1_OP50_MergedReps_narrow_peaks_peak_551
I	5030996	5031610	615	5031283	184.27	29.1828	2.59485	27.3749	HCF-1_somatic.vs.glp-1_OP50_MergedReps_narrow_peaks_peak_552
I	5032854	5033664	811	5033232	334.42	56.6861	2.74935	54.5827	HCF-1_somatic.vs.glp-1_OP50_MergedReps_narrow_peaks_peak_553
I	5034019	5034817	799	5034129	108.15	4.86628	1.52442	3.58826	HCF-1_somatic.vs.glp-1_OP50_MergedReps_narrow_peaks_peak_554a
I	5034019	5034817	799	5034358	133.35	11.1431	1.89223	9.65747	HCF-1_somatic.vs.glp-1_OP50_MergedReps_narrow_peaks_peak_554b
I	5034019	5034817	799	5034592	150.15	17.1531	2.1698	15.537	HCF-1_somatic.vs.glp-1_OP50_MergedReps_narrow_peaks_peak_554c
I	5035471	5036092	622	5035741	282.97	58.446	3.12056	56.3274	HCF-1_somatic.vs.glp-1_OP50_MergedReps_narrow_peaks_peak_555
I	5036416	5037650	1235	5037439	291.37	8.97319	1.44738	7.54735	HCF-1_somatic.vs.glp-1_OP50_MergedReps_narrow_peaks_peak_556
I	5049537	5050198	662	5049869	137.55	14.4862	2.09087	12.9231	HCF-1_somatic.vs.glp-1_OP50_MergedReps_narrow_peaks_peak_557
I	5057118	5057413	296	5057371	140.7	7.63847	1.64003	6.2534	HCF-1_somatic.vs.glp-1_OP50_MergedReps_narrow_peaks_peak_558
I	5070764	5071064	301	5070856	98.17	4.21531	1.49666	2.96825	HCF-1_somatic.vs.glp-1_OP50_MergedReps_narrow_peaks_peak_559a
I	5070764	5071064	301	5070976	98.7	4.21531	1.50458	2.96825	HCF-1_somatic.vs.glp-1_OP50_MergedReps_narrow_peaks_peak_559b
I	5073107	5073331	225	5073212	114.97	7.76928	1.75019	6.37867	HCF-1_somatic.vs.glp-1_OP50_MergedReps_narrow_peaks_peak_560
I	5075088	5075521	434	5075268	146.47	10.1724	1.77678	8.71278	HCF-1_somatic.vs.glp-1_OP50_MergedReps_narrow_peaks_peak_561
I	5081555	5082135	581	5081688	112.87	7.27165	1.7185	5.89774	HCF-1_somatic.vs.glp-1_OP50_MergedReps_narrow_peaks_peak_562a
I	5081555	5082135	581	5081929	111.82	7.02837	1.70266	5.66298	HCF-1_somatic.vs.glp-1_OP50_MergedReps_narrow_peaks_peak_562b
I	5082199	5083605	1407	5082372	281.92	78.7783	3.92946	76.49	HCF-1_somatic.vs.glp-1_OP50_MergedReps_narrow_peaks_peak_563a
I	5082199	5083605	1407	5082572	286.65	76.9428	3.79481	74.6693	HCF-1_somatic.vs.glp-1_OP50_MergedReps_narrow_peaks_peak_563b
I	5082199	5083605	1407	5083382	265.65	44.5576	2.72088	42.5707	HCF-1_somatic.vs.glp-1_OP50_MergedReps_narrow_peaks_peak_563c
I	5104754	5105303	550	5105111	191.62	36.2986	2.90693	34.4014	HCF-1_somatic.vs.glp-1_OP50_MergedReps_narrow_peaks_peak_564
I	5105908	5107003	1096	5106080	354.9	107.489	4.23685	104.991	HCF-1_somatic.vs.glp-1_OP50_MergedReps_narrow_peaks_peak_565a
I	5105908	5107003	1096	5106303	311.32	106.388	4.71333	103.896	HCF-1_somatic.vs.glp-1_OP50_MergedReps_narrow_peaks_peak_565b
I	5105908	5107003	1096	5106639	107.1	3.49947	1.40388	2.29288	HCF-1_somatic.vs.glp-1_OP50_MergedReps_narrow_peaks_peak_565c
I	5105908	5107003	1096	5106859	117.07	8.54294	1.78188	7.12862	HCF-1_somatic.vs.glp-1_OP50_MergedReps_narrow_peaks_peak_565d
I	5107326	5107651	326	5107494	111.3	7.02837	1.69473	5.66298	HCF-1_somatic.vs.glp-1_OP50_MergedReps_narrow_peaks_peak_566
I	5110043	5111637	1595	5110200	119.7	9.07656	1.8215	7.64611	HCF-1_somatic.vs.glp-1_OP50_MergedReps_narrow_peaks_peak_567a
I	5110043	5111637	1595	5111056	203.7	27.2046	2.3802	25.4246	HCF-1_somatic.vs.glp-1_OP50_MergedReps_narrow_peaks_peak_567b
I	5110043	5111637	1595	5111306	163.27	24.0371	2.47909	22.3025	HCF-1_somatic.vs.glp-1_OP50_MergedReps_narrow_peaks_peak_567c
I	5118589	5119561	973	5119084	464.09	168.624	5.05537	165.761	HCF-1_somatic.vs.glp-1_OP50_MergedReps_narrow_peaks_peak_568
I	5119629	5119898	270	5119841	98.7	4.21531	1.50458	2.96825	HCF-1_somatic.vs.glp-1_OP50_MergedReps_narrow_peaks_peak_569
I	5120796	5121060	265	5120968	94.5	3.48655	1.4412	2.2805	HCF-1_somatic.vs.glp-1_OP50_MergedReps_narrow_peaks_peak_570
I	5126798	5128386	1589	5127017	127.05	11.3492	1.93242	9.85777	HCF-1_somatic.vs.glp-1_OP50_MergedReps_narrow_peaks_peak_571a
I	5126798	5128386	1589	5127587	560.17	310.563	8.46876	307.024	HCF-1_somatic.vs.glp-1_OP50_MergedReps_narrow_peaks_peak_571b
I	5126798	5128386	1589	5128244	118.65	6.03746	1.59531	4.71152	HCF-1_somatic.vs.glp-1_OP50_MergedReps_narrow_peaks_peak_571c
I	5129372	5129639	268	5129532	111.82	4.17986	1.46524	2.93768	HCF-1_somatic.vs.glp-1_OP50_MergedReps_narrow_peaks_peak_572
I	5130371	5132746	2376	5131274	541.27	149.476	3.92948	146.718	HCF-1_somatic.vs.glp-1_OP50_MergedReps_narrow_peaks_peak_573a
I	5130371	5132746	2376	5131948	105	5.4313	1.59966	4.12669	HCF-1_somatic.vs.glp-1_OP50_MergedReps_narrow_peaks_peak_573b
I	5130371	5132746	2376	5132225	110.77	6.78881	1.68681	5.4319	HCF-1_somatic.vs.glp-1_OP50_MergedReps_narrow_peaks_peak_573c
I	5130371	5132746	2376	5132550	108.67	3.46788	1.40607	2.26458	HCF-1_somatic.vs.glp-1_OP50_MergedReps_narrow_peaks_peak_573d
I	5133721	5135014	1294	5134107	154.35	20.5161	2.3444	18.8377	HCF-1_somatic.vs.glp-1_OP50_MergedReps_narrow_peaks_peak_574a
I	5133721	5135014	1294	5134723	334.95	80.6395	3.49943	78.3364	HCF-1_somatic.vs.glp-1_OP50_MergedReps_narrow_peaks_peak_574b
I	5140124	5140713	590	5140394	250.42	17.3902	1.80879	15.7689	HCF-1_somatic.vs.glp-1_OP50_MergedReps_narrow_peaks_peak_575
I	5152730	5153010	281	5152878	1636.4	68.8949	1.59747	66.6871	HCF-1_somatic.vs.glp-1_OP50_MergedReps_narrow_peaks_peak_576
I	5153400	5153611	212	5153506	978.06	12.9283	1.27482	11.3994	HCF-1_somatic.vs.glp-1_OP50_MergedReps_narrow_peaks_peak_577
I	5164743	5165656	914	5164899	455.69	197.222	6.13836	194.213	HCF-1_somatic.vs.glp-1_OP50_MergedReps_narrow_peaks_peak_578a
I	5164743	5165656	914	5165142	409.49	170.845	5.86421	167.971	HCF-1_somatic.vs.glp-1_OP50_MergedReps_narrow_peaks_peak_578b
I	5175568	5176708	1141	5175663	105.52	5.6479	1.60758	4.33589	HCF-1_somatic.vs.glp-1_OP50_MergedReps_narrow_peaks_peak_579a
I	5175568	5176708	1141	5175978	227.85	53.8283	3.41563	51.7513	HCF-1_somatic.vs.glp-1_OP50_MergedReps_narrow_peaks_peak_579b
I	5175568	5176708	1141	5176302	357	119.066	4.63725	116.491	HCF-1_somatic.vs.glp-1_OP50_MergedReps_narrow_peaks_peak_579c
I	5175568	5176708	1141	5176542	320.25	74.132	3.38154	71.8815	HCF-1_somatic.vs.glp-1_OP50_MergedReps_narrow_peaks_peak_579d
I	5244031	5244513	483	5244183	156.97	21.2797	2.38402	19.5884	HCF-1_somatic.vs.glp-1_OP50_MergedReps_narrow_peaks_peak_580
I	5255082	5255741	660	5255245	211.05	32.3485	2.55479	30.4999	HCF-1_somatic.vs.glp-1_OP50_MergedReps_narrow_peaks_peak_581a
I	5255082	5255741	660	5255438	216.82	36.6667	2.72278	34.7661	HCF-1_somatic.vs.glp-1_OP50_MergedReps_narrow_peaks_peak_581b
I	5261446	5261957	512	5261633	265.65	24.9688	2.03547	23.2204	HCF-1_somatic.vs.glp-1_OP50_MergedReps_narrow_peaks_peak_582
I	5272401	5272947	547	5272559	232.05	31.5809	2.40255	29.7423	HCF-1_somatic.vs.glp-1_OP50_MergedReps_narrow_peaks_peak_583a
I	5272401	5272947	547	5272773	237.3	52.9195	3.26434	50.8514	HCF-1_somatic.vs.glp-1_OP50_MergedReps_narrow_peaks_peak_583b
I	5281577	5282192	616	5281737	343.35	110.745	4.47202	108.224	HCF-1_somatic.vs.glp-1_OP50_MergedReps_narrow_peaks_peak_584a
I	5281577	5282192	616	5281948	285.07	82.5212	4.02917	80.2032	HCF-1_somatic.vs.glp-1_OP50_MergedReps_narrow_peaks_peak_584b
I	5287159	5287603	445	5287256	124.95	6.22704	1.59428	4.89315	HCF-1_somatic.vs.glp-1_OP50_MergedReps_narrow_peaks_peak_585a
I	5287159	5287603	445	5287291	135.97	7.50696	1.65028	6.12754	HCF-1_somatic.vs.glp-1_OP50_MergedReps_narrow_peaks_peak_585b
I	5287159	5287603	445	5287484	162.75	4.65347	1.39955	3.38516	HCF-1_somatic.vs.glp-1_OP50_MergedReps_narrow_peaks_peak_585c
I	5288362	5289017	656	5288511	127.05	9.47892	1.8035	8.03769	HCF-1_somatic.vs.glp-1_OP50_MergedReps_narrow_peaks_peak_586a
I	5288362	5289017	656	5288816	118.12	5.76908	1.56741	4.45342	HCF-1_somatic.vs.glp-1_OP50_MergedReps_narrow_peaks_peak_586b
I	5289612	5290045	434	5289737	135.97	6.66443	1.59271	5.31348	HCF-1_somatic.vs.glp-1_OP50_MergedReps_narrow_peaks_peak_587a
I	5289612	5290045	434	5289940	120.75	9.34863	1.83734	7.90992	HCF-1_somatic.vs.glp-1_OP50_MergedReps_narrow_peaks_peak_587b
I	5290510	5291183	674	5290728	141.22	15.8285	2.14633	14.237	HCF-1_somatic.vs.glp-1_OP50_MergedReps_narrow_peaks_peak_588a
I	5290510	5291183	674	5290929	172.2	9.99905	1.68153	8.5427	HCF-1_somatic.vs.glp-1_OP50_MergedReps_narrow_peaks_peak_588b
I	5293744	5294059	316	5293872	116.02	8.28146	1.76604	6.87536	HCF-1_somatic.vs.glp-1_OP50_MergedReps_narrow_peaks_peak_589
I	5294312	5294990	679	5294716	223.65	30.5872	2.41556	28.7614	HCF-1_somatic.vs.glp-1_OP50_MergedReps_narrow_peaks_peak_590
I	5298037	5298239	203	5298185	172.72	14.2564	1.90904	12.6989	HCF-1_somatic.vs.glp-1_OP50_MergedReps_narrow_peaks_peak_591
I	5307018	5308959	1942	5307325	273	62.968	3.37434	60.8109	HCF-1_somatic.vs.glp-1_OP50_MergedReps_narrow_peaks_peak_592a
I	5307018	5308959	1942	5308401	279.82	70.309	3.60027	68.0899	HCF-1_somatic.vs.glp-1_OP50_MergedReps_narrow_peaks_peak_592b
I	5309441	5310089	649	5309909	242.55	47.8814	3.00675	45.8607	HCF-1_somatic.vs.glp-1_OP50_MergedReps_narrow_peaks_peak_593
I	5311124	5312433	1310	5311707	376.95	71.9446	2.97595	69.7117	HCF-1_somatic.vs.glp-1_OP50_MergedReps_narrow_peaks_peak_594
I	5312489	5313646	1158	5313124	1576.55	571.113	5.12193	566.745	HCF-1_somatic.vs.glp-1_OP50_MergedReps_narrow_peaks_peak_595
I	5314106	5317155	3050	5314297	152.77	8.30887	1.64745	6.90222	HCF-1_somatic.vs.glp-1_OP50_MergedReps_narrow_peaks_peak_596a
I	5314106	5317155	3050	5314864	345.97	60.8388	2.8209	58.6985	HCF-1_somatic.vs.glp-1_OP50_MergedReps_narrow_peaks_peak_596b
I	5314106	5317155	3050	5315386	174.82	13.6712	1.87245	12.1261	HCF-1_somatic.vs.glp-1_OP50_MergedReps_narrow_peaks_peak_596c
I	5314106	5317155	3050	5315689	154.87	8.43709	1.6505	7.02755	HCF-1_somatic.vs.glp-1_OP50_MergedReps_narrow_peaks_peak_596d
I	5314106	5317155	3050	5316551	963.89	171.042	2.87169	168.167	HCF-1_somatic.vs.glp-1_OP50_MergedReps_narrow_peaks_peak_596e
I	5319102	5319600	499	5319448	191.1	28.0379	2.48573	26.2462	HCF-1_somatic.vs.glp-1_OP50_MergedReps_narrow_peaks_peak_597
I	5322119	5323055	937	5322270	154.87	10.8383	1.79164	9.35938	HCF-1_somatic.vs.glp-1_OP50_MergedReps_narrow_peaks_peak_598a
I	5322119	5323055	937	5322551	169.57	19.0246	2.17014	17.3725	HCF-1_somatic.vs.glp-1_OP50_MergedReps_narrow_peaks_peak_598b
I	5322119	5323055	937	5322773	164.32	17.3367	2.10334	15.7161	HCF-1_somatic.vs.glp-1_OP50_MergedReps_narrow_peaks_peak_598c
I	5322119	5323055	937	5323028	190.05	13.8444	1.8195	12.2945	HCF-1_somatic.vs.glp-1_OP50_MergedReps_narrow_peaks_peak_598d
I	5344127	5344397	271	5344288	163.27	16.7158	2.07415	15.1078	HCF-1_somatic.vs.glp-1_OP50_MergedReps_narrow_peaks_peak_599
I	5344471	5344670	200	5344570	147	3.84704	1.37035	2.61996	HCF-1_somatic.vs.glp-1_OP50_MergedReps_narrow_peaks_peak_600
I	5344943	5346186	1244	5345337	628.94	214.006	4.77229	210.908	HCF-1_somatic.vs.glp-1_OP50_MergedReps_narrow_peaks_peak_601
I	5353451	5354532	1082	5354074	410.02	130.229	4.41957	127.585	HCF-1_somatic.vs.glp-1_OP50_MergedReps_narrow_peaks_peak_602
I	5354834	5356166	1333	5354924	108.15	4.30097	1.47498	3.05103	HCF-1_somatic.vs.glp-1_OP50_MergedReps_narrow_peaks_peak_603a
I	5354834	5356166	1333	5355246	112.87	7.27165	1.7185	5.89774	HCF-1_somatic.vs.glp-1_OP50_MergedReps_narrow_peaks_peak_603b
I	5354834	5356166	1333	5355760	129.67	11.9509	1.97203	10.4445	HCF-1_somatic.vs.glp-1_OP50_MergedReps_narrow_peaks_peak_603c
I	5356579	5358596	2018	5356727	110.25	6.78881	1.67889	5.4319	HCF-1_somatic.vs.glp-1_OP50_MergedReps_narrow_peaks_peak_604a
I	5356579	5358596	2018	5356934	101.32	4.80521	1.5442	3.52896	HCF-1_somatic.vs.glp-1_OP50_MergedReps_narrow_peaks_peak_604b
I	5356579	5358596	2018	5357469	229.42	55.7155	3.47737	53.6201	HCF-1_somatic.vs.glp-1_OP50_MergedReps_narrow_peaks_peak_604c
I	5356579	5358596	2018	5358238	303.45	100.988	4.59449	98.5342	HCF-1_somatic.vs.glp-1_OP50_MergedReps_narrow_peaks_peak_604d
I	5364465	5364831	367	5364676	125.47	7.93433	1.7091	6.53995	HCF-1_somatic.vs.glp-1_OP50_MergedReps_narrow_peaks_peak_605
I	5372384	5373224	841	5372712	175.87	15.5549	1.96525	13.9696	HCF-1_somatic.vs.glp-1_OP50_MergedReps_narrow_peaks_peak_606a
I	5372384	5373224	841	5373080	155.92	11.1001	1.80371	9.61527	HCF-1_somatic.vs.glp-1_OP50_MergedReps_narrow_peaks_peak_606b
I	5373545	5373833	289	5373721	132.82	6.30415	1.57439	4.9682	HCF-1_somatic.vs.glp-1_OP50_MergedReps_narrow_peaks_peak_607
I	5375234	5376163	930	5375588	158.55	18.7011	2.21594	17.0551	HCF-1_somatic.vs.glp-1_OP50_MergedReps_narrow_peaks_peak_608a
I	5375234	5376163	930	5375857	146.47	16.0339	2.13173	14.4395	HCF-1_somatic.vs.glp-1_OP50_MergedReps_narrow_peaks_peak_608b
I	5376252	5377045	794	5376597	179.55	28.8516	2.62043	27.0486	HCF-1_somatic.vs.glp-1_OP50_MergedReps_narrow_peaks_peak_609
I	5377191	5377964	774	5377570	267.75	33.398	2.31678	31.5364	HCF-1_somatic.vs.glp-1_OP50_MergedReps_narrow_peaks_peak_610
I	5378238	5378514	277	5378474	118.12	5.50971	1.54706	4.20287	HCF-1_somatic.vs.glp-1_OP50_MergedReps_narrow_peaks_peak_611
I	5378602	5378824	223	5378700	137.02	11.4838	1.89073	9.98985	HCF-1_somatic.vs.glp-1_OP50_MergedReps_narrow_peaks_peak_612
I	5379537	5380586	1050	5379885	373.27	94.4573	3.63369	92.0497	HCF-1_somatic.vs.glp-1_OP50_MergedReps_narrow_peaks_peak_613
I	5382538	5383151	614	5382944	171.15	20.0394	2.20702	18.3705	HCF-1_somatic.vs.glp-1_OP50_MergedReps_narrow_peaks_peak_614
I	5383408	5383736	329	5383597	114.97	5.97573	1.60851	4.65147	HCF-1_somatic.vs.glp-1_OP50_MergedReps_narrow_peaks_peak_615
I	5383880	5384549	670	5384041	163.27	9.13047	1.65932	7.6988	HCF-1_somatic.vs.glp-1_OP50_MergedReps_narrow_peaks_peak_616a
I	5383880	5384549	670	5384247	137.02	7.37422	1.6238	5.99777	HCF-1_somatic.vs.glp-1_OP50_MergedReps_narrow_peaks_peak_616b
I	5384632	5384835	204	5384726	126	7.74235	1.70239	6.3549	HCF-1_somatic.vs.glp-1_OP50_MergedReps_narrow_peaks_peak_617
I	5385108	5386124	1017	5385295	125.47	8.72549	1.7654	7.30736	HCF-1_somatic.vs.glp-1_OP50_MergedReps_narrow_peaks_peak_618a
I	5385108	5386124	1017	5385756	164.32	13.9863	1.92236	12.4341	HCF-1_somatic.vs.glp-1_OP50_MergedReps_narrow_peaks_peak_618b
I	5385108	5386124	1017	5385963	186.9	13.5098	1.82425	11.969	HCF-1_somatic.vs.glp-1_OP50_MergedReps_narrow_peaks_peak_618c
I	5386548	5388917	2370	5386892	176.4	23.596	2.3653	21.8698	HCF-1_somatic.vs.glp-1_OP50_MergedReps_narrow_peaks_peak_619a
I	5386548	5388917	2370	5387933	165.9	15.5825	2.01082	13.9968	HCF-1_somatic.vs.glp-1_OP50_MergedReps_narrow_peaks_peak_619b
I	5386548	5388917	2370	5388594	224.7	11.436	1.63549	9.94299	HCF-1_somatic.vs.glp-1_OP50_MergedReps_narrow_peaks_peak_619c
I	5386548	5388917	2370	5388738	266.7	28.1747	2.14157	26.3817	HCF-1_somatic.vs.glp-1_OP50_MergedReps_narrow_peaks_peak_619d
I	5389017	5389221	205	5389113	135.97	5.84544	1.53557	4.52798	HCF-1_somatic.vs.glp-1_OP50_MergedReps_narrow_peaks_peak_620
I	5396734	5396968	235	5396839	100.27	4.60451	1.52835	3.33774	HCF-1_somatic.vs.glp-1_OP50_MergedReps_narrow_peaks_peak_621
I	5401323	5401522	200	5401506	102.9	5.00992	1.56797	3.72429	HCF-1_somatic.vs.glp-1_OP50_MergedReps_narrow_peaks_peak_622
I	5404597	5404836	240	5404712	135.45	3.27973	1.33773	2.08761	HCF-1_somatic.vs.glp-1_OP50_MergedReps_narrow_peaks_peak_623a
I	5404597	5404836	240	5404812	103.42	5.21863	1.57589	3.9232	HCF-1_somatic.vs.glp-1_OP50_MergedReps_narrow_peaks_peak_623b
I	5406996	5407502	507	5407159	105.52	5.6479	1.60758	4.33589	HCF-1_somatic.vs.glp-1_OP50_MergedReps_narrow_peaks_peak_624a
I	5406996	5407502	507	5407392	101.85	4.76028	1.54799	3.4889	HCF-1_somatic.vs.glp-1_OP50_MergedReps_narrow_peaks_peak_624b
I	5407937	5410030	2094	5408624	218.92	27.484	2.31497	25.6996	HCF-1_somatic.vs.glp-1_OP50_MergedReps_narrow_peaks_peak_625a
I	5407937	5410030	2094	5408955	162.22	17.9754	2.14767	16.3432	HCF-1_somatic.vs.glp-1_OP50_MergedReps_narrow_peaks_peak_625b
I	5407937	5410030	2094	5409579	208.42	41.1767	2.99175	39.2247	HCF-1_somatic.vs.glp-1_OP50_MergedReps_narrow_peaks_peak_625c
I	5407937	5410030	2094	5409809	232.05	50.3376	3.19242	48.2923	HCF-1_somatic.vs.glp-1_OP50_MergedReps_narrow_peaks_peak_625d
I	5410931	5411186	256	5411023	159.07	11.2193	1.78653	9.73235	HCF-1_somatic.vs.glp-1_OP50_MergedReps_narrow_peaks_peak_626
I	5411242	5411694	453	5411364	152.77	14.7027	2.02333	13.1363	HCF-1_somatic.vs.glp-1_OP50_MergedReps_narrow_peaks_peak_627
I	5412027	5412997	971	5412156	147.52	14.5074	2.03456	12.9439	HCF-1_somatic.vs.glp-1_OP50_MergedReps_narrow_peaks_peak_628a
I	5412027	5412997	971	5412648	271.95	63.6977	3.41183	61.5335	HCF-1_somatic.vs.glp-1_OP50_MergedReps_narrow_peaks_peak_628b
I	5414345	5415050	706	5414605	152.25	17.1417	2.15842	15.5257	HCF-1_somatic.vs.glp-1_OP50_MergedReps_narrow_peaks_peak_629a
I	5414345	5415050	706	5414851	155.4	6.87059	1.54849	5.51178	HCF-1_somatic.vs.glp-1_OP50_MergedReps_narrow_peaks_peak_629b
I	5415504	5416785	1282	5415706	205.8	29.8965	2.49153	28.0798	HCF-1_somatic.vs.glp-1_OP50_MergedReps_narrow_peaks_peak_630a
I	5415504	5416785	1282	5416336	361.72	110.494	4.2673	107.976	HCF-1_somatic.vs.glp-1_OP50_MergedReps_narrow_peaks_peak_630b
I	5420067	5420833	767	5420439	327.6	73.7005	3.31915	71.4527	HCF-1_somatic.vs.glp-1_OP50_MergedReps_narrow_peaks_peak_631
I	5421376	5421911	536	5421725	223.12	34.5612	2.57612	32.6846	HCF-1_somatic.vs.glp-1_OP50_MergedReps_narrow_peaks_peak_632
I	5422041	5422642	602	5422439	209.47	16.0037	1.86259	14.4096	HCF-1_somatic.vs.glp-1_OP50_MergedReps_narrow_peaks_peak_633
I	5429652	5430496	845	5430033	552.82	193.658	4.90104	190.667	HCF-1_somatic.vs.glp-1_OP50_MergedReps_narrow_peaks_peak_634
I	5431435	5431972	538	5431580	192.15	24.1432	2.29391	22.4076	HCF-1_somatic.vs.glp-1_OP50_MergedReps_narrow_peaks_peak_635
I	5475572	5475772	201	5475668	133.87	13.1931	2.03541	11.6578	HCF-1_somatic.vs.glp-1_OP50_MergedReps_narrow_peaks_peak_636
I	5485730	5486612	883	5486097	347.55	99.0262	4.00627	96.586	HCF-1_somatic.vs.glp-1_OP50_MergedReps_narrow_peaks_peak_637
I	5497393	5497883	491	5497701	224.7	26.277	2.23462	24.5101	HCF-1_somatic.vs.glp-1_OP50_MergedReps_narrow_peaks_peak_638
I	5501015	5501321	307	5501184	122.85	4.83908	1.49215	3.56151	HCF-1_somatic.vs.glp-1_OP50_MergedReps_narrow_peaks_peak_639
I	5508935	5509731	797	5509439	496.12	212.576	6.06242	209.485	HCF-1_somatic.vs.glp-1_OP50_MergedReps_narrow_peaks_peak_640
I	5511285	5512072	788	5511562	269.32	53.861	3.03732	51.7838	HCF-1_somatic.vs.glp-1_OP50_MergedReps_narrow_peaks_peak_641a
I	5511285	5512072	788	5511787	248.85	45.5882	2.8718	43.5909	HCF-1_somatic.vs.glp-1_OP50_MergedReps_narrow_peaks_peak_641b
I	5518623	5519022	400	5518809	129.67	11.9509	1.97203	10.4445	HCF-1_somatic.vs.glp-1_OP50_MergedReps_narrow_peaks_peak_642
I	5519306	5520120	815	5519692	359.62	85.5655	3.4675	83.2236	HCF-1_somatic.vs.glp-1_OP50_MergedReps_narrow_peaks_peak_643
I	5527915	5528168	254	5528064	113.92	7.51863	1.73435	6.13638	HCF-1_somatic.vs.glp-1_OP50_MergedReps_narrow_peaks_peak_644
I	5545237	5546380	1144	5545671	543.89	236.286	6.19197	233.078	HCF-1_somatic.vs.glp-1_OP50_MergedReps_narrow_peaks_peak_645a
I	5545237	5546380	1144	5546269	124.95	6.78533	1.63569	5.4313	HCF-1_somatic.vs.glp-1_OP50_MergedReps_narrow_peaks_peak_645b
I	5550243	5551003	761	5550581	239.4	44.2251	2.87556	42.2409	HCF-1_somatic.vs.glp-1_OP50_MergedReps_narrow_peaks_peak_646a
I	5550243	5551003	761	5550692	268.8	65.9832	3.53137	63.7998	HCF-1_somatic.vs.glp-1_OP50_MergedReps_narrow_peaks_peak_646b
I	5570334	5570963	630	5570563	185.32	32.1405	2.74004	30.2952	HCF-1_somatic.vs.glp-1_OP50_MergedReps_narrow_peaks_peak_647
I	5571186	5571698	513	5571393	149.62	18.6558	2.2731	17.0105	HCF-1_somatic.vs.glp-1_OP50_MergedReps_narrow_peaks_peak_648
I	5579251	5579780	530	5579412	294	94.3673	4.45188	91.9602	HCF-1_somatic.vs.glp-1_OP50_MergedReps_narrow_peaks_peak_649
I	5587539	5587902	364	5587690	147.52	5.58479	1.48523	4.27592	HCF-1_somatic.vs.glp-1_OP50_MergedReps_narrow_peaks_peak_650
I	5588358	5588610	253	5588565	108.67	5.5392	1.58947	4.23162	HCF-1_somatic.vs.glp-1_OP50_MergedReps_narrow_peaks_peak_651
I	5589389	5590220	832	5589660	349.65	114.708	4.55384	112.16	HCF-1_somatic.vs.glp-1_OP50_MergedReps_narrow_peaks_peak_652
I	5592209	5592573	365	5592429	148.05	18.2922	2.24933	16.6539	HCF-1_somatic.vs.glp-1_OP50_MergedReps_narrow_peaks_peak_653
I	5607612	5608041	430	5607758	124.95	10.4715	1.90073	9.00159	HCF-1_somatic.vs.glp-1_OP50_MergedReps_narrow_peaks_peak_654
I	5608473	5611221	2749	5608926	289.8	89.203	4.27642	86.8333	HCF-1_somatic.vs.glp-1_OP50_MergedReps_narrow_peaks_peak_655a
I	5608473	5611221	2749	5609148	374.32	151.847	5.66407	149.075	HCF-1_somatic.vs.glp-1_OP50_MergedReps_narrow_peaks_peak_655b
I	5608473	5611221	2749	5609960	124.95	3.37857	1.369	2.17854	HCF-1_somatic.vs.glp-1_OP50_MergedReps_narrow_peaks_peak_655c
I	5608473	5611221	2749	5610221	161.17	23.2359	2.4474	21.5139	HCF-1_somatic.vs.glp-1_OP50_MergedReps_narrow_peaks_peak_655d
I	5608473	5611221	2749	5610616	470.92	214.997	6.55443	211.894	HCF-1_somatic.vs.glp-1_OP50_MergedReps_narrow_peaks_peak_655e
I	5611687	5612183	497	5611837	137.02	14.1291	2.06005	12.5747	HCF-1_somatic.vs.glp-1_OP50_MergedReps_narrow_peaks_peak_656
I	5616489	5616691	203	5616561	103.42	3.80001	1.44631	2.57849	HCF-1_somatic.vs.glp-1_OP50_MergedReps_narrow_peaks_peak_657
I	5618067	5619046	980	5618521	574.34	202.086	4.91746	199.051	HCF-1_somatic.vs.glp-1_OP50_MergedReps_narrow_peaks_peak_658
I	5626128	5626943	816	5626625	438.89	144.039	4.58223	141.312	HCF-1_somatic.vs.glp-1_OP50_MergedReps_narrow_peaks_peak_659
I	5627058	5627738	681	5627293	155.4	4.13173	1.37191	2.89113	HCF-1_somatic.vs.glp-1_OP50_MergedReps_narrow_peaks_peak_660a
I	5627058	5627738	681	5627546	129.15	4.5612	1.44609	3.29941	HCF-1_somatic.vs.glp-1_OP50_MergedReps_narrow_peaks_peak_660b
I	5628659	5629084	426	5628975	128.1	10.0503	1.83901	8.5931	HCF-1_somatic.vs.glp-1_OP50_MergedReps_narrow_peaks_peak_661
I	5637626	5637902	277	5637738	173.77	27.666	2.60855	25.8797	HCF-1_somatic.vs.glp-1_OP50_MergedReps_narrow_peaks_peak_662
I	5653296	5653940	645	5653625	257.25	67.1639	3.68924	64.9705	HCF-1_somatic.vs.glp-1_OP50_MergedReps_narrow_peaks_peak_663a
I	5653296	5653940	645	5653744	253.05	69.408	3.8339	67.1958	HCF-1_somatic.vs.glp-1_OP50_MergedReps_narrow_peaks_peak_663b
I	5658606	5659611	1006	5659029	487.19	244.479	7.36748	241.232	HCF-1_somatic.vs.glp-1_OP50_MergedReps_narrow_peaks_peak_664a
I	5658606	5659611	1006	5659306	218.4	49.7948	3.31099	47.7548	HCF-1_somatic.vs.glp-1_OP50_MergedReps_narrow_peaks_peak_664b
I	5673179	5674348	1170	5673657	685.12	433.047	10.3544	429.04	HCF-1_somatic.vs.glp-1_OP50_MergedReps_narrow_peaks_peak_665
I	5677782	5678665	884	5678181	341.77	68.3111	3.06045	66.1079	HCF-1_somatic.vs.glp-1_OP50_MergedReps_narrow_peaks_peak_666
I	5679005	5679221	217	5679169	98.7	4.21531	1.50458	2.96825	HCF-1_somatic.vs.glp-1_OP50_MergedReps_narrow_peaks_peak_667
I	5679669	5680104	436	5679861	126.52	11.0533	1.92449	9.56931	HCF-1_somatic.vs.glp-1_OP50_MergedReps_narrow_peaks_peak_668
I	5687420	5687839	420	5687523	138.07	11.7727	1.90511	10.2715	HCF-1_somatic.vs.glp-1_OP50_MergedReps_narrow_peaks_peak_669
I	5688504	5688759	256	5688633	117.07	8.54294	1.78188	7.12862	HCF-1_somatic.vs.glp-1_OP50_MergedReps_narrow_peaks_peak_670
I	5690044	5690628	585	5690221	131.25	6.90577	1.61278	5.54608	HCF-1_somatic.vs.glp-1_OP50_MergedReps_narrow_peaks_peak_671
I	5690836	5692204	1369	5691295	264.07	61.0024	3.35534	58.8609	HCF-1_somatic.vs.glp-1_OP50_MergedReps_narrow_peaks_peak_672a
I	5690836	5692204	1369	5691691	479.32	210.415	6.23791	207.335	HCF-1_somatic.vs.glp-1_OP50_MergedReps_narrow_peaks_peak_672b
I	5696351	5696809	459	5696623	144.9	11.4832	1.87049	9.98944	HCF-1_somatic.vs.glp-1_OP50_MergedReps_narrow_peaks_peak_673
I	5697413	5698009	597	5697709	145.95	17.2188	2.21764	15.5999	HCF-1_somatic.vs.glp-1_OP50_MergedReps_narrow_peaks_peak_674
I	5698731	5699466	736	5699077	515.54	170.102	4.61199	167.232	HCF-1_somatic.vs.glp-1_OP50_MergedReps_narrow_peaks_peak_675
I	5706740	5707466	727	5707072	266.17	36.0262	2.40695	34.1327	HCF-1_somatic.vs.glp-1_OP50_MergedReps_narrow_peaks_peak_676
I	5707700	5707992	293	5707849	122.85	9.9032	1.86903	8.44876	HCF-1_somatic.vs.glp-1_OP50_MergedReps_narrow_peaks_peak_677
I	5743642	5744609	968	5743941	379.05	151.675	5.57251	148.904	HCF-1_somatic.vs.glp-1_OP50_MergedReps_narrow_peaks_peak_678a
I	5743642	5744609	968	5744185	281.92	80.0833	3.98481	77.7848	HCF-1_somatic.vs.glp-1_OP50_MergedReps_narrow_peaks_peak_678b
I	5762269	5762703	435	5762390	182.7	27.927	2.55136	26.1365	HCF-1_somatic.vs.glp-1_OP50_MergedReps_narrow_peaks_peak_679
I	5768683	5769042	360	5768926	176.4	3.80483	1.32386	2.58322	HCF-1_somatic.vs.glp-1_OP50_MergedReps_narrow_peaks_peak_680
I	5804316	5804597	282	5804414	106.57	5.8684	1.62343	4.54693	HCF-1_somatic.vs.glp-1_OP50_MergedReps_narrow_peaks_peak_681
I	5806963	5807827	865	5807418	1287.28	848.33	11.2025	843.132	HCF-1_somatic.vs.glp-1_OP50_MergedReps_narrow_peaks_peak_682
I	5808049	5808536	488	5808284	159.6	4.55742	1.3965	3.29581	HCF-1_somatic.vs.glp-1_OP50_MergedReps_narrow_peaks_peak_683a
I	5808049	5808536	488	5808522	141.75	3.98102	1.3859	2.74932	HCF-1_somatic.vs.glp-1_OP50_MergedReps_narrow_peaks_peak_683b
I	5809728	5810489	762	5810172	244.65	64.1533	3.70713	61.9853	HCF-1_somatic.vs.glp-1_OP50_MergedReps_narrow_peaks_peak_684
I	5811094	5811709	616	5811359	153.82	8.63627	1.66476	7.21997	HCF-1_somatic.vs.glp-1_OP50_MergedReps_narrow_peaks_peak_685a
I	5811094	5811709	616	5811568	151.72	11.8819	1.86248	10.3789	HCF-1_somatic.vs.glp-1_OP50_MergedReps_narrow_peaks_peak_685b
I	5821917	5822354	438	5822057	116.02	6.15912	1.60306	4.82683	HCF-1_somatic.vs.glp-1_OP50_MergedReps_narrow_peaks_peak_686
I	5825014	5827455	2442	5825133	123.9	6.28613	1.60126	4.95069	HCF-1_somatic.vs.glp-1_OP50_MergedReps_narrow_peaks_peak_687a
I	5825014	5827455	2442	5825323	129.15	8.93327	1.75876	7.5081	HCF-1_somatic.vs.glp-1_OP50_MergedReps_narrow_peaks_peak_687b
I	5825014	5827455	2442	5825599	161.17	8.39197	1.62173	6.98353	HCF-1_somatic.vs.glp-1_OP50_MergedReps_narrow_peaks_peak_687c
I	5825014	5827455	2442	5825854	170.62	19.9032	2.21163	18.236	HCF-1_somatic.vs.glp-1_OP50_MergedReps_narrow_peaks_peak_687d
I	5825014	5827455	2442	5825955	172.2	17.7178	2.0817	16.09	HCF-1_somatic.vs.glp-1_OP50_MergedReps_narrow_peaks_peak_687e
I	5825014	5827455	2442	5826308	171.15	18.9835	2.15185	17.3338	HCF-1_somatic.vs.glp-1_OP50_MergedReps_narrow_peaks_peak_687f
I	5825014	5827455	2442	5826745	193.2	26.6895	2.4094	24.9164	HCF-1_somatic.vs.glp-1_OP50_MergedReps_narrow_peaks_peak_687g
I	5825014	5827455	2442	5827170	194.25	26.2064	2.38107	24.4403	HCF-1_somatic.vs.glp-1_OP50_MergedReps_narrow_peaks_peak_687h
I	5828045	5828709	665	5828239	126	10.0658	1.86762	8.60819	HCF-1_somatic.vs.glp-1_OP50_MergedReps_narrow_peaks_peak_688a
I	5828045	5828709	665	5828485	126	10.3175	1.88537	8.85287	HCF-1_somatic.vs.glp-1_OP50_MergedReps_narrow_peaks_peak_688b
I	5828778	5829447	670	5829013	187.95	21.357	2.19706	19.6647	HCF-1_somatic.vs.glp-1_OP50_MergedReps_narrow_peaks_peak_689
I	5830927	5831144	218	5831013	163.27	8.5475	1.62646	7.13306	HCF-1_somatic.vs.glp-1_OP50_MergedReps_narrow_peaks_peak_690
I	5831187	5832267	1081	5831354	170.1	10.7272	1.72478	9.25253	HCF-1_somatic.vs.glp-1_OP50_MergedReps_narrow_peaks_peak_691a
I	5831187	5832267	1081	5831556	194.25	22.2	2.19379	20.4951	HCF-1_somatic.vs.glp-1_OP50_MergedReps_narrow_peaks_peak_691b
I	5831187	5832267	1081	5831915	177.97	25.6252	2.472	23.8678	HCF-1_somatic.vs.glp-1_OP50_MergedReps_narrow_peaks_peak_691c
I	5842964	5843343	380	5843139	188.47	33.4885	2.78636	31.6262	HCF-1_somatic.vs.glp-1_OP50_MergedReps_narrow_peaks_peak_692
I	5854704	5855144	441	5854974	159.6	18.5137	2.19997	16.8721	HCF-1_somatic.vs.glp-1_OP50_MergedReps_narrow_peaks_peak_693
I	5865760	5866860	1101	5866063	459.89	87.2692	2.97351	84.9138	HCF-1_somatic.vs.glp-1_OP50_MergedReps_narrow_peaks_peak_694
I	5868272	5868509	238	5868395	119.7	7.37547	1.69473	5.99902	HCF-1_somatic.vs.glp-1_OP50_MergedReps_narrow_peaks_peak_695
I	5869756	5872473	2718	5870705	742.87	260.509	4.92626	257.184	HCF-1_somatic.vs.glp-1_OP50_MergedReps_narrow_peaks_peak_696a
I	5869756	5872473	2718	5871427	266.7	53.2963	3.04201	51.2244	HCF-1_somatic.vs.glp-1_OP50_MergedReps_narrow_peaks_peak_696b
I	5869756	5872473	2718	5871860	367.5	128.206	4.8359	125.574	HCF-1_somatic.vs.glp-1_OP50_MergedReps_narrow_peaks_peak_696c
I	5869756	5872473	2718	5872141	261.45	68.7481	3.71737	66.542	HCF-1_somatic.vs.glp-1_OP50_MergedReps_narrow_peaks_peak_696d
I	5885231	5885722	492	5885410	166.42	8.35929	1.60983	6.95144	HCF-1_somatic.vs.glp-1_OP50_MergedReps_narrow_peaks_peak_697
I	5885971	5886557	587	5886204	190.57	32.8204	2.73675	30.9657	HCF-1_somatic.vs.glp-1_OP50_MergedReps_narrow_peaks_peak_698
I	5887074	5887533	460	5887183	123.37	10.1856	1.87696	8.72343	HCF-1_somatic.vs.glp-1_OP50_MergedReps_narrow_peaks_peak_699a
I	5887074	5887533	460	5887426	110.77	6.78881	1.68681	5.4319	HCF-1_somatic.vs.glp-1_OP50_MergedReps_narrow_peaks_peak_699b
I	5888234	5888650	417	5888485	183.75	9.25241	1.62059	7.81819	HCF-1_somatic.vs.glp-1_OP50_MergedReps_narrow_peaks_peak_700
I	5904150	5904791	642	5904526	489.82	217.998	6.35775	214.879	HCF-1_somatic.vs.glp-1_OP50_MergedReps_narrow_peaks_peak_701
I	5905251	5906138	888	5905560	223.65	52.4571	3.39022	50.3924	HCF-1_somatic.vs.glp-1_OP50_MergedReps_narrow_peaks_peak_702a
I	5905251	5906138	888	5905986	123.37	9.0696	1.7973	7.64179	HCF-1_somatic.vs.glp-1_OP50_MergedReps_narrow_peaks_peak_702b
I	5936780	5937520	741	5936963	245.17	44.5311	2.84263	42.5444	HCF-1_somatic.vs.glp-1_OP50_MergedReps_narrow_peaks_peak_703a
I	5936780	5937520	741	5937237	306.07	93.9622	4.25306	91.5584	HCF-1_somatic.vs.glp-1_OP50_MergedReps_narrow_peaks_peak_703b
I	5976051	5976523	473	5976283	168	8.57561	1.62498	7.1607	HCF-1_somatic.vs.glp-1_OP50_MergedReps_narrow_peaks_peak_704
I	5982947	5983183	237	5983050	105	5.4313	1.59966	4.12669	HCF-1_somatic.vs.glp-1_OP50_MergedReps_narrow_peaks_peak_705
I	5986066	5986672	607	5986289	192.15	32.9388	2.72039	31.0829	HCF-1_somatic.vs.glp-1_OP50_MergedReps_narrow_peaks_peak_706a
I	5986066	5986672	607	5986472	196.35	38.6809	2.97823	36.7563	HCF-1_somatic.vs.glp-1_OP50_MergedReps_narrow_peaks_peak_706b
I	5993320	5993646	327	5993538	110.25	6.78881	1.67889	5.4319	HCF-1_somatic.vs.glp-1_OP50_MergedReps_narrow_peaks_peak_707
I	5994438	5994657	220	5994557	107.62	6.09277	1.63927	4.76239	HCF-1_somatic.vs.glp-1_OP50_MergedReps_narrow_peaks_peak_708
I	5996885	5998361	1477	5996989	121.27	9.62419	1.84527	8.17747	HCF-1_somatic.vs.glp-1_OP50_MergedReps_narrow_peaks_peak_709a
I	5996885	5998361	1477	5997224	143.85	10.0281	1.78384	8.57121	HCF-1_somatic.vs.glp-1_OP50_MergedReps_narrow_peaks_peak_709b
I	5996885	5998361	1477	5997628	193.2	4.53321	1.34859	3.27223	HCF-1_somatic.vs.glp-1_OP50_MergedReps_narrow_peaks_peak_709c
I	5996885	5998361	1477	5997849	192.15	24.4916	2.31038	22.7504	HCF-1_somatic.vs.glp-1_OP50_MergedReps_narrow_peaks_peak_709d
I	5999043	5999663	621	5999357	598.49	146.303	3.56841	143.562	HCF-1_somatic.vs.glp-1_OP50_MergedReps_narrow_peaks_peak_710
I	6001127	6001326	200	6001253	126	5.90659	1.56788	4.58406	HCF-1_somatic.vs.glp-1_OP50_MergedReps_narrow_peaks_peak_711
I	6011675	6012190	516	6011874	298.72	97.6597	4.52319	95.2294	HCF-1_somatic.vs.glp-1_OP50_MergedReps_narrow_peaks_peak_712
I	6034179	6035058	880	6034606	338.62	104.518	4.299	102.04	HCF-1_somatic.vs.glp-1_OP50_MergedReps_narrow_peaks_peak_713
I	6037810	6038619	810	6038099	280.35	45.1183	2.65421	43.1257	HCF-1_somatic.vs.glp-1_OP50_MergedReps_narrow_peaks_peak_714a
I	6037810	6038619	810	6038330	258.82	72.3871	3.92105	70.1503	HCF-1_somatic.vs.glp-1_OP50_MergedReps_narrow_peaks_peak_714b
I	6051097	6051496	400	6051309	193.72	27.0686	2.43403	25.29	HCF-1_somatic.vs.glp-1_OP50_MergedReps_narrow_peaks_peak_715
I	6058200	6058715	516	6058414	170.62	26.9226	2.59001	25.1455	HCF-1_somatic.vs.glp-1_OP50_MergedReps_narrow_peaks_peak_716
I	6060767	6061738	972	6061194	612.67	257.231	5.95793	253.921	HCF-1_somatic.vs.glp-1_OP50_MergedReps_narrow_peaks_peak_717
I	6063542	6063985	444	6063685	215.77	43.6916	3.05313	41.7129	HCF-1_somatic.vs.glp-1_OP50_MergedReps_narrow_peaks_peak_718
I	6073413	6073909	497	6073709	406.87	70.9472	2.81289	68.7227	HCF-1_somatic.vs.glp-1_OP50_MergedReps_narrow_peaks_peak_719
I	6074554	6075304	751	6074639	111.3	6.92138	1.68616	5.56122	HCF-1_somatic.vs.glp-1_OP50_MergedReps_narrow_peaks_peak_720a
I	6074554	6075304	751	6075080	185.32	9.40673	1.6202	7.96707	HCF-1_somatic.vs.glp-1_OP50_MergedReps_narrow_peaks_peak_720b
I	6076180	6077683	1504	6076629	292.42	51.9607	2.82136	49.9007	HCF-1_somatic.vs.glp-1_OP50_MergedReps_narrow_peaks_peak_721a
I	6076180	6077683	1504	6077345	527.62	111.629	3.20375	109.103	HCF-1_somatic.vs.glp-1_OP50_MergedReps_narrow_peaks_peak_721b
I	6079534	6079935	402	6079715	206.85	20.6839	2.07847	19.0034	HCF-1_somatic.vs.glp-1_OP50_MergedReps_narrow_peaks_peak_722
I	6080627	6080906	280	6080738	204.22	17.806	1.9545	16.177	HCF-1_somatic.vs.glp-1_OP50_MergedReps_narrow_peaks_peak_723
I	6081450	6081900	451	6081638	297.15	27.2212	2.0145	25.4411	HCF-1_somatic.vs.glp-1_OP50_MergedReps_narrow_peaks_peak_724
I	6082646	6083134	489	6082824	382.2	62.6074	2.69856	60.4525	HCF-1_somatic.vs.glp-1_OP50_MergedReps_narrow_peaks_peak_725
I	6090941	6093324	2384	6091334	201.07	26.0846	2.3334	24.3206	HCF-1_somatic.vs.glp-1_OP50_MergedReps_narrow_peaks_peak_726a
I	6090941	6093324	2384	6091775	720.29	179.229	3.62458	176.312	HCF-1_somatic.vs.glp-1_OP50_MergedReps_narrow_peaks_peak_726b
I	6090941	6093324	2384	6092778	282.45	27.5661	2.06895	25.7807	HCF-1_somatic.vs.glp-1_OP50_MergedReps_narrow_peaks_peak_726c
I	6093613	6094996	1384	6093765	119.7	8.65456	1.79025	7.23802	HCF-1_somatic.vs.glp-1_OP50_MergedReps_narrow_peaks_peak_727a
I	6093613	6094996	1384	6094056	160.12	22.3837	2.40554	20.6767	HCF-1_somatic.vs.glp-1_OP50_MergedReps_narrow_peaks_peak_727b
I	6093613	6094996	1384	6094641	248.85	44.7697	2.83917	42.7799	HCF-1_somatic.vs.glp-1_OP50_MergedReps_narrow_peaks_peak_727c
I	6096363	6096640	278	6096458	122.32	4.40092	1.45086	3.14768	HCF-1_somatic.vs.glp-1_OP50_MergedReps_narrow_peaks_peak_728
I	6103029	6103569	541	6103382	161.17	12.7278	1.86406	11.2043	HCF-1_somatic.vs.glp-1_OP50_MergedReps_narrow_peaks_peak_729
I	6103840	6104291	452	6104021	132.3	8.67207	1.73115	7.25513	HCF-1_somatic.vs.glp-1_OP50_MergedReps_narrow_peaks_peak_730
I	6105449	6106095	647	6105783	266.7	54.2049	3.07697	52.1239	HCF-1_somatic.vs.glp-1_OP50_MergedReps_narrow_peaks_peak_731
I	6107254	6108205	952	6107464	161.7	15.6978	2.03372	14.1103	HCF-1_somatic.vs.glp-1_OP50_MergedReps_narrow_peaks_peak_732a
I	6107254	6108205	952	6107702	196.35	29.5893	2.5301	27.776	HCF-1_somatic.vs.glp-1_OP50_MergedReps_narrow_peaks_peak_732b
I	6107254	6108205	952	6107961	174.82	18.4751	2.11835	16.8342	HCF-1_somatic.vs.glp-1_OP50_MergedReps_narrow_peaks_peak_732c
I	6109526	6110194	669	6109920	424.72	191.24	6.42467	188.261	HCF-1_somatic.vs.glp-1_OP50_MergedReps_narrow_peaks_peak_733
I	6114833	6115390	558	6114926	134.4	5.23369	1.48789	3.93778	HCF-1_somatic.vs.glp-1_OP50_MergedReps_narrow_peaks_peak_734a
I	6114833	6115390	558	6115187	121.8	6.9886	1.65944	5.62681	HCF-1_somatic.vs.glp-1_OP50_MergedReps_narrow_peaks_peak_734b
I	6116279	6116479	201	6116432	105	5.4313	1.59966	4.12669	HCF-1_somatic.vs.glp-1_OP50_MergedReps_narrow_peaks_peak_735
I	6117593	6117812	220	6117721	111.3	5.3694	1.5597	4.06965	HCF-1_somatic.vs.glp-1_OP50_MergedReps_narrow_peaks_peak_736
I	6117899	6120026	2128	6118219	485.62	103.785	3.22264	101.311	HCF-1_somatic.vs.glp-1_OP50_MergedReps_narrow_peaks_peak_737a
I	6117899	6120026	2128	6118735	139.65	12.6589	1.96436	11.1366	HCF-1_somatic.vs.glp-1_OP50_MergedReps_narrow_peaks_peak_737b
I	6117899	6120026	2128	6119148	119.7	8.21954	1.75792	6.81747	HCF-1_somatic.vs.glp-1_OP50_MergedReps_narrow_peaks_peak_737c
I	6117899	6120026	2128	6119831	259.87	69.7782	3.79174	67.5636	HCF-1_somatic.vs.glp-1_OP50_MergedReps_narrow_peaks_peak_737d
I	6120098	6121016	919	6120565	295.57	65.0602	3.25902	62.885	HCF-1_somatic.vs.glp-1_OP50_MergedReps_narrow_peaks_peak_738a
I	6120098	6121016	919	6120820	257.77	54.3811	3.15575	52.2989	HCF-1_somatic.vs.glp-1_OP50_MergedReps_narrow_peaks_peak_738b
I	6121759	6122122	364	6121922	130.2	10.4048	1.85518	8.93853	HCF-1_somatic.vs.glp-1_OP50_MergedReps_narrow_peaks_peak_739
I	6122621	6123194	574	6122926	211.05	18.1881	1.94539	16.5527	HCF-1_somatic.vs.glp-1_OP50_MergedReps_narrow_peaks_peak_740
I	6135638	6136862	1225	6135948	294.52	23.7635	1.91897	22.0337	HCF-1_somatic.vs.glp-1_OP50_MergedReps_narrow_peaks_peak_741a
I	6135638	6136862	1225	6136620	196.87	25.7536	2.35562	23.9931	HCF-1_somatic.vs.glp-1_OP50_MergedReps_narrow_peaks_peak_741b
I	6153244	6153504	261	6153367	116.55	7.36061	1.7036	5.98454	HCF-1_somatic.vs.glp-1_OP50_MergedReps_narrow_peaks_peak_742
I	6153626	6154431	806	6153786	217.87	29.3846	2.39991	27.5745	HCF-1_somatic.vs.glp-1_OP50_MergedReps_narrow_peaks_peak_743a
I	6153626	6154431	806	6154098	215.25	30.6267	2.45735	28.8006	HCF-1_somatic.vs.glp-1_OP50_MergedReps_narrow_peaks_peak_743b
I	6163024	6164457	1434	6163153	111.82	3.19543	1.3759	2.00666	HCF-1_somatic.vs.glp-1_OP50_MergedReps_narrow_peaks_peak_744a
I	6163024	6164457	1434	6163578	351.22	128.174	5.04758	125.542	HCF-1_somatic.vs.glp-1_OP50_MergedReps_narrow_peaks_peak_744b
I	6163024	6164457	1434	6164124	227.32	51.0236	3.27578	48.9728	HCF-1_somatic.vs.glp-1_OP50_MergedReps_narrow_peaks_peak_744c
I	6166596	6167965	1370	6166926	364.35	50.3053	2.45198	48.2616	HCF-1_somatic.vs.glp-1_OP50_MergedReps_narrow_peaks_peak_745a
I	6166596	6167965	1370	6167761	277.72	68.0623	3.52812	65.862	HCF-1_somatic.vs.glp-1_OP50_MergedReps_narrow_peaks_peak_745b
I	6173018	6173345	328	6173194	101.32	4.80521	1.5442	3.52896	HCF-1_somatic.vs.glp-1_OP50_MergedReps_narrow_peaks_peak_746
I	6174852	6175561	710	6175192	322.35	94.458	4.09299	92.0504	HCF-1_somatic.vs.glp-1_OP50_MergedReps_narrow_peaks_peak_747
I	6179740	6180049	310	6179924	115.5	8.02356	1.75812	6.6259	HCF-1_somatic.vs.glp-1_OP50_MergedReps_narrow_peaks_peak_748
I	6180920	6181674	755	6181342	228.37	52.2636	3.32423	50.2016	HCF-1_somatic.vs.glp-1_OP50_MergedReps_narrow_peaks_peak_749
I	6183327	6184352	1026	6183832	648.37	395.672	9.79979	391.796	HCF-1_somatic.vs.glp-1_OP50_MergedReps_narrow_peaks_peak_750
I	6200208	6200651	444	6200351	132.3	12.5448	1.98953	11.0264	HCF-1_somatic.vs.glp-1_OP50_MergedReps_narrow_peaks_peak_751a
I	6200208	6200651	444	6200557	193.2	32.9222	2.71226	31.0665	HCF-1_somatic.vs.glp-1_OP50_MergedReps_narrow_peaks_peak_751b
I	6203695	6204287	593	6203907	187.95	10.7367	1.68703	9.26188	HCF-1_somatic.vs.glp-1_OP50_MergedReps_narrow_peaks_peak_752
I	6206581	6207210	630	6206717	130.2	12.2566	1.97995	10.743	HCF-1_somatic.vs.glp-1_OP50_MergedReps_narrow_peaks_peak_753a
I	6206581	6207210	630	6206931	98.17	4.21531	1.49666	2.96825	HCF-1_somatic.vs.glp-1_OP50_MergedReps_narrow_peaks_peak_753b
I	6206581	6207210	630	6207021	102.37	5.00992	1.56004	3.72429	HCF-1_somatic.vs.glp-1_OP50_MergedReps_narrow_peaks_peak_753c
I	6209694	6211470	1777	6210164	292.95	56.1325	2.96915	54.0341	HCF-1_somatic.vs.glp-1_OP50_MergedReps_narrow_peaks_peak_754a
I	6209694	6211470	1777	6210985	437.32	134.322	4.29725	131.653	HCF-1_somatic.vs.glp-1_OP50_MergedReps_narrow_peaks_peak_754b
I	6212589	6213130	542	6212815	321.3	68.6087	3.19105	66.4037	HCF-1_somatic.vs.glp-1_OP50_MergedReps_narrow_peaks_peak_755
I	6215205	6216105	901	6215568	326.55	34.6853	2.15491	32.8076	HCF-1_somatic.vs.glp-1_OP50_MergedReps_narrow_peaks_peak_756
I	6220660	6221277	618	6220910	323.92	114.653	4.90348	112.106	HCF-1_somatic.vs.glp-1_OP50_MergedReps_narrow_peaks_peak_757
I	6238361	6238736	376	6238540	141.75	7.68808	1.64078	6.3018	HCF-1_somatic.vs.glp-1_OP50_MergedReps_narrow_peaks_peak_758
I	6252429	6253236	808	6252845	401.62	172.784	6.07606	169.9	HCF-1_somatic.vs.glp-1_OP50_MergedReps_narrow_peaks_peak_759
I	6259198	6259541	344	6259329	163.8	14.8799	1.98074	13.3087	HCF-1_somatic.vs.glp-1_OP50_MergedReps_narrow_peaks_peak_760
I	6260138	6260605	468	6260403	198.97	17.2964	1.96051	15.6767	HCF-1_somatic.vs.glp-1_OP50_MergedReps_narrow_peaks_peak_761
I	6283056	6283981	926	6283160	112.87	7.27165	1.7185	5.89774	HCF-1_somatic.vs.glp-1_OP50_MergedReps_narrow_peaks_peak_762a
I	6283056	6283981	926	6283383	110.25	6.78881	1.67889	5.4319	HCF-1_somatic.vs.glp-1_OP50_MergedReps_narrow_peaks_peak_762b
I	6283056	6283981	926	6283676	169.57	26.5027	2.57417	24.7319	HCF-1_somatic.vs.glp-1_OP50_MergedReps_narrow_peaks_peak_762c
I	6289881	6290583	703	6290169	266.17	66.4472	3.56229	64.2608	HCF-1_somatic.vs.glp-1_OP50_MergedReps_narrow_peaks_peak_763
I	6292668	6295038	2371	6293164	245.17	41.8371	2.73524	39.8783	HCF-1_somatic.vs.glp-1_OP50_MergedReps_narrow_peaks_peak_764a
I	6292668	6295038	2371	6294135	278.77	36.3319	2.37094	34.4344	HCF-1_somatic.vs.glp-1_OP50_MergedReps_narrow_peaks_peak_764b
I	6292668	6295038	2371	6294634	206.85	15.9439	1.8725	14.351	HCF-1_somatic.vs.glp-1_OP50_MergedReps_narrow_peaks_peak_764c
I	6314640	6315203	564	6315020	186.9	33.9724	2.83562	32.1027	HCF-1_somatic.vs.glp-1_OP50_MergedReps_narrow_peaks_peak_765
I	6317652	6318178	527	6317960	297.15	37.5155	2.32927	35.6049	HCF-1_somatic.vs.glp-1_OP50_MergedReps_narrow_peaks_peak_766
I	6337024	6337713	690	6337196	101.85	3.42715	1.42135	2.22545	HCF-1_somatic.vs.glp-1_OP50_MergedReps_narrow_peaks_peak_767a
I	6337024	6337713	690	6337316	106.57	4.29038	1.48541	3.04084	HCF-1_somatic.vs.glp-1_OP50_MergedReps_narrow_peaks_peak_767b
I	6337024	6337713	690	6337536	105.52	4.12536	1.47254	2.88494	HCF-1_somatic.vs.glp-1_OP50_MergedReps_narrow_peaks_peak_767c
I	6338507	6339090	584	6338678	210.52	17.9769	1.94414	16.3446	HCF-1_somatic.vs.glp-1_OP50_MergedReps_narrow_peaks_peak_768a
I	6338507	6339090	584	6338968	189	18.0366	2.03424	16.4034	HCF-1_somatic.vs.glp-1_OP50_MergedReps_narrow_peaks_peak_768b
I	6339358	6339619	262	6339455	108.15	5.74848	1.59948	4.43367	HCF-1_somatic.vs.glp-1_OP50_MergedReps_narrow_peaks_peak_769
I	6339767	6340437	671	6339842	103.42	4.72871	1.53204	3.45804	HCF-1_somatic.vs.glp-1_OP50_MergedReps_narrow_peaks_peak_770a
I	6339767	6340437	671	6340187	184.27	19.3156	2.10537	17.6598	HCF-1_somatic.vs.glp-1_OP50_MergedReps_narrow_peaks_peak_770b
I	6341878	6342298	421	6341999	207.9	32.0743	2.57898	30.2297	HCF-1_somatic.vs.glp-1_OP50_MergedReps_narrow_peaks_peak_771
I	6358331	6358983	653	6358693	186.9	33.9724	2.83562	32.1027	HCF-1_somatic.vs.glp-1_OP50_MergedReps_narrow_peaks_peak_772
I	6364690	6365320	631	6365034	322.35	37.5276	2.24546	35.617	HCF-1_somatic.vs.glp-1_OP50_MergedReps_narrow_peaks_peak_773
I	6365879	6366843	965	6366360	455.69	164.035	5.01862	161.198	HCF-1_somatic.vs.glp-1_OP50_MergedReps_narrow_peaks_peak_774
I	6373697	6374217	521	6373944	164.32	7.93421	1.58964	6.53993	HCF-1_somatic.vs.glp-1_OP50_MergedReps_narrow_peaks_peak_775
I	6374305	6374850	546	6374458	206.32	33.8012	2.65798	31.9345	HCF-1_somatic.vs.glp-1_OP50_MergedReps_narrow_peaks_peak_776
I	6375184	6376023	840	6375592	168.52	25.1454	2.50625	23.3951	HCF-1_somatic.vs.glp-1_OP50_MergedReps_narrow_peaks_peak_777
I	6378846	6380471	1626	6379154	498.22	109.5	3.28433	106.989	HCF-1_somatic.vs.glp-1_OP50_MergedReps_narrow_peaks_peak_778a
I	6378846	6380471	1626	6379994	187.42	30.7527	2.65384	28.9253	HCF-1_somatic.vs.glp-1_OP50_MergedReps_narrow_peaks_peak_778b
I	6380658	6381325	668	6381071	224.17	46.6752	3.10154	44.6662	HCF-1_somatic.vs.glp-1_OP50_MergedReps_narrow_peaks_peak_779
I	6386011	6386239	229	6386153	127.57	11.0402	1.91901	9.55762	HCF-1_somatic.vs.glp-1_OP50_MergedReps_narrow_peaks_peak_780
I	6389576	6389998	423	6389697	150.15	7.40574	1.59103	6.02859	HCF-1_somatic.vs.glp-1_OP50_MergedReps_narrow_peaks_peak_781
I	6401412	6401761	350	6401581	135.97	11.3134	1.90241	9.82488	HCF-1_somatic.vs.glp-1_OP50_MergedReps_narrow_peaks_peak_782
I	6402709	6403078	370	6402807	101.85	3.58064	1.43643	2.37112	HCF-1_somatic.vs.glp-1_OP50_MergedReps_narrow_peaks_peak_783
I	6407319	6407553	235	6407408	108.15	3.8681	1.43617	2.64021	HCF-1_somatic.vs.glp-1_OP50_MergedReps_narrow_peaks_peak_784
I	6412224	6413181	958	6412563	491.39	174.952	4.96364	172.057	HCF-1_somatic.vs.glp-1_OP50_MergedReps_narrow_peaks_peak_785a
I	6412224	6413181	958	6412806	316.57	61.5244	2.99595	59.3782	HCF-1_somatic.vs.glp-1_OP50_MergedReps_narrow_peaks_peak_785b
I	6416713	6417344	632	6416962	268.8	6.68574	1.38357	5.33423	HCF-1_somatic.vs.glp-1_OP50_MergedReps_narrow_peaks_peak_786
I	6417677	6417895	219	6417786	103.95	5.12899	1.57581	3.83942	HCF-1_somatic.vs.glp-1_OP50_MergedReps_narrow_peaks_peak_787
I	6417948	6418167	220	6418052	111.82	6.79591	1.68393	5.43879	HCF-1_somatic.vs.glp-1_OP50_MergedReps_narrow_peaks_peak_788
I	6418388	6419135	748	6418811	212.62	17.6481	1.92452	16.0214	HCF-1_somatic.vs.glp-1_OP50_MergedReps_narrow_peaks_peak_789
I	6421706	6422376	671	6422029	454.12	204.328	6.41013	201.282	HCF-1_somatic.vs.glp-1_OP50_MergedReps_narrow_peaks_peak_790
I	6435814	6436033	220	6435919	120.22	9.34863	1.82942	7.90992	HCF-1_somatic.vs.glp-1_OP50_MergedReps_narrow_peaks_peak_791
I	6446364	6447436	1073	6446835	1056.81	849.52	15.9638	844.313	HCF-1_somatic.vs.glp-1_OP50_MergedReps_narrow_peaks_peak_792
I	6456336	6457215	880	6456545	123.37	6.56426	1.61524	5.21576	HCF-1_somatic.vs.glp-1_OP50_MergedReps_narrow_peaks_peak_793a
I	6456336	6457215	880	6457069	106.05	5.63175	1.59536	4.32166	HCF-1_somatic.vs.glp-1_OP50_MergedReps_narrow_peaks_peak_793b
I	6458715	6461131	2417	6458877	203.7	19.2633	2.02671	17.6081	HCF-1_somatic.vs.glp-1_OP50_MergedReps_narrow_peaks_peak_794a
I	6458715	6461131	2417	6459142	269.32	51.9158	2.96405	49.8575	HCF-1_somatic.vs.glp-1_OP50_MergedReps_narrow_peaks_peak_794b
I	6458715	6461131	2417	6459691	726.59	306.906	6.01315	303.383	HCF-1_somatic.vs.glp-1_OP50_MergedReps_narrow_peaks_peak_794c
I	6458715	6461131	2417	6460277	338.62	74.4002	3.26558	72.1469	HCF-1_somatic.vs.glp-1_OP50_MergedReps_narrow_peaks_peak_794d
I	6458715	6461131	2417	6460746	236.25	46.7507	3.00313	44.7411	HCF-1_somatic.vs.glp-1_OP50_MergedReps_narrow_peaks_peak_794e
I	6465619	6466268	650	6465961	376.42	111.458	4.14747	108.933	HCF-1_somatic.vs.glp-1_OP50_MergedReps_narrow_peaks_peak_795
I	6471796	6472252	457	6472115	185.85	32.1405	2.74776	30.2952	HCF-1_somatic.vs.glp-1_OP50_MergedReps_narrow_peaks_peak_796
I	6488887	6489293	407	6489116	217.35	42.6975	2.98288	40.7293	HCF-1_somatic.vs.glp-1_OP50_MergedReps_narrow_peaks_peak_797
I	6493513	6494513	1001	6494058	849.96	497.006	9.24961	492.828	HCF-1_somatic.vs.glp-1_OP50_MergedReps_narrow_peaks_peak_798
I	6496341	6496931	591	6496607	190.57	18.8571	2.05992	17.209	HCF-1_somatic.vs.glp-1_OP50_MergedReps_narrow_peaks_peak_799
I	6497104	6497611	508	6497378	157.5	6.29113	1.5095	4.95552	HCF-1_somatic.vs.glp-1_OP50_MergedReps_narrow_peaks_peak_800
I	6497913	6500173	2261	6498108	130.2	9.54863	1.79724	8.10589	HCF-1_somatic.vs.glp-1_OP50_MergedReps_narrow_peaks_peak_801a
I	6497913	6500173	2261	6498385	152.77	17.1417	2.16582	15.5257	HCF-1_somatic.vs.glp-1_OP50_MergedReps_narrow_peaks_peak_801b
I	6497913	6500173	2261	6498706	206.85	32.3579	2.59809	30.5091	HCF-1_somatic.vs.glp-1_OP50_MergedReps_narrow_peaks_peak_801c
I	6497913	6500173	2261	6499049	217.35	34.157	2.59937	32.2856	HCF-1_somatic.vs.glp-1_OP50_MergedReps_narrow_peaks_peak_801d
I	6497913	6500173	2261	6499273	216.82	22.9945	2.13551	21.2771	HCF-1_somatic.vs.glp-1_OP50_MergedReps_narrow_peaks_peak_801e
I	6497913	6500173	2261	6499588	243.6	33.3507	2.42175	31.4896	HCF-1_somatic.vs.glp-1_OP50_MergedReps_narrow_peaks_peak_801f
I	6531947	6532371	425	6532235	175.87	29.0592	2.66924	27.2526	HCF-1_somatic.vs.glp-1_OP50_MergedReps_narrow_peaks_peak_802
I	6533791	6534165	375	6534032	145.42	17.2188	2.20972	15.5999	HCF-1_somatic.vs.glp-1_OP50_MergedReps_narrow_peaks_peak_803
I	6541422	6542303	882	6541693	154.87	10.1471	1.75138	8.68803	HCF-1_somatic.vs.glp-1_OP50_MergedReps_narrow_peaks_peak_804a
I	6541422	6542303	882	6541857	170.62	26.9226	2.59001	25.1455	HCF-1_somatic.vs.glp-1_OP50_MergedReps_narrow_peaks_peak_804b
I	6541422	6542303	882	6542139	121.27	9.62419	1.84527	8.17747	HCF-1_somatic.vs.glp-1_OP50_MergedReps_narrow_peaks_peak_804c
I	6552467	6553006	540	6552764	279.3	28.0301	2.09176	26.2385	HCF-1_somatic.vs.glp-1_OP50_MergedReps_narrow_peaks_peak_805
I	6554118	6555659	1542	6554770	479.84	197.175	5.7933	194.166	HCF-1_somatic.vs.glp-1_OP50_MergedReps_narrow_peaks_peak_806a
I	6554118	6555659	1542	6555241	196.87	33.7907	2.74062	31.9241	HCF-1_somatic.vs.glp-1_OP50_MergedReps_narrow_peaks_peak_806b
I	6555721	6557139	1419	6556198	266.17	39.9404	2.54449	38.0023	HCF-1_somatic.vs.glp-1_OP50_MergedReps_narrow_peaks_peak_807a
I	6555721	6557139	1419	6556360	247.8	42.7274	2.76441	40.7589	HCF-1_somatic.vs.glp-1_OP50_MergedReps_narrow_peaks_peak_807b
I	6555721	6557139	1419	6556748	125.47	5.65235	1.54236	4.34008	HCF-1_somatic.vs.glp-1_OP50_MergedReps_narrow_peaks_peak_807c
I	6555721	6557139	1419	6556978	114.97	6.88329	1.68078	5.52408	HCF-1_somatic.vs.glp-1_OP50_MergedReps_narrow_peaks_peak_807d
I	6557478	6557822	345	6557708	105	4.54331	1.52035	3.282	HCF-1_somatic.vs.glp-1_OP50_MergedReps_narrow_peaks_peak_808
I	6558469	6558954	486	6558561	110.25	4.2193	1.4638	2.97205	HCF-1_somatic.vs.glp-1_OP50_MergedReps_narrow_peaks_peak_809a
I	6558469	6558954	486	6558789	118.65	6.1474	1.60387	4.8155	HCF-1_somatic.vs.glp-1_OP50_MergedReps_narrow_peaks_peak_809b
I	6562160	6563061	902	6562459	289.27	84.9833	4.08833	82.6459	HCF-1_somatic.vs.glp-1_OP50_MergedReps_narrow_peaks_peak_810a
I	6562160	6563061	902	6562625	265.65	76.0461	3.9977	73.7795	HCF-1_somatic.vs.glp-1_OP50_MergedReps_narrow_peaks_peak_810b
I	6564334	6564911	578	6564731	352.8	60.8312	2.78579	58.691	HCF-1_somatic.vs.glp-1_OP50_MergedReps_narrow_peaks_peak_811
I	6568927	6570343	1417	6569451	546.52	149.899	3.91084	147.138	HCF-1_somatic.vs.glp-1_OP50_MergedReps_narrow_peaks_peak_812
I	6570813	6571288	476	6570971	114.45	7.08941	1.68933	5.72249	HCF-1_somatic.vs.glp-1_OP50_MergedReps_narrow_peaks_peak_813
I	6572297	6573736	1440	6572800	379.57	107.887	4.006	105.385	HCF-1_somatic.vs.glp-1_OP50_MergedReps_narrow_peaks_peak_814a
I	6572297	6573736	1440	6573535	128.1	9.82303	1.82342	8.37241	HCF-1_somatic.vs.glp-1_OP50_MergedReps_narrow_peaks_peak_814b
I	6574088	6575837	1750	6574350	189	23.3644	2.28913	21.6409	HCF-1_somatic.vs.glp-1_OP50_MergedReps_narrow_peaks_peak_815a
I	6574088	6575837	1750	6574800	121.27	7.35545	1.67958	5.97955	HCF-1_somatic.vs.glp-1_OP50_MergedReps_narrow_peaks_peak_815b
I	6574088	6575837	1750	6575203	108.15	5.60465	1.58739	4.29526	HCF-1_somatic.vs.glp-1_OP50_MergedReps_narrow_peaks_peak_815c
I	6574088	6575837	1750	6575589	142.8	10.1933	1.79748	8.73085	HCF-1_somatic.vs.glp-1_OP50_MergedReps_narrow_peaks_peak_815d
I	6576024	6576315	292	6576116	134.4	8.63787	1.72262	7.22155	HCF-1_somatic.vs.glp-1_OP50_MergedReps_narrow_peaks_peak_816
I	6576366	6576593	228	6576429	122.85	5.81018	1.5677	4.49344	HCF-1_somatic.vs.glp-1_OP50_MergedReps_narrow_peaks_peak_817
I	6576979	6579032	2054	6577270	166.42	20.3471	2.25637	18.6726	HCF-1_somatic.vs.glp-1_OP50_MergedReps_narrow_peaks_peak_818a
I	6576979	6579032	2054	6578206	309.22	73.5309	3.4469	71.2855	HCF-1_somatic.vs.glp-1_OP50_MergedReps_narrow_peaks_peak_818b
I	6576979	6579032	2054	6578535	222.07	38.5609	2.75398	36.6387	HCF-1_somatic.vs.glp-1_OP50_MergedReps_narrow_peaks_peak_818c
I	6579075	6580241	1167	6579221	119.7	7.15062	1.67777	5.78224	HCF-1_somatic.vs.glp-1_OP50_MergedReps_narrow_peaks_peak_819a
I	6579075	6580241	1167	6579914	424.72	76.7514	2.87648	74.4795	HCF-1_somatic.vs.glp-1_OP50_MergedReps_narrow_peaks_peak_819b
I	6580678	6581993	1316	6580862	137.55	6.04126	1.53942	4.71518	HCF-1_somatic.vs.glp-1_OP50_MergedReps_narrow_peaks_peak_820a
I	6580678	6581993	1316	6581127	102.9	3.79503	1.45516	2.57384	HCF-1_somatic.vs.glp-1_OP50_MergedReps_narrow_peaks_peak_820b
I	6580678	6581993	1316	6581306	108.67	5.24131	1.56408	3.94533	HCF-1_somatic.vs.glp-1_OP50_MergedReps_narrow_peaks_peak_820c
I	6580678	6581993	1316	6581809	169.57	23.4925	2.40922	21.7675	HCF-1_somatic.vs.glp-1_OP50_MergedReps_narrow_peaks_peak_820d
I	6582334	6583529	1196	6582833	225.22	38.8124	2.74541	36.8867	HCF-1_somatic.vs.glp-1_OP50_MergedReps_narrow_peaks_peak_821a
I	6582334	6583529	1196	6583179	120.75	9.16969	1.82422	7.73715	HCF-1_somatic.vs.glp-1_OP50_MergedReps_narrow_peaks_peak_821b
I	6585027	6585592	566	6585350	155.92	12.2203	1.86813	10.7094	HCF-1_somatic.vs.glp-1_OP50_MergedReps_narrow_peaks_peak_822
I	6587934	6588225	292	6588061	98.7	4.21531	1.50458	2.96825	HCF-1_somatic.vs.glp-1_OP50_MergedReps_narrow_peaks_peak_823
I	6589081	6589605	525	6589393	278.77	48.8013	2.79771	46.7713	HCF-1_somatic.vs.glp-1_OP50_MergedReps_narrow_peaks_peak_824
I	6591181	6592380	1200	6591315	143.85	7.27814	1.60942	5.904	HCF-1_somatic.vs.glp-1_OP50_MergedReps_narrow_peaks_peak_825a
I	6591181	6592380	1200	6591942	179.02	30.8126	2.71678	28.9834	HCF-1_somatic.vs.glp-1_OP50_MergedReps_narrow_peaks_peak_825b
I	6591181	6592380	1200	6592195	140.7	11.9431	1.91484	10.439	HCF-1_somatic.vs.glp-1_OP50_MergedReps_narrow_peaks_peak_825c
I	6594241	6594532	292	6594353	106.05	5.8684	1.6155	4.54693	HCF-1_somatic.vs.glp-1_OP50_MergedReps_narrow_peaks_peak_826
I	6607853	6608521	669	6608094	200.02	40.6261	3.03369	38.6801	HCF-1_somatic.vs.glp-1_OP50_MergedReps_narrow_peaks_peak_827
I	6610973	6611795	823	6611370	400.57	111.415	3.93696	108.89	HCF-1_somatic.vs.glp-1_OP50_MergedReps_narrow_peaks_peak_828a
I	6610973	6611795	823	6611465	445.72	139.457	4.3796	136.758	HCF-1_somatic.vs.glp-1_OP50_MergedReps_narrow_peaks_peak_828b
I	6624771	6625271	501	6625081	165.37	18.4838	2.16069	16.8427	HCF-1_somatic.vs.glp-1_OP50_MergedReps_narrow_peaks_peak_829
I	6626702	6626924	223	6626810	142.8	16.1716	2.1701	14.5732	HCF-1_somatic.vs.glp-1_OP50_MergedReps_narrow_peaks_peak_830
I	6662809	6663195	387	6663019	130.2	12.2566	1.97995	10.743	HCF-1_somatic.vs.glp-1_OP50_MergedReps_narrow_peaks_peak_831
I	6677006	6677421	416	6677263	138.07	14.8172	2.0988	13.247	HCF-1_somatic.vs.glp-1_OP50_MergedReps_narrow_peaks_peak_832
I	6712687	6713320	634	6713101	143.32	16.5177	2.17803	14.9125	HCF-1_somatic.vs.glp-1_OP50_MergedReps_narrow_peaks_peak_833
I	6713683	6714194	512	6713861	163.8	12.897	1.8727	11.3687	HCF-1_somatic.vs.glp-1_OP50_MergedReps_narrow_peaks_peak_834
I	6717483	6718090	608	6717791	215.25	37.7698	2.7724	35.8557	HCF-1_somatic.vs.glp-1_OP50_MergedReps_narrow_peaks_peak_835
I	6719373	6719726	354	6719591	119.7	9.07656	1.8215	7.64611	HCF-1_somatic.vs.glp-1_OP50_MergedReps_narrow_peaks_peak_836
I	6721207	6721765	559	6721463	214.2	19.9696	2.01119	18.3018	HCF-1_somatic.vs.glp-1_OP50_MergedReps_narrow_peaks_peak_837
I	6722935	6723521	587	6723201	303.45	91.7774	4.20506	89.3887	HCF-1_somatic.vs.glp-1_OP50_MergedReps_narrow_peaks_peak_838
I	6724221	6724985	765	6724417	225.22	53.5356	3.41399	51.4605	HCF-1_somatic.vs.glp-1_OP50_MergedReps_narrow_peaks_peak_839
I	6727483	6729106	1624	6728012	238.35	32.6599	2.41765	30.8068	HCF-1_somatic.vs.glp-1_OP50_MergedReps_narrow_peaks_peak_840a
I	6727483	6729106	1624	6728238	230.47	37.0944	2.64237	35.1888	HCF-1_somatic.vs.glp-1_OP50_MergedReps_narrow_peaks_peak_840b
I	6727483	6729106	1624	6728777	127.57	6.53985	1.60316	5.19488	HCF-1_somatic.vs.glp-1_OP50_MergedReps_narrow_peaks_peak_840c
I	6729311	6730240	930	6729575	230.47	49.3178	3.17085	47.2827	HCF-1_somatic.vs.glp-1_OP50_MergedReps_narrow_peaks_peak_841a
[truncated: 12,824 more rows]

## Sheet: SET-26 Somatic Genes
Description: Genes normally bound by SET-26 in the glp-1(-) mutant
[truncated: 14,826 more rows]

[truncated: 20 more sheets: HCF-1 Somatic Genes, Overlap SET-26 HCF-1 Som Genes, SET-26 Som. - Blacklist and HOT, HCF-1 Som. - Blacklist and HOT, Somatic H3K4me3 Peaks, Somatic ATAC-seq Peaks, SET-26 Whole Worm Peaks, HCF-1 Whole Worm Peaks, SET-26 Whole Worm Genes, Overlap SET-26 Som. + WW Genes, HCF-1 Whole Worm Genes, Overlap HCF-1 Som. + WW Genes, SET-26 Whole Worm ONLY Genes, HCF-1 Whole Worm ONLY Genes, HDA-1 Somatic Peaks, HDA-1 Whole Worm Peaks, HDA-1 Somatic Genes, HDA-1 Whole Worm Genes, Overlap HDA-1 Som. + WW Genes, Overlap SET-26 HCF-1 HDA-1 som.]
