# Supplementary material for: The chromatin factors SET-26 and HCF-1 oppose the histone deacetylase HDA-1 in longevity and gene regulation in C. elegans
Source: Nat Commun. 2024 Mar 14;15:2320. doi: 10.1038/s41467-024-46510-6 (PMC10940595; doi:10.1038/s41467-024-46510-6)
Supplement: Supplementary file 6 — Supplementary Data 3 [file 41467_2024_46510_MOESM6_ESM.xlsx]

## Sheet: Key
Key
Sheet Label	Corresponding Figure	Assay	Age of worms for which data is displayed in figure	Description
UP_RNA_set26 vs ctrl_D1	Fig. 2a	RNA-seq	Day 1	Genes identified as upregulated in RNA expression in glp-1(-);set-26(-) vs glp-1(-) as day 1 adults
UP_RNA_hcf1 vs ctrl_D1	Fig. 2a	RNA-seq	Day 1	Genes identified as upregulated in RNA expression in glp-1(-);hcf-1(-) vs glp-1(-) as day 1 adults
UP_RNA_s26ANDhcf1_D1	Fig. 2a, Supplementary Fig. 2b	RNA-seq	Day 1	Genes identified as upregulated in RNA expression in both glp-1(-);set-26(-) and glp-1(-);hcf-1(-) vs glp-1(-) mutants as day 1 adults and WormCat 2.0 descriptions and enrichment for these genes
DOWN_RNA_set26 vs ctrl_D1	Fig. 2b	RNA-seq	Day 1	Genes identified as downregulated in RNA expression in glp-1(-);set-26(-) vs glp-1(-) as day 1 adults
DOWN_RNA_hcf1 vs ctrl_D1	Fig. 2b	RNA-seq	Day 1	Genes identified as downregulated in RNA expression in glp-1(-);hcf-1(-) vs glp-1(-) as day 1 adults
DOWN_RNA_s26ANDhcf1_D1	Fig. 2b, Supplementary Fig. 2c	RNA-seq	Day 1	Genes identified as downregulated in RNA expression in both glp-1(-);set-26(-) and glp-1(-);hcf-1(-) vs glp-1(-) mutants as day 1 adults and WormCat 2.0 descriptions and enrichment for these genes
All RNA diff. expr. s26 hcf1 D1	Fig. 2c	RNA-seq	Day 1	Genes and log2 fold change of genes identified as differentially expressed (up or down-regulated) in RNA expression in either glp-1(-);set-26(-) and glp-1(-);hcf-1(-) vs glp-1(-) mutants as day 1 adults
UP AND C&R S26HCF1	Fig. 2d, e	RNA-seq and CUT&RUN	Day 1	Genes identified as both somatic CUT&RUN targets of SET-26 and HCF-1 and upregulated in RNA expression in glp-1(-);hcf-1(-) vs glp-1(-) and glp-1(-);set-26(-) vs glp-1(-) as day 1 adults and WormCat 2.0 descriptions and enrichment for these genes
DOWN AND C&R S26HCF1	Fig. 2d, f	RNA-seq and CUT&RUN	Day 1	Genes identified as both somatic CUT&RUN targets of SET-26 and HCF-1 and downregulated in RNA expression in glp-1(-);hcf-1(-) vs glp-1(-) and glp-1(-);set-26(-) vs glp-1(-) as day 1 adults and WormCat 2.0 descriptions and enrichment for these genes
UP_HCF1peaksdowninset26_glp1RNA	Fig. 3e, f	RNA-seq and CUT&RUN	Day 1	Genes with lower HCF-1 binding in set-26(-) mutants vs controls on glp-1 RNAi AND higher RNA expression in both glp-1(-);set-26(-) and glp-1(-);hcf-1(-) vs glp-1(-) mutants as day 1 adults, and WormCat 2.0 descriptions and enrichment for these genes
DOWN_HCF1peaksdowninset26_glp1	Fig. 3e, g	RNA-seq and CUT&RUN	Day 1	Genes with lower HCF-1 binding in set-26(-) mutants vs controls on glp-1 RNAi AND lower RNA expression in both glp-1(-);set-26(-) and glp-1(-);hcf-1(-) vs glp-1(-) mutants as day 1 adults and WormCat 2.0 descriptions and enrichment for these genes
UP_SET26peaksdowninhcf1_glp1RNA	Fig. 4e, f	RNA-seq and CUT&RUN	Day 1	Genes with lower SET-26 binding in hcf-1(-) mutants vs controls on glp-1 RNAi AND higher RNA expression in both glp-1(-);set-26(-) and glp-1(-);hcf-1(-) vs glp-1(-) mutants as day 1 adults and WormCat 2.0 descriptions and enrichment for these genes
DOWN_SET26peaksdowninhcf1_glp1RNA	Fig. 4e, g	RNA-seq and CUT&RUN	Day 1	Genes with lower SET-26 binding in hcf-1(-) mutants vs controls on glp-1 RNAi AND lower RNA expression in both glp-1(-);set-26(-) and glp-1(-);hcf-1(-) vs glp-1(-) mutants as day 1 adults and WormCat 2.0 descriptions and enrichment for these genes
UP_SET26HCF1destabilizedpeaks	Fig. 4h, Supplementary Fig. 4e	RNA-seq and CUT&RUN	Day 1	Genes with lower SET-26 and HCF-1 binding in opposite mutants on glp-1 RNAi and higher RNA expression in both glp-1(-);set-26(-) and glp-1(-);hcf-1(-) vs glp-1(-) mutants as day 1 adults and WormCat 2.0 descriptions and enrichment for these genes
DOWN_SET26HCF1destabilizedpeaks	Fig. 4i, Supplementary Fig 4f	RNA-seq and CUT&RUN	Day 1	Genes with lower SET-26 and HCF-1 binding in opposite mutants on glp-1 RNAi and lower RNA expression in both glp-1(-);set-26(-) and glp-1(-);hcf-1(-) vs glp-1(-) mutants as day 1 adults and WormCat 2.0 descriptions and enrichment for these genes
UP_HDA1peaksdownset26hcf1	Fig. 6f	RNA-seq and CUT&RUN	Day 1	Genes with lower HDA-1 binding in set-26(-) and hcf-1(-) mutants on glp-1 RNAi and higher RNA expression in both glp-1(-);set-26(-) and glp-1(-);hcf-1(-) vs glp-1(-) mutants as day 1 adults
DOWN_HDA1peaksdownset26hcf1	Fig. 6f	RNA-seq and CUT&RUN	Day 1	Genes with lower HDA-1 binding in set-26(-) and hcf-1(-) mutants on glp-1 RNAi and lower RNA expression in both glp-1(-);set-26(-) and glp-1(-);hcf-1(-) vs glp-1(-) mutants as day 1 adults
UP_aging	Supplementary Fig.7a	RNA-seq	Day 12 vs Day 1	Genes with increased RNA expression in glp-1(-) mutants during aging (day 12 vs day 1) and overlap with Pu et al. 2018 upregulated genes with aging (day 12 vs day 2)
DOWN_aging	Supplementary Fig.7b	RNA-seq	Day 12 vs Day 1	Genes with decreased RNA expression in glp-1(-) mutants during aging (day 12 vs day 1) and overlap with Pu et al. 2018 downregulated genes with aging (day 12 vs day 2)
hda-1_dependent_glp1	Fig. 7a	RNA-seq	Day 12	Genes with differential RNA expression in glp-1(-) mutants on hda-1 RNAi vs E.V. as day 12 adults
hda-1_dependent_glp1set26	Fig. 7a	RNA-seq	Day 12	Genes with differential RNA expression in glp-1(-);set-26(-) mutants on hda-1 RNAi vs E.V. as day 12 adults
hda-1_dependent_glp1hcf1	Fig. 7a	RNA-seq	Day 12	Genes with differential RNA expression in glp-1(-);hcf-1(-) mutants on hda-1 RNAi vs E.V. as day 12 adults
Cluster 1_hda1 dependent unique	Fig. 7a, b	RNA-seq	Day 12	Cluster 1 of HDA-1-dependent genes that change in either glp-1(-);set-26(-) or glp-1(-);hcf-1(-) mutants on hda-1 RNAi vs E.V. control, but do not change in single glp-1(-) germline-less mutants on hda-1 RNAi vs control, and log2 fold change for these genes in glp-1(-);set-26(-) and glp-1(-);hcf-1(-) mutants with and without hda-1 RNAi at day 12
Cluster 1_WormCat	Fig. 7a, b	RNA-seq	Day 12	Cluster 1 of HDA-1-dependent genes that change in either glp-1(-);set-26(-) or glp-1(-);hcf-1(-) mutants on hda-1 RNAi vs E.V. control, but do not change in single glp-1(-) germline-less mutants on hda-1 RNAi vs control, and WormCat 2.0 descriptions and enrichment for these genes
Cluster 2_hda1 dependent unique	Fig. 7a	RNA-seq	Day 12	Cluster 2 of HDA-1-dependent genes that change in either glp-1(-);set-26(-) or glp-1(-);hcf-1(-) mutants on hda-1 RNAi vs E.V. control, but do not change in single glp-1(-) germline-less mutants on hda-1 RNAi vs control, and log2 fold change for these genes in glp-1(-);set-26(-) and glp-1(-);hcf-1(-) mutants with and without hda-1 RNAi at day 12
Cluster 3_hda1 dependent unique	Fig. 7a, c	RNA-seq	Day 12	Cluster 3 of HDA-1-dependent genes that change in either glp-1(-);set-26(-) or glp-1(-);hcf-1(-) mutants on hda-1 RNAi vs E.V. control, but do not change in single glp-1(-) germline-less mutants on hda-1 RNAi vs control, and log2 fold change for these genes in glp-1(-);set-26(-) and glp-1(-);hcf-1(-) mutants with and without hda-1 RNAi at day 12
Cluster 3_WormCat	Fig. 7a, c	RNA-seq	Day 12	Cluster 3 of HDA-1-dependent genes that change in either glp-1(-);set-26(-) or glp-1(-);hcf-1(-) mutants on hda-1 RNAi vs E.V. control, but do not change in single glp-1(-) germline-less mutants on hda-1 RNAi vs control, and WormCat 2.0 descriptions and enrichment for these genes
Shao et al overlap CUTandRUN	Fig. 7d	RNA-seq and CUT&RUN	Day 12	Shao et al. HDA-1-dependent MitoUPR genes which are also direct targets of somatic SET-26, HCF-1, and HDA-1 identified through CUT&RUN in the glp-1(-) mutant background, and log2 fold change for these genes in glp-1(-);set-26(-) and glp-1(-);hcf-1(-) mutants with and without hda-1 RNAi at day 12
Destabilized targets plus Shao	Fig. 7e	RNA-seq and CUT&RUN	Day 1, Day 12	Overlap of Shao et al. HDA-1-dependent MitoUPR genes which are also direct targets of somatic SET-26, HCF-1, and HDA-1 identified through CUT&RUN in the glp-1(-) mutant background with genes with lower SET-26 and HCF-1 binding in opposite mutants on glp-1 RNAi and higher RNA expression in both glp-1(-);set-26(-) and glp-1(-);hcf-1(-) vs glp-1(-) mutants as day 1 adults

## Sheet: UP_RNA_set26 vs ctrl_D1
Description: Genes identified as upregulated in RNA expression in glp-1(-);set-26(-) vs glp-1(-) as day 1 adults
	baseMean	log2FoldChange	lfcSE	stat	pvalue	padj
WBGene00020409	57.413	9.3377	1.52365	6.12853	8.86964e-10	6.21171e-08
WBGene00009036	40.4205	8.87683	1.52809	5.8091	6.28089e-09	3.80658e-07
WBGene00010127	92.5951	8.77261	1.49457	5.86964	4.36747e-09	2.72556e-07
WBGene00000649	568.028	8.59157	1.93889	4.43118	9.37186e-06	0.000272867
WBGene00000626	359.957	8.44264	2.21869	3.80524	0.000141665	0.00265353
WBGene00011674	281.896	8.34684	0.788637	10.5839	3.54009e-26	1.78505e-23
WBGene00000748	676.989	8.32671	1.79971	4.6267	3.71532e-06	0.000122927
WBGene00011009	716.459	7.89404	0.540299	14.6105	2.40744e-48	1.01161e-44
WBGene00013337	16.8888	7.75717	1.64484	4.71607	2.40444e-06	8.30422e-05
WBGene00000734	151.013	7.55638	2.72301	2.77501	0.00551998	0.0456445
WBGene00016698	110.489	7.46754	1.07694	6.93404	4.08997e-12	4.02798e-10
WBGene00009160	20.2668	7.30855	1.57251	4.6477	3.35653e-06	0.000112533
WBGene00016702	377.711	7.28635	0.614239	11.8624	1.85594e-32	1.62899e-29
WBGene00022674	21.9276	7.24816	1.5869	4.5675	4.9357e-06	0.000157744
WBGene00013318	11.2085	7.216	1.68898	4.27241	1.93373e-05	0.000497482
WBGene00077657	13.089	7.1145	1.71395	4.15094	3.31106e-05	0.000789021
WBGene00000683	153.107	7.10976	2.02685	3.50779	0.000451841	0.00659248
WBGene00009815	10.9124	7.05214	1.70782	4.12932	3.63838e-05	0.000855699
WBGene00015623	499.997	6.93611	0.497652	13.9377	3.73905e-44	1.17836e-40
WBGene00007544	72.4798	6.86672	2.13477	3.21661	0.00129716	0.015145
WBGene00000663	393.148	6.83776	2.04761	3.33939	0.000839634	0.0108185
WBGene00008473	8.98437	6.74518	1.73791	3.88119	0.000103945	0.00207332
WBGene00138715	10.6539	6.67858	1.73273	3.85436	0.000116033	0.00225727
WBGene00015340	601.821	6.55424	1.80656	3.62802	0.000285606	0.00461583
WBGene00015894	93.8676	6.55396	0.829139	7.90454	2.68932e-15	4.64406e-13
WBGene00001067	1048.23	6.54041	1.36064	4.80687	1.53309e-06	5.58559e-05
WBGene00017112	12.5904	6.48369	1.68796	3.84113	0.000122468	0.00235783
WBGene00015180	8.87391	6.47402	1.68772	3.83596	0.000125074	0.00239254
WBGene00009398	28.3031	6.46063	1.73717	3.71904	0.000199979	0.00353073
WBGene00009710	329.306	6.31373	0.581299	10.8614	1.76016e-27	9.92587e-25
WBGene00021627	215.847	6.28844	2.12409	2.96054	0.00307105	0.0291299
WBGene00235308	6.29958	6.19728	1.78783	3.46638	0.000527526	0.00748873
WBGene00015178	9.02495	6.19348	1.74867	3.54183	0.000397357	0.00602778
WBGene00015261	6.52694	6.18689	1.80882	3.42039	0.000625304	0.00859188
WBGene00005678	6.04851	6.07542	1.90033	3.19704	0.00138846	0.0159117
WBGene00077629	13.3132	6.06101	1.65268	3.66737	0.000245054	0.00413111
WBGene00008005	30.5268	6.00757	1.56323	3.84305	0.000121513	0.00234577
WBGene00011786	4.91734	5.9493	1.89199	3.14447	0.00166385	0.0182864
WBGene00044687	44.6544	5.94255	1.51049	3.93418	8.34803e-05	0.00171673
WBGene00001066	713.501	5.90249	1.37969	4.27813	1.8847e-05	0.000488859
WBGene00015222	6.47222	5.86817	1.79144	3.27567	0.00105413	0.0129013
WBGene00014245	22.6051	5.86523	1.63581	3.58553	0.000336396	0.00526173
WBGene00018297	616.323	5.85376	1.33236	4.39354	1.11521e-05	0.000318783
WBGene00001597	20.2704	5.83571	1.5685	3.72057	0.00019877	0.0035143
WBGene00019024	4.80435	5.83459	1.91889	3.04061	0.00236097	0.0239055
WBGene00017755	15.9297	5.80116	1.67045	3.47281	0.000515042	0.0073446
WBGene00269337	5.74233	5.78939	2.06797	2.79955	0.00511741	0.0431266
WBGene00008477	220.902	5.78891	0.560116	10.3352	4.88388e-25	2.19879e-22
WBGene00009038	15.4078	5.77617	1.60085	3.6082	0.000308334	0.00491385
WBGene00001074	691.904	5.74484	1.33518	4.30268	1.68747e-05	0.00044878
WBGene00019906	7.67524	5.72908	1.75961	3.25587	0.00113045	0.0135823
WBGene00009247	21.0569	5.72644	1.71441	3.34018	0.000837246	0.0108185
WBGene00008816	39.6726	5.64218	1.05969	5.32437	1.01303e-07	4.94973e-06
WBGene00000641	112.664	5.59339	1.88077	2.97399	0.00293959	0.0281798
WBGene00018893	732.585	5.54946	0.398814	13.9149	5.14273e-44	1.29659e-40
WBGene00010363	9.32236	5.53791	1.69748	3.26244	0.00110459	0.0133504
WBGene00010753	7.22939	5.525	1.81134	3.05023	0.00228663	0.0233781
WBGene00010468	11.9952	5.51178	1.88556	2.92315	0.00346504	0.0320374
WBGene00219410	117.277	5.50876	0.62274	8.846	9.07155e-19	2.43311e-16
WBGene00001725	125.931	5.50825	1.07432	5.12719	2.941e-07	1.28284e-05
WBGene00000672	238.743	5.48988	1.64421	3.33892	0.000841037	0.0108185
WBGene00004394	492.879	5.48059	1.49621	3.66298	0.000249302	0.00417912
WBGene00010607	5.2824	5.45512	1.85566	2.93972	0.00328511	0.0306302
WBGene00015339	532.584	5.44835	1.28911	4.22644	2.37419e-05	0.000592653
WBGene00007250	13.5416	5.42765	1.88601	2.87785	0.00400397	0.0357465
WBGene00016356	27.7514	5.41877	1.06858	5.07098	3.95777e-07	1.67368e-05
WBGene00011536	9.35772	5.41331	1.86016	2.91014	0.00361269	0.0329612
WBGene00305086	7.61127	5.38328	1.74038	3.09317	0.00198033	0.020943
WBGene00016765	5.6012	5.34653	1.87002	2.85908	0.00424876	0.03735
WBGene00009872	6.56339	5.34511	1.78894	2.98787	0.00280927	0.0272127
WBGene00009308	6.96923	5.31876	1.76179	3.01896	0.00253646	0.0251768
WBGene00017218	15.3501	5.31713	1.75738	3.0256	0.00248139	0.024806
WBGene00019861	4.80785	5.30493	1.93197	2.74586	0.00603516	0.0486129
WBGene00020040	229.938	5.30312	1.40064	3.78622	0.000152957	0.00281215
WBGene00017214	53.6595	5.27887	1.55052	3.40458	0.000662654	0.00903073
WBGene00020039	188.491	5.27052	1.5217	3.46357	0.000533055	0.0075587
WBGene00000689	10.545	5.25061	1.7415	3.01499	0.00256988	0.0254485
WBGene00000030	13.3671	5.24333	1.89139	2.77221	0.00556771	0.0458436
WBGene00044158	8.0712	5.22259	1.79113	2.91581	0.00354771	0.0325728
WBGene00020033	171.848	5.21423	1.62553	3.20771	0.00133796	0.0154999
WBGene00000694	199.656	5.13845	1.67907	3.0603	0.00221115	0.0228436
WBGene00000653	711.519	5.12847	1.59904	3.20722	0.00134023	0.0154999
WBGene00235093	60.9221	5.12746	0.835291	6.13852	8.32927e-10	5.98283e-08
WBGene00017949	59.1179	5.12422	0.688446	7.44317	9.82969e-14	1.26442e-11
WBGene00007541	146.28	5.11731	1.55204	3.29716	0.000976683	0.0121902
WBGene00201434	5.75939	5.10682	1.85867	2.74756	0.00600408	0.0484245
WBGene00000372	224.274	5.08871	0.42911	11.8588	1.93835e-32	1.62899e-29
WBGene00019736	10.6832	5.07011	1.72625	2.93706	0.00331336	0.0308025
WBGene00021620	21.0001	5.04532	1.57251	3.20845	0.00133451	0.0154764
WBGene00015830	18.2703	5.01841	1.64669	3.04758	0.00230694	0.0235295
WBGene00022680	13.5627	4.97141	1.68634	2.94804	0.00319794	0.0300173
WBGene00009221	525.367	4.94667	0.395427	12.5097	6.60597e-36	1.04094e-32
WBGene00000729	14.0714	4.93481	1.77509	2.78004	0.00543523	0.0451658
WBGene00050898	6.92165	4.91341	1.79398	2.73883	0.00616588	0.0494762
WBGene00005016	179.732	4.88202	1.1197	4.36011	1.29994e-05	0.00036335
WBGene00011336	10.2575	4.8217	1.76299	2.73496	0.00623869	0.0498068
WBGene00018355	8.69201	4.80542	1.73252	2.77366	0.00554295	0.0456955
WBGene00044724	108.551	4.7888	1.19477	4.00815	6.11969e-05	0.00133705
WBGene00000930	35.6807	4.78093	1.55697	3.07065	0.00213592	0.0222029
WBGene00000615	502.106	4.75137	1.2347	3.84819	0.000118995	0.0023007
WBGene00020357	16.5451	4.73987	1.60187	2.95895	0.0030869	0.0292282
WBGene00012435	46.5113	4.66674	0.79948	5.83722	5.30796e-09	3.264e-07
WBGene00235092	92.8264	4.66339	0.772346	6.03795	1.56085e-09	1.04106e-07
WBGene00001482	20.5815	4.61445	1.57916	2.92209	0.00347694	0.0321101
WBGene00010760	62.0664	4.5292	1.21936	3.71439	0.000203691	0.00358122
WBGene00015089	104.811	4.51999	0.615298	7.34601	2.04214e-13	2.50822e-11
WBGene00008698	173.443	4.50703	0.516852	8.72016	2.77819e-18	6.73497e-16
WBGene00017305	67.3592	4.47668	1.32502	3.37857	0.00072864	0.00976114
WBGene00009054	159.946	4.40597	0.43303	10.1748	2.57027e-24	1.11727e-21
WBGene00019886	45.8081	4.38721	0.674084	6.5084	7.59571e-11	6.09882e-09
WBGene00000639	137.891	4.37049	1.16295	3.7581	0.000171206	0.00308758
WBGene00044644	1806.91	4.36467	0.246249	17.7246	2.70786e-70	3.41352e-66
WBGene00015601	77.9409	4.33857	0.590566	7.34647	2.03508e-13	2.50822e-11
WBGene00044137	11.6749	4.29683	1.31368	3.27083	0.00107231	0.0130478
WBGene00016697	13.1961	4.27503	1.15782	3.69232	0.000222221	0.00382693
WBGene00012448	166.192	4.26712	0.518031	8.2372	1.76294e-16	3.58445e-14
WBGene00022679	46.8179	4.24436	1.20577	3.52003	0.000431496	0.00639935
WBGene00008809	10.0692	4.20548	1.31577	3.19621	0.00139247	0.0159288
WBGene00019090	146.034	4.20494	0.452571	9.29122	1.52536e-20	4.57826e-18
WBGene00007162	17.5323	4.15118	1.24078	3.34562	0.000820975	0.0106583
WBGene00019963	510.196	4.14781	0.298864	13.8786	8.54487e-44	1.79528e-40
WBGene00008810	71.2863	4.14291	0.620895	6.67247	2.51531e-11	2.21735e-09
WBGene00008456	19.3234	4.13705	1.03156	4.01049	6.05936e-05	0.00132842
WBGene00000606	70.8264	4.12506	1.03099	4.00105	6.30618e-05	0.00136826
WBGene00018894	327.082	4.11097	0.37757	10.888	1.31539e-27	7.8961e-25
WBGene00008942	9.40247	4.08962	1.37638	2.97129	0.00296555	0.028321
WBGene00018616	28.6222	4.06872	1.10809	3.67184	0.000240813	0.00408023
WBGene00008297	31.0371	4.03949	0.78983	5.11438	3.14768e-07	1.35426e-05
WBGene00011801	373.271	4.03032	0.325479	12.3827	3.24064e-35	4.08515e-32
WBGene00021583	53.8167	4.02279	0.68444	5.87749	4.16535e-09	2.61236e-07
WBGene00019967	1694	3.99015	0.24989	15.9676	2.14783e-57	1.35378e-53
WBGene00011798	80.364	3.98067	0.505728	7.87117	3.51343e-15	5.98517e-13
WBGene00000603	438.683	3.96781	1.11055	3.57283	0.000353148	0.00548935
WBGene00015403	291.382	3.96256	0.327378	12.1039	1.00709e-33	1.15412e-30
WBGene00044646	566.792	3.85001	0.310387	12.4039	2.48915e-35	3.48646e-32
WBGene00001762	78.4551	3.82777	0.491249	7.79192	6.59985e-15	1.02713e-12
WBGene00004002	101.139	3.78977	0.574578	6.59574	4.2313e-11	3.55598e-09
WBGene00000704	112.792	3.747	1.27834	2.93114	0.00337725	0.0313042
WBGene00020325	66.5734	3.69596	0.619236	5.96858	2.39324e-09	1.54714e-07
WBGene00018655	21.6291	3.6914	0.846898	4.35873	1.30818e-05	0.000364448
WBGene00000711	399.191	3.69105	1.12555	3.27933	0.00104055	0.0127848
WBGene00016701	95.2296	3.6785	0.476806	7.71489	1.21091e-14	1.79585e-12
WBGene00004001	18.9428	3.6636	0.846646	4.3272	1.51019e-05	0.00040853
WBGene00011800	424.323	3.66066	0.420594	8.70355	3.21649e-18	7.6504e-16
WBGene00005703	73.961	3.64865	0.635265	5.74351	9.27339e-09	5.46263e-07
WBGene00007543	245.603	3.55893	0.984043	3.61664	0.000298457	0.00476851
WBGene00008851	18.9513	3.54533	1.21367	2.92117	0.00348724	0.0321816
WBGene00010754	28.1499	3.51232	0.74372	4.72264	2.32808e-06	8.08478e-05
WBGene00020380	13.1091	3.51066	1.14973	3.05346	0.00226221	0.0231849
WBGene00077491	46.8412	3.50609	0.736844	4.75824	1.95283e-06	6.85722e-05
WBGene00008401	20.4231	3.50299	0.8751	4.00296	6.25554e-05	0.00135961
WBGene00009983	89.4956	3.48361	0.77391	4.50131	6.75345e-06	0.000203184
WBGene00018839	16.8562	3.45708	0.984366	3.51198	0.00044478	0.00654248
WBGene00015598	207.042	3.38305	0.476094	7.10585	1.19581e-12	1.27749e-10
WBGene00010705	479.225	3.35147	0.334902	10.0073	1.41547e-23	5.57608e-21
WBGene00010470	6211.14	3.3357	0.296404	11.2539	2.21558e-29	1.39648e-26
WBGene00002103	30.708	3.33539	1.0809	3.08577	0.00203028	0.0213458
WBGene00022143	10.1086	3.33161	1.19534	2.78717	0.00531705	0.0444773
WBGene00045207	10.4819	3.32599	1.15318	2.88419	0.00392418	0.0351836
WBGene00000746	24.7298	3.30904	1.11615	2.96469	0.00302991	0.0288265
WBGene00016508	847.427	3.27886	0.279734	11.7213	9.90914e-32	7.80717e-29
WBGene00009807	14.439	3.2577	1.02554	3.17658	0.00149023	0.016788
WBGene00012130	512.467	3.23615	0.312492	10.3559	3.9333e-25	1.90705e-22
WBGene00010771	37.353	3.23256	0.673638	4.79866	1.59732e-06	5.78616e-05
WBGene00044534	20.0173	3.19054	0.852881	3.7409	0.000183364	0.00326482
WBGene00019675	14.3703	3.17232	0.920813	3.44512	0.000570798	0.00799497
WBGene00010303	313.668	3.17127	0.315788	10.0424	9.92121e-24	4.03441e-21
WBGene00009061	587.653	3.16783	0.317949	9.96333	2.20552e-23	8.1773e-21
WBGene00000707	1043.28	3.16234	1.03714	3.04911	0.00229524	0.0234471
WBGene00015829	28.0303	3.14999	0.849785	3.70681	0.00020989	0.00365897
WBGene00007194	17.4126	3.14856	1.01493	3.10225	0.00192054	0.0205346
WBGene00004154	16.4133	3.13901	0.929716	3.37631	0.000734639	0.00979985
WBGene00017271	36.7676	3.13677	0.658439	4.76395	1.89844e-06	6.70358e-05
WBGene00044107	1907.84	3.13023	0.274047	11.4223	3.23685e-30	2.26688e-27
WBGene00007927	211.737	3.12895	0.393491	7.95176	1.83876e-15	3.40874e-13
WBGene00000720	390.774	3.12253	1.02074	3.05908	0.00222021	0.022866
WBGene00002182	73.15	3.10713	0.499018	6.22649	4.77005e-10	3.53713e-08
WBGene00019515	1631.87	3.10555	0.241211	12.8748	6.23886e-38	1.12353e-34
WBGene00013758	59.8966	3.10237	0.606382	5.1162	3.11751e-07	1.34635e-05
WBGene00001566	48.3802	3.09434	0.617588	5.01037	5.43251e-07	2.23069e-05
WBGene00000616	769.172	3.08287	1.11693	2.76013	0.00577787	0.0470212
WBGene00006952	23.9024	3.08029	0.976647	3.15394	0.00161081	0.0178592
WBGene00016146	70.9509	3.07549	0.718975	4.2776	1.88917e-05	0.000489012
WBGene00018267	40.7428	3.06866	0.680375	4.51025	6.47501e-06	0.000197664
WBGene00003705	73.6242	3.06764	0.469193	6.53812	6.22952e-11	5.06641e-09
WBGene00017439	12.9023	3.06692	0.964544	3.17966	0.00147446	0.0166551
WBGene00019584	13.5726	3.0487	1.02217	2.98258	0.00285825	0.0275503
WBGene00017788	11.0495	3.04307	1.05462	2.88546	0.00390844	0.0350924
WBGene00013653	51.493	3.04251	0.602536	5.0495	4.42959e-07	1.85513e-05
WBGene00044323	14.4808	3.02186	1.00087	3.01924	0.0025341	0.0251733
WBGene00017199	33.8557	3.00434	0.65977	4.55361	5.2732e-06	0.000166601
WBGene00023503	133.641	2.99966	0.419038	7.15845	8.15958e-13	9.02278e-11
WBGene00044183	30.3458	2.97384	0.838023	3.54863	0.000387234	0.00590698
WBGene00010905	198.033	2.96832	0.329082	9.02001	1.88067e-19	5.51343e-17
WBGene00018348	14.8504	2.95844	0.961357	3.07736	0.00208841	0.0218296
WBGene00019601	24.3997	2.95693	0.970491	3.04684	0.00231263	0.0235295
WBGene00006061	503.879	2.93107	0.327535	8.9489	3.59058e-19	1.0287e-16
WBGene00001093	307.833	2.92332	0.282671	10.3418	4.56092e-25	2.12944e-22
WBGene00010015	494.276	2.88625	0.330335	8.73736	2.38629e-18	6.1391e-16
WBGene00044683	48.2112	2.88616	0.699136	4.12819	3.65637e-05	0.000858327
WBGene00015223	153.657	2.87606	0.405361	7.09506	1.29298e-12	1.36969e-10
WBGene00001076	14.8272	2.87025	1.00861	2.84574	0.00443079	0.0386537
WBGene00050967	28.2018	2.86038	0.741334	3.85842	0.000114122	0.00223041
WBGene00011052	47.8646	2.83905	0.82982	3.42128	0.000623275	0.00857752
WBGene00000550	204.326	2.83751	0.367698	7.71697	1.19132e-14	1.78783e-12
WBGene00002260	258.563	2.82985	0.48825	5.79591	6.79522e-09	4.05974e-07
WBGene00007233	27.3985	2.81556	0.985224	2.85779	0.00426607	0.0374499
WBGene00019968	230.651	2.80178	0.368514	7.60293	2.89506e-14	4.10058e-12
WBGene00007885	126.348	2.79547	0.431282	6.48177	9.06534e-11	7.18727e-09
WBGene00012281	40.2574	2.78857	0.581787	4.79311	1.64215e-06	5.93151e-05
WBGene00000933	92.7898	2.76985	0.441322	6.27625	3.46843e-10	2.63392e-08
WBGene00008376	43.2882	2.76841	0.545994	5.0704	3.96978e-07	1.67368e-05
WBGene00007231	110.552	2.75113	0.563528	4.88197	1.05029e-06	4.03658e-05
WBGene00021070	722.429	2.73779	0.28997	9.44163	3.67009e-21	1.25041e-18
WBGene00013208	28.4163	2.73616	0.719819	3.80118	0.000144009	0.0026815
WBGene00012524	48.5449	2.73419	0.596361	4.5848	4.54429e-06	0.000146136
WBGene00015333	256.257	2.7183	0.334897	8.11683	4.78506e-16	9.42508e-14
WBGene00020881	31.4041	2.70522	0.612875	4.41399	1.01484e-05	0.000292747
WBGene00002055	252.842	2.68833	0.501953	5.35574	8.52048e-08	4.27925e-06
WBGene00022232	15.3827	2.67247	0.898706	2.97369	0.00294244	0.0281857
WBGene00007660	492.429	2.66963	0.305789	8.73031	2.53981e-18	6.40337e-16
WBGene00270321	907.111	2.6689	0.35563	7.50471	6.15661e-14	8.34518e-12
WBGene00002059	708.46	2.66149	0.266834	9.97434	1.97408e-23	7.541e-21
WBGene00016294	126.45	2.66029	0.400806	6.63735	3.19366e-11	2.73872e-09
WBGene00013901	215.844	2.6432	0.326634	8.09222	5.8586e-16	1.13621e-13
WBGene00011668	212.019	2.64053	0.328684	8.03364	9.46228e-16	1.78032e-13
WBGene00015884	19.843	2.63907	0.9058	2.91353	0.0035737	0.0327637
WBGene00016757	304.805	2.63499	0.338387	7.7869	6.86739e-15	1.05574e-12
WBGene00022159	32.6681	2.60245	0.649291	4.00814	6.11993e-05	0.00133705
WBGene00008296	4745.06	2.59838	0.315368	8.23918	1.73388e-16	3.58317e-14
WBGene00017092	71.7037	2.59093	0.611158	4.23937	2.24145e-05	0.000568578
WBGene00008244	44.1215	2.59009	0.817227	3.16936	0.00152775	0.0170886
WBGene00013892	270.172	2.58576	0.423746	6.10214	1.0466e-09	7.13156e-08
WBGene00022696	26.4855	2.5851	0.635391	4.06852	4.73136e-05	0.0010766
WBGene00012583	729.676	2.57987	0.298751	8.6355	5.84696e-18	1.36494e-15
WBGene00009246	272.236	2.56794	0.311014	8.25667	1.49791e-16	3.14711e-14
WBGene00012399	78.8016	2.56688	0.500117	5.13256	2.85825e-07	1.25544e-05
WBGene00011793	46.9002	2.56058	0.651818	3.92836	8.55268e-05	0.00175595
WBGene00011799	114.691	2.5556	0.464023	5.50747	3.6402e-08	1.96946e-06
WBGene00011857	230.222	2.55434	0.325368	7.85061	4.14034e-15	6.86751e-13
WBGene00000602	1280.83	2.55123	0.867739	2.94009	0.00328121	0.0306165
WBGene00002025	215.957	2.54153	0.386717	6.57205	4.96272e-11	4.11579e-09
WBGene00020889	29.2356	2.52479	0.610839	4.13332	3.57567e-05	0.000845682
WBGene00002804	40.8421	2.5234	0.556547	4.53403	5.78679e-06	0.000180119
WBGene00018892	2359.2	2.51957	0.323261	7.79425	6.47939e-15	1.02099e-12
WBGene00045455	19.3357	2.5102	0.88638	2.83197	0.00462621	0.0399986
WBGene00018138	2924.74	2.49105	0.460998	5.40361	6.53132e-08	3.37434e-06
WBGene00017861	296.571	2.47694	0.311785	7.94439	1.95148e-15	3.56528e-13
WBGene00020528	26.8566	2.47578	0.620574	3.9895	6.62137e-05	0.00142533
WBGene00007859	80.6279	2.47357	0.424015	5.83369	5.42141e-09	3.31759e-07
WBGene00017434	192.466	2.46116	0.377122	6.52616	6.74783e-11	5.45276e-09
WBGene00022250	15.1031	2.45971	0.870199	2.8266	0.00470447	0.0405086
WBGene00020468	24.9458	2.45866	0.699792	3.51342	0.000442376	0.00652511
WBGene00021473	15.4443	2.4536	0.862951	2.84327	0.00446535	0.0387819
WBGene00002010	930.222	2.45278	0.310209	7.90685	2.63988e-15	4.62199e-13
WBGene00002068	29.7011	2.44653	0.646188	3.78609	0.000153033	0.00281215
WBGene00021470	31.001	2.44645	0.688078	3.55548	0.000377297	0.00578613
WBGene00194800	21.5385	2.44583	0.847562	2.88573	0.00390508	0.0350873
WBGene00008812	18.3744	2.44567	0.838307	2.91739	0.00352974	0.0324754
WBGene00007564	66.5157	2.43485	0.554616	4.39016	1.13265e-05	0.000323036
WBGene00016022	111.528	2.41831	0.433297	5.58118	2.38893e-08	1.31506e-06
WBGene00007232	153.498	2.40791	0.529205	4.55005	5.36344e-06	0.000168607
WBGene00006662	142.056	2.40196	0.389362	6.16896	6.87402e-10	4.98011e-08
WBGene00015028	33.0566	2.37571	0.686518	3.46052	0.000539131	0.00762771
WBGene00010473	125.478	2.37552	0.453584	5.23722	1.63016e-07	7.52741e-06
WBGene00002018	184.56	2.374	0.441612	5.37576	7.62589e-08	3.89198e-06
WBGene00010437	25.9375	2.34159	0.668696	3.50172	0.000462259	0.00673669
WBGene00019838	186.664	2.34061	0.339115	6.90213	5.1227e-12	4.96744e-10
WBGene00000625	192.206	2.33369	0.580083	4.02302	5.74561e-05	0.00126626
WBGene00011672	403.891	2.32816	0.395307	5.8895	3.87368e-09	2.45385e-07
WBGene00007073	389.202	2.32797	0.316979	7.34424	2.06929e-13	2.50822e-11
WBGene00019738	2750.06	2.32553	0.315967	7.36004	1.8385e-13	2.31762e-11
WBGene00009395	36.0606	2.30724	0.706148	3.26736	0.00108556	0.0131963
WBGene00016863	57.6788	2.29879	0.653401	3.5182	0.000434492	0.00642865
WBGene00021932	30.0549	2.29622	0.646727	3.55052	0.000384476	0.00587479
WBGene00002067	65.9799	2.28462	0.623592	3.66365	0.000248649	0.00417372
WBGene00021377	38.3108	2.27322	0.626116	3.63067	0.000282683	0.004592
WBGene00006935	190.151	2.27215	0.336093	6.76049	1.37527e-11	1.25628e-09
WBGene00015976	36.3586	2.271	0.585253	3.88038	0.000104295	0.00207701
WBGene00002016	406.1	2.25685	0.295379	7.64053	2.16328e-14	3.13452e-12
WBGene00009734	354.601	2.24803	0.301487	7.45647	8.88718e-14	1.15497e-11
WBGene00007330	2360.73	2.2409	0.365082	6.13807	8.35299e-10	5.98283e-08
WBGene00015865	48.1269	2.23177	0.734358	3.03908	0.00237303	0.0239891
WBGene00010273	110.9	2.22826	0.392402	5.67852	1.35865e-08	7.82063e-07
WBGene00016812	210.408	2.2141	0.296217	7.47459	7.74432e-14	1.01693e-11
WBGene00006580	77.4914	2.20861	0.504551	4.37737	1.2012e-05	0.000340278
WBGene00019249	5878.09	2.2051	0.264003	8.35257	6.67927e-17	1.47717e-14
WBGene00019917	28.5273	2.20263	0.682887	3.22547	0.00125768	0.0148033
WBGene00007444	93.1111	2.2025	0.411133	5.35715	8.45454e-08	4.26312e-06
WBGene00008010	141.069	2.19063	0.468363	4.67721	2.90803e-06	9.88102e-05
WBGene00009937	55.0236	2.19049	0.61398	3.56769	0.000360136	0.00557724
WBGene00000988	1097.84	2.18658	0.250746	8.72029	2.77494e-18	6.73497e-16
WBGene00007000	245.845	2.17303	0.32578	6.67021	2.5543e-11	2.23607e-09
WBGene00017769	104.838	2.15855	0.511955	4.21629	2.48356e-05	0.000613879
WBGene00012895	83.4683	2.15242	0.44799	4.80462	1.55049e-06	5.63271e-05
WBGene00010094	311.019	2.15222	0.274035	7.85381	4.03597e-15	6.78365e-13
WBGene00010904	3251.74	2.15146	0.264447	8.13571	4.0952e-16	8.1943e-14
WBGene00020850	40.4038	2.14461	0.670952	3.19637	0.0013917	0.0159288
WBGene00010238	614.876	2.12608	0.351837	6.04281	1.51457e-09	1.01557e-07
WBGene00016204	63.8849	2.11773	0.730679	2.89831	0.00375181	0.034001
WBGene00011527	184.721	2.11587	0.424128	4.98875	6.07706e-07	2.46326e-05
WBGene00020915	280.767	2.11186	0.527085	4.00668	6.1579e-05	0.00134302
WBGene00016942	120.201	2.10641	0.568888	3.70268	0.000213337	0.0037043
WBGene00011495	482.227	2.10435	0.251712	8.36018	6.26242e-17	1.40971e-14
WBGene00008957	25.6553	2.10113	0.759655	2.7659	0.00567658	0.0464668
WBGene00007818	50.4993	2.09985	0.486691	4.31454	1.59939e-05	0.000428977
WBGene00020015	146.138	2.09505	0.402588	5.20394	1.95103e-07	8.84699e-06
WBGene00022493	25.6107	2.09309	0.72241	2.89737	0.0037631	0.0340787
WBGene00017022	38.1601	2.08494	0.676748	3.08082	0.00206432	0.0216136
WBGene00000133	191.376	2.08491	0.407516	5.11613	3.11863e-07	1.34635e-05
WBGene00000835	1182.38	2.08157	0.22279	9.34317	9.34881e-21	3.02182e-18
WBGene00022096	88.2232	2.07569	0.421067	4.92958	8.24063e-07	3.26671e-05
WBGene00016411	106.3	2.07034	0.379687	5.45275	4.95969e-08	2.62697e-06
WBGene00001755	2447.72	2.0643	0.222046	9.29672	1.44844e-20	4.45342e-18
WBGene00021315	188.983	2.05632	0.319819	6.42964	1.27904e-10	1.00147e-08
WBGene00015297	53.0633	2.05278	0.490786	4.18263	2.88155e-05	0.00070125
WBGene00000761	128.619	2.05229	0.455239	4.50816	6.53929e-06	0.000198159
WBGene00195176	449.569	2.05177	0.301426	6.80687	9.97468e-12	9.31414e-10
WBGene00000905	27.8286	2.04182	0.673536	3.03149	0.00243349	0.0244825
WBGene00016468	34.2654	2.0401	0.553117	3.68837	0.000225697	0.0038815
WBGene00012830	72.2287	2.03168	0.465294	4.36644	1.2629e-05	0.000354569
WBGene00000785	2794.95	2.03135	0.27729	7.32573	2.37604e-13	2.8526e-11
WBGene00008219	56.7009	2.02973	0.49583	4.0936	4.24728e-05	0.00097525
WBGene00013004	47.2632	2.02466	0.5221	3.87791	0.000105358	0.002085
WBGene00004003	870.316	2.02243	0.244714	8.26445	1.40335e-16	2.99842e-14
WBGene00020878	30.7103	2.02104	0.607074	3.32914	0.000871135	0.0111375
WBGene00011897	203.844	2.02027	0.311298	6.48983	8.59313e-11	6.85601e-09
WBGene00018730	189.622	2.01063	0.369026	5.44846	5.08065e-08	2.67977e-06
WBGene00012978	43.6933	1.99018	0.585147	3.40116	0.000671	0.00911489
WBGene00012398	99.8684	1.98351	0.414608	4.78406	1.71789e-06	6.13477e-05
WBGene00000082	64.1036	1.97816	0.561162	3.52512	0.00042329	0.00631583
WBGene00015042	29.4904	1.97259	0.667344	2.95588	0.00311776	0.0294481
WBGene00022547	33.6847	1.9707	0.590492	3.33738	0.000845708	0.0108675
WBGene00006651	108.469	1.97031	0.615051	3.20349	0.00135774	0.0156335
WBGene00008409	78.1523	1.95218	0.409432	4.76802	1.86043e-06	6.60635e-05
WBGene00015425	49.6242	1.94869	0.492041	3.96042	7.48179e-05	0.0015641
WBGene00018345	126.557	1.94624	0.463439	4.19955	2.6744e-05	0.000655905
WBGene00022730	157.379	1.94187	0.455629	4.26195	2.02648e-05	0.000519222
WBGene00019622	149.314	1.94118	0.407909	4.75886	1.94692e-06	6.85555e-05
WBGene00019250	347.536	1.94109	0.332246	5.84232	5.14789e-09	3.18109e-07
WBGene00016142	98.942	1.93739	0.379633	5.10331	3.3376e-07	1.43108e-05
WBGene00013218	33.8867	1.93115	0.579846	3.33046	0.000867041	0.0110964
WBGene00009090	125.827	1.92965	0.689281	2.79951	0.00511799	0.0431266
WBGene00006924	980.586	1.92806	0.367951	5.23999	1.60587e-07	7.44248e-06
WBGene00022545	60.7017	1.92717	0.472138	4.08178	4.46914e-05	0.00102247
WBGene00016935	25.6535	1.91599	0.608864	3.14684	0.00165047	0.0181746
WBGene00015152	122.877	1.91347	0.548844	3.48636	0.000489645	0.00705425
WBGene00013947	577.091	1.90771	0.324274	5.88301	4.02881e-09	2.53936e-07
WBGene00022722	357.954	1.90552	0.286036	6.66182	2.70457e-11	2.3513e-09
WBGene00000877	171.849	1.891	0.431367	4.38374	1.16657e-05	0.000331211
WBGene00018891	104.509	1.88844	0.494974	3.81523	0.000136055	0.00257525
WBGene00007113	376.061	1.8857	0.260827	7.22972	4.84008e-13	5.54673e-11
WBGene00013997	97.7132	1.88145	0.420326	4.47616	7.59969e-06	0.000225947
WBGene00012131	50.1806	1.87653	0.613381	3.05932	0.00221841	0.022866
WBGene00009334	150.856	1.87533	0.472675	3.96749	7.26343e-05	0.00153484
WBGene00011305	66.9845	1.87099	0.518809	3.60632	0.000310565	0.00494315
WBGene00016281	86.1204	1.86426	0.562732	3.31288	0.000923422	0.0116991
WBGene00019021	278.857	1.86268	0.448634	4.1519	3.29731e-05	0.000787233
WBGene00016412	85.562	1.85043	0.38636	4.78938	1.67295e-06	6.02549e-05
WBGene00021715	46.0978	1.84855	0.540597	3.41945	0.000627477	0.00859844
WBGene00007001	124.816	1.84824	0.333463	5.54255	2.98105e-08	1.6268e-06
WBGene00010215	64.0861	1.84507	0.45434	4.06099	4.8865e-05	0.0011079
WBGene00008164	50.063	1.84433	0.578521	3.188	0.0014326	0.016255
WBGene00194926	185.233	1.84128	0.420711	4.3766	1.20546e-05	0.000340717
WBGene00021248	344.346	1.82843	0.298895	6.1173	9.51734e-10	6.52041e-08
WBGene00008985	61.348	1.82061	0.466209	3.90515	9.41678e-05	0.00190849
WBGene00020383	618.441	1.82003	0.274518	6.62992	3.35877e-11	2.86085e-09
WBGene00017119	382.976	1.81977	0.276084	6.59136	4.35809e-11	3.63828e-09
WBGene00044321	186.812	1.81909	0.335444	5.42292	5.86341e-08	3.0543e-06
WBGene00003995	235.265	1.81404	0.340349	5.32994	9.82443e-08	4.84761e-06
WBGene00003073	594.673	1.80213	0.339823	5.30315	1.1382e-07	5.47639e-06
WBGene00001423	223.423	1.79965	0.416941	4.31631	1.5866e-05	0.000426453
WBGene00017510	79.36	1.79575	0.483024	3.71772	0.000201028	0.00353933
WBGene00010042	47.6839	1.79522	0.514	3.49264	0.000478278	0.00691419
WBGene00010627	217.919	1.79177	0.412952	4.33892	1.43182e-05	0.00039153
WBGene00004300	1153.73	1.78001	0.433593	4.10525	4.03883e-05	0.0009371
WBGene00011247	180.625	1.77646	0.34132	5.20466	1.94351e-07	8.84474e-06
WBGene00007617	383.539	1.76889	0.288265	6.13634	8.44439e-10	5.9863e-08
WBGene00016249	82.2537	1.75822	0.577614	3.04393	0.00233506	0.0237003
WBGene00012671	51.7401	1.7548	0.466228	3.76381	0.000167343	0.00303967
WBGene00020617	34.456	1.75064	0.58894	2.97253	0.00295356	0.0282493
WBGene00019859	65.2951	1.74893	0.558334	3.13241	0.0017338	0.0188904
WBGene00008857	421.319	1.74247	0.274088	6.35735	2.05266e-10	1.59727e-08
WBGene00044761	62.2159	1.72756	0.538604	3.20747	0.00133908	0.0154999
WBGene00018934	409.301	1.72654	0.28625	6.03159	1.62358e-09	1.07156e-07
WBGene00018674	166.585	1.72477	0.353589	4.87791	1.07217e-06	4.10813e-05
WBGene00012824	52.9267	1.71501	0.537683	3.18963	0.00142454	0.0162074
WBGene00012784	43.8399	1.71409	0.553399	3.09738	0.00195239	0.0207519
WBGene00005092	39.1394	1.71205	0.554147	3.08952	0.00200477	0.0211483
WBGene00016360	4152.46	1.71137	0.467659	3.65944	0.000252765	0.00423155
WBGene00020389	83.5319	1.70932	0.480121	3.56018	0.000370601	0.00571124
WBGene00009211	148.653	1.70831	0.354779	4.81514	1.47096e-06	5.39038e-05
WBGene00017301	220.946	1.70291	0.323493	5.26412	1.40863e-07	6.62582e-06
WBGene00011926	56.1722	1.70258	0.614355	2.77133	0.00558279	0.0459377
WBGene00005444	55.5497	1.69979	0.479024	3.54844	0.00038752	0.00590698
WBGene00009028	148.321	1.69696	0.330951	5.12753	2.93564e-07	1.28284e-05
WBGene00021075	44.4346	1.69635	0.538223	3.15175	0.00162295	0.0179493
WBGene00006351	787.991	1.69546	0.230829	7.34508	2.05641e-13	2.50822e-11
WBGene00018334	321.301	1.66837	0.279333	5.97268	2.33386e-09	1.51653e-07
WBGene00017997	492.709	1.66727	0.340742	4.89306	9.92791e-07	3.82725e-05
WBGene00001028	618.747	1.66512	0.2674	6.22706	4.7526e-10	3.53713e-08
WBGene00015337	30.6574	1.66455	0.566396	2.93885	0.00329433	0.0306709
WBGene00018729	601.222	1.66275	0.318745	5.21655	1.82283e-07	8.32559e-06
WBGene00013324	258.747	1.66222	0.31062	5.35128	8.73327e-08	4.36871e-06
WBGene00015293	80.1543	1.661	0.429886	3.86382	0.000111625	0.0021892
WBGene00019664	1087.99	1.65802	0.240738	6.88722	5.68934e-12	5.43332e-10
WBGene00004322	275.268	1.65626	0.286855	5.77386	7.74774e-09	4.60698e-07
WBGene00007207	66.4952	1.65605	0.435327	3.80415	0.000142294	0.00265742
WBGene00007586	384.486	1.65153	0.324044	5.09663	3.45751e-07	1.47747e-05
WBGene00021856	52.6379	1.64508	0.461982	3.56092	0.000369564	0.00570223
WBGene00019800	122.532	1.6442	0.35532	4.62738	3.70318e-06	0.000122848
WBGene00010896	115.879	1.64375	0.5157	3.18741	0.00143551	0.0162735
WBGene00007728	51.8379	1.63957	0.579214	2.83067	0.00464501	0.0401337
WBGene00019935	46.0024	1.63937	0.476596	3.43975	0.000582249	0.00809243
WBGene00015282	52.7656	1.63914	0.461558	3.55133	0.000383293	0.00586382
WBGene00006617	630.67	1.6384	0.261416	6.26741	3.67109e-10	2.77112e-08
WBGene00011362	62.587	1.63635	0.478794	3.41766	0.000631621	0.00864518
WBGene00011450	60.6367	1.63367	0.522594	3.12607	0.0017716	0.0192027
WBGene00006572	305.389	1.63077	0.332012	4.91179	9.02471e-07	3.52215e-05
WBGene00000952	37.1616	1.62663	0.56211	2.89379	0.00380622	0.0343459
WBGene00004315	250.598	1.62578	0.358871	4.53025	5.89128e-06	0.00018292
WBGene00003554	106.261	1.62043	0.584883	2.77051	0.00559679	0.045963
WBGene00010847	57.7016	1.61592	0.446443	3.61954	0.000295132	0.00472664
WBGene00011759	123.715	1.61544	0.376732	4.28802	1.8027e-05	0.000471469
WBGene00000111	256.546	1.61292	0.353787	4.55901	5.13953e-06	0.000163196
WBGene00020099	32.5736	1.59681	0.564396	2.82924	0.00466593	0.0402868
WBGene00019264	55.8397	1.59438	0.468368	3.40412	0.000663785	0.00903637
WBGene00016943	6890.07	1.59178	0.42025	3.78769	0.000152055	0.00280235
WBGene00015605	61.1572	1.58116	0.485705	3.25538	0.0011324	0.0135823
WBGene00011412	194.097	1.57144	0.298902	5.25737	1.46129e-07	6.84797e-06
WBGene00001095	64.5195	1.57101	0.430875	3.6461	0.000266254	0.00438745
WBGene00011460	2304.94	1.56077	0.518415	3.01066	0.00260681	0.0257535
WBGene00009958	165.163	1.5563	0.317016	4.90921	9.14459e-07	3.54698e-05
WBGene00006650	11105.5	1.53868	0.402186	3.8258	0.000130348	0.00247464
WBGene00045516	37.263	1.53828	0.559316	2.75029	0.00595427	0.0480843
WBGene00008151	92.6529	1.53529	0.523779	2.93117	0.00337687	0.0313042
WBGene00018077	112.077	1.53089	0.398911	3.83768	0.000124202	0.0023831
WBGene00013210	125.202	1.53067	0.542924	2.81931	0.00481276	0.0411041
WBGene00021641	349.863	1.52892	0.492513	3.10433	0.0019071	0.0204082
WBGene00020311	351.665	1.5134	0.276854	5.46642	4.59212e-08	2.44254e-06
WBGene00022148	68.003	1.51087	0.513812	2.94052	0.00327664	0.0306165
WBGene00018803	160.538	1.50619	0.460424	3.27132	0.00107047	0.0130381
WBGene00020989	92.7369	1.48879	0.51314	2.90132	0.00371588	0.0337482
WBGene00015487	221.123	1.48862	0.298061	4.99434	5.90385e-07	2.40077e-05
WBGene00001754	503.471	1.48686	0.365127	4.07218	4.6576e-05	0.00106366
WBGene00015525	68.392	1.48239	0.470604	3.14998	0.0016328	0.0180395
WBGene00018466	64.732	1.48166	0.446827	3.31595	0.000913334	0.011583
WBGene00022546	159.466	1.47801	0.370236	3.99208	6.54952e-05	0.00141375
WBGene00017082	352.812	1.47669	0.284766	5.18563	2.15281e-07	9.58951e-06
WBGene00016073	189.696	1.47621	0.33341	4.42761	9.52822e-06	0.000276758
WBGene00012676	409.753	1.47501	0.326357	4.5196	6.19554e-06	0.00019049
WBGene00001001	138.771	1.47335	0.353938	4.16273	3.14459e-05	0.000753626
WBGene00050974	43.08	1.47308	0.518055	2.84349	0.00446227	0.0387819
WBGene00077701	289.035	1.47108	0.342538	4.29465	1.74967e-05	0.000462397
WBGene00018802	430.771	1.46507	0.278117	5.26782	1.3805e-07	6.54233e-06
WBGene00013925	264.659	1.46407	0.397738	3.68099	0.000232332	0.00397391
WBGene00022083	104.16	1.46003	0.456993	3.19487	0.00139893	0.0159737
WBGene00004782	125.568	1.45758	0.377343	3.86274	0.000112121	0.00219471
WBGene00006573	141.713	1.45509	0.379455	3.8347	0.000125719	0.00240123
WBGene00000226	77.4053	1.45182	0.410472	3.53695	0.00040478	0.00611829
WBGene00019105	411.497	1.4438	0.332858	4.33757	1.44068e-05	0.000392251
WBGene00016663	64.6187	1.4388	0.453253	3.17439	0.00150153	0.0168484
WBGene00015133	251.914	1.43833	0.323334	4.44844	8.64943e-06	0.000254754
WBGene00009963	221.214	1.4363	0.41803	3.43587	0.000590656	0.00819815
WBGene00008245	167.844	1.43431	0.508156	2.82259	0.00476375	0.0408794
WBGene00011944	353.684	1.4335	0.341135	4.20216	2.64378e-05	0.000650928
WBGene00015182	91.7782	1.41491	0.425623	3.32432	0.000886352	0.0112825
WBGene00012548	206.287	1.41172	0.391063	3.60995	0.000306254	0.00488689
WBGene00013680	128.837	1.40623	0.410575	3.42503	0.000614724	0.00848763
WBGene00003059	93.8543	1.40544	0.393001	3.57617	0.000348669	0.00544649
WBGene00008905	77.7671	1.40498	0.505144	2.78134	0.00541352	0.0450729
WBGene00006510	153.097	1.40226	0.395571	3.54489	0.00039277	0.00597979
WBGene00010790	606.742	1.39799	0.416108	3.35967	0.000780351	0.0101967
WBGene00004014	754.459	1.39684	0.256586	5.44393	5.2119e-08	2.73755e-06
WBGene00011462	189.782	1.39492	0.383477	3.63756	0.000275229	0.00450516
WBGene00017569	75.7354	1.39475	0.42467	3.28431	0.00102232	0.0125976
WBGene00018304	183.252	1.39439	0.43904	3.176	0.00149322	0.0168024
WBGene00012030	94.0176	1.39346	0.395107	3.52678	0.000420641	0.00629016
WBGene00043302	108.289	1.39339	0.371699	3.74872	0.000177741	0.00317366
WBGene00012728	784.995	1.39184	0.429721	3.23893	0.00119978	0.0142415
WBGene00023422	118.714	1.39071	0.372738	3.73107	0.000190667	0.00339005
WBGene00003606	134.243	1.38972	0.375861	3.69742	0.000217799	0.00375591
WBGene00016739	737.584	1.38826	0.348059	3.98858	6.647e-05	0.00142746
WBGene00006712	39.8574	1.38689	0.501546	2.76523	0.00568829	0.0464722
WBGene00007840	155.554	1.38384	0.313617	4.41253	1.02172e-05	0.000294059
WBGene00021316	1241.32	1.38043	0.232846	5.92853	3.05667e-09	1.95596e-07
WBGene00017435	67.9313	1.37844	0.438082	3.14652	0.00165224	0.0181746
WBGene00000287	49.7871	1.37268	0.48697	2.81881	0.00482021	0.0411398
WBGene00012316	145.543	1.37083	0.382324	3.58553	0.000336389	0.00526173
WBGene00022583	381.607	1.36534	0.327826	4.16485	3.11562e-05	0.000750966
WBGene00002850	175.015	1.36175	0.358713	3.7962	0.000146932	0.00272674
WBGene00017841	175.136	1.36166	0.488933	2.78497	0.00535334	0.0446619
WBGene00004978	566.027	1.36145	0.273777	4.97285	6.59768e-07	2.64033e-05
WBGene00008860	436.8	1.34785	0.301578	4.46931	7.84712e-06	0.000232208
WBGene00008410	234.581	1.34626	0.283252	4.75289	2.00526e-06	7.02177e-05
WBGene00010632	149.762	1.34521	0.36796	3.65585	0.000256332	0.00428558
WBGene00017328	59.8111	1.34129	0.450137	2.97975	0.00288483	0.0277605
WBGene00016523	85.6215	1.33706	0.429954	3.10977	0.00187235	0.0201218
WBGene00001151	114.783	1.32895	0.363699	3.65399	0.000258199	0.00430537
WBGene00017823	101.598	1.32387	0.349121	3.79201	0.000149433	0.0027621
WBGene00006375	95.0167	1.31694	0.45917	2.86809	0.00412964	0.0366608
WBGene00013017	318.952	1.31613	0.261798	5.02728	4.97479e-07	2.04942e-05
WBGene00017356	162.86	1.3115	0.466551	2.81106	0.00493784	0.0419733
WBGene00008806	88.1229	1.3113	0.409343	3.20344	0.00135798	0.0156335
WBGene00021757	86.663	1.30693	0.417694	3.12893	0.00175447	0.0190334
WBGene00010833	79.9348	1.29767	0.429707	3.0199	0.00252857	0.0251381
WBGene00017776	168.863	1.29762	0.390646	3.32173	0.000894623	0.0113686
WBGene00020003	95.5498	1.2942	0.448164	2.88778	0.00387972	0.0349195
WBGene00008514	97.9275	1.29011	0.416973	3.09399	0.00197484	0.0209377
WBGene00003821	590.268	1.28807	0.296935	4.33787	1.43868e-05	0.000392251
WBGene00007587	86.6809	1.28465	0.45538	2.82105	0.00478661	0.0410026
WBGene00006739	1004.35	1.27445	0.377533	3.37573	0.000736201	0.00981031
WBGene00016066	128.226	1.26807	0.448803	2.82546	0.0047213	0.0406258
WBGene00003074	127.638	1.26666	0.31946	3.965	7.33954e-05	0.00153947
WBGene00003596	192.193	1.26391	0.365431	3.45868	0.000542837	0.00765428
WBGene00016760	168.926	1.26321	0.346255	3.64822	0.000264066	0.00437427
WBGene00020128	645.971	1.26267	0.421354	2.99671	0.00272913	0.0266075
WBGene00000196	92.1718	1.26122	0.408123	3.0903	0.00199953	0.0211106
WBGene00018955	230.201	1.25926	0.401761	3.13436	0.00172231	0.0187978
WBGene00008452	205.658	1.25446	0.321071	3.90713	9.33999e-05	0.00189597
WBGene00015160	90.9697	1.25403	0.414967	3.022	0.00251108	0.0250234
WBGene00019589	95.7133	1.24769	0.38361	3.25249	0.00114398	0.0136951
WBGene00021899	279.553	1.24621	0.309371	4.02821	5.62037e-05	0.00124794
WBGene00022301	68.4549	1.24417	0.415722	2.9928	0.00276428	0.0268877
WBGene00017989	81.4375	1.24129	0.451328	2.7503	0.00595406	0.0480843
WBGene00020887	119.376	1.23948	0.374454	3.31009	0.000932663	0.0118044
WBGene00019168	1087.9	1.23922	0.405019	3.05967	0.00221583	0.0228582
WBGene00003887	91.5205	1.23633	0.401339	3.0805	0.0020665	0.0216185
WBGene00022814	84.7261	1.23521	0.382784	3.22692	0.00125129	0.0147557
WBGene00017210	221.675	1.23376	0.379304	3.25269	0.00114316	0.0136951
WBGene00009993	148.21	1.23002	0.369616	3.32784	0.000875217	0.011167
WBGene00000941	869.15	1.22902	0.248576	4.94425	7.64378e-07	3.04929e-05
WBGene00045245	956.085	1.224	0.343994	3.5582	0.000373398	0.00573956
WBGene00021660	77.0627	1.21357	0.405222	2.99483	0.00274594	0.0267316
WBGene00021743	548.35	1.21216	0.259556	4.67012	3.01029e-06	0.00010201
WBGene00000170	280.441	1.21092	0.362585	3.33969	0.000838709	0.0108185
WBGene00018890	302.462	1.20993	0.300489	4.02653	5.66069e-05	0.00125191
WBGene00007849	163.281	1.20829	0.360388	3.35274	0.000800162	0.0104095
WBGene00020742	153.759	1.20323	0.341336	3.52508	0.00042336	0.00631583
WBGene00001813	91.2654	1.19963	0.404258	2.96749	0.00300246	0.0286301
WBGene00016027	4308.43	1.19669	0.286703	4.17397	2.99334e-05	0.000724262
WBGene00007555	450.153	1.19456	0.293573	4.06906	4.72036e-05	0.00107604
WBGene00001500	468.913	1.18833	0.325855	3.6468	0.000265524	0.00438689
WBGene00007023	95.1004	1.18394	0.390374	3.03283	0.0024227	0.0243934
WBGene00003063	453.399	1.18129	0.278678	4.2389	2.24617e-05	0.000568578
WBGene00008205	3290.2	1.18113	0.256789	4.59963	4.23233e-06	0.000137507
WBGene00013129	131.941	1.17925	0.395689	2.98024	0.00288018	0.0277369
WBGene00009380	299.334	1.17335	0.289166	4.0577	4.95591e-05	0.00111761
WBGene00003669	167.265	1.17331	0.334141	3.51142	0.000445724	0.00654872
WBGene00010724	263.629	1.17172	0.308044	3.80375	0.000142524	0.00265778
WBGene00015680	487.573	1.17001	0.291593	4.01247	6.00861e-05	0.00132189
WBGene00016628	199.943	1.16891	0.315729	3.70227	0.000213676	0.00370509
WBGene00018645	128.815	1.16884	0.426198	2.74249	0.00609753	0.0490526
WBGene00017874	393.909	1.16708	0.325132	3.58957	0.000331227	0.00521076
WBGene00008862	618.593	1.16698	0.294209	3.96652	7.2931e-05	0.00153484
WBGene00017184	138.646	1.16183	0.351947	3.30116	0.000962858	0.0120534
WBGene00019510	479.486	1.16123	0.399826	2.90434	0.00368033	0.0334735
WBGene00019762	187.347	1.15581	0.307734	3.75587	0.000172739	0.00310191
WBGene00017534	88.123	1.15454	0.407544	2.83291	0.00461265	0.0399362
WBGene00007050	431.62	1.1521	0.295756	3.89544	9.80203e-05	0.00197387
WBGene00044322	158.045	1.15185	0.336373	3.42431	0.000616356	0.00849284
WBGene00001763	81.8951	1.15059	0.388991	2.95789	0.00309755	0.0292931
WBGene00007101	110.28	1.14977	0.393696	2.92045	0.00349527	0.0322322
WBGene00002256	131.005	1.14769	0.338054	3.395	0.000686296	0.00928266
WBGene00003722	109.564	1.14704	0.344618	3.32844	0.000873345	0.0111544
WBGene00010887	83.4657	1.14595	0.415334	2.75909	0.00579621	0.04714
WBGene00011156	910.616	1.14591	0.320731	3.57282	0.000353155	0.00548935
WBGene00010065	682.526	1.14571	0.270756	4.23153	2.32103e-05	0.000582177
WBGene00011334	305.676	1.14562	0.333042	3.43988	0.000581982	0.00809243
WBGene00012608	1953.12	1.14536	0.388311	2.9496	0.00318183	0.0299106
WBGene00002163	670.491	1.14536	0.227135	5.04266	4.59095e-07	1.91634e-05
WBGene00019388	84.95	1.14499	0.389436	2.94012	0.00328088	0.0306165
WBGene00014215	263.455	1.13367	0.301445	3.76078	0.000169385	0.00306688
WBGene00018362	261.541	1.13267	0.294242	3.84945	0.000118381	0.00229235
WBGene00011383	65.8934	1.12784	0.398999	2.82669	0.00470323	0.0405086
WBGene00013544	366.683	1.12346	0.36866	3.0474	0.00230827	0.0235295
WBGene00015811	460.858	1.11888	0.29028	3.85447	0.000115978	0.00225727
WBGene00021277	75.4859	1.11885	0.40484	2.76369	0.00571513	0.046631
WBGene00021133	443.677	1.11297	0.281252	3.95718	7.58399e-05	0.00158023
WBGene00001134	434.064	1.11205	0.259272	4.28913	1.79374e-05	0.000471081
WBGene00007507	690.241	1.10979	0.314202	3.53208	0.000412311	0.00619499
WBGene00009092	455.603	1.10871	0.31372	3.53406	0.000409232	0.00616341
WBGene00002262	1067.09	1.10603	0.281109	3.93453	8.33603e-05	0.00171673
WBGene00022350	86.4714	1.10415	0.400652	2.75588	0.00585338	0.0474824
WBGene00018174	749.402	1.10093	0.287953	3.82331	0.000131673	0.00249605
WBGene00004201	381.226	1.10029	0.287485	3.82728	0.000129566	0.00246724
WBGene00020294	87.3342	1.09304	0.359631	3.03934	0.002371	0.0239878
WBGene00014243	103.71	1.0919	0.394098	2.77062	0.00559489	0.045963
WBGene00008694	1215.64	1.09037	0.263608	4.13633	3.52902e-05	0.000836219
WBGene00010842	150.19	1.0876	0.337174	3.22564	0.00125689	0.0148033
WBGene00219609	310.907	1.08615	0.313206	3.46785	0.00052464	0.00745616
WBGene00015092	328.333	1.0848	0.249251	4.35222	1.34764e-05	0.00037255
WBGene00022057	104.992	1.08219	0.343616	3.14941	0.00163602	0.0180592
WBGene00013144	349.895	1.08103	0.27788	3.89028	0.00010013	0.00200356
WBGene00006539	352.172	1.08037	0.302278	3.57407	0.000351469	0.00547666
WBGene00009803	295.861	1.07306	0.300152	3.57506	0.000350142	0.00546274
WBGene00001796	224.618	1.06968	0.326424	3.27697	0.00104928	0.012867
WBGene00016907	183.861	1.06927	0.374036	2.85874	0.0042533	0.0373639
WBGene00303208	119.682	1.06893	0.370168	2.88769	0.00388087	0.0349195
WBGene00235164	165.328	1.06805	0.36693	2.91078	0.00360528	0.0329335
WBGene00219216	127.601	1.06589	0.34037	3.13155	0.00173885	0.0189292
WBGene00019593	156.254	1.06456	0.367092	2.89998	0.00373184	0.0338443
WBGene00023487	187.943	1.06415	0.380057	2.79998	0.00511052	0.0431213
WBGene00009771	279.291	1.06325	0.273156	3.89245	9.92359e-05	0.00199516
WBGene00015232	350.006	1.06287	0.339548	3.13026	0.00174653	0.0189857
WBGene00019884	262.937	1.06194	0.289337	3.67024	0.00024232	0.00410026
WBGene00007623	159.371	1.06052	0.356722	2.97295	0.00294954	0.0282322
WBGene00004873	110.16	1.06051	0.350779	3.02329	0.00250044	0.0249568
WBGene00015025	245.418	1.05939	0.322264	3.28734	0.00101139	0.0124995
WBGene00019645	945.277	1.05805	0.314626	3.36286	0.000771385	0.0101187
WBGene00015227	191.31	1.05574	0.375463	2.81184	0.00492597	0.0419007
WBGene00021327	288.236	1.04754	0.311575	3.36209	0.000773536	0.0101364
WBGene00003680	114.809	1.04491	0.325943	3.20582	0.00134678	0.015533
WBGene00010783	308.204	1.04399	0.364158	2.86686	0.00414571	0.0366743
WBGene00021697	185.572	1.04381	0.347602	3.00289	0.0026743	0.0262008
WBGene00006574	363.317	1.04303	0.355025	2.9379	0.00330445	0.0307423
WBGene00018907	86.42	1.04287	0.358142	2.91188	0.00359256	0.0328649
WBGene00011740	227.534	1.04116	0.299221	3.47957	0.000502217	0.0071861
WBGene00012531	579.84	1.04114	0.290376	3.58551	0.000336423	0.00526173
WBGene00010435	346.743	1.03893	0.351132	2.9588	0.00308837	0.0292282
WBGene00016391	452.735	1.035	0.30686	3.37287	0.00074388	0.0098709
WBGene00014258	354.654	1.03401	0.28978	3.56825	0.000359374	0.00557229
WBGene00022765	390.635	1.02595	0.318356	3.22265	0.00127009	0.0149215
WBGene00006588	1921.52	1.02438	0.364622	2.80943	0.00496294	0.0421015
WBGene00022278	96.0742	1.02237	0.371607	2.7512	0.00593779	0.0480127
WBGene00020962	173.633	1.02097	0.351871	2.90156	0.00371313	0.0337474
WBGene00016323	356.314	1.01782	0.32751	3.10774	0.00188522	0.0202084
WBGene00023407	224.374	1.01726	0.343518	2.96131	0.00306331	0.0290784
WBGene00019698	637.488	1.01652	0.263972	3.85088	0.000117695	0.00228255
WBGene00010909	172.15	1.01323	0.325445	3.11337	0.00184965	0.0199459
WBGene00017928	188.099	1.0126	0.326622	3.10023	0.00193372	0.0206405
WBGene00009924	112.232	1.01179	0.333981	3.02949	0.00244964	0.0246075
WBGene00010289	165.174	1.00866	0.325584	3.09799	0.0019484	0.020727
WBGene00013866	379.767	1.00841	0.287434	3.50831	0.00045097	0.0065874
WBGene00011743	257.112	1.00667	0.282564	3.56262	0.000367167	0.00567219
WBGene00004178	197.703	1.00472	0.340552	2.95026	0.00317507	0.0298694
WBGene00000276	300.648	1.00386	0.331435	3.02883	0.00245505	0.0246208
WBGene00000796	410.585	0.999969	0.306465	3.26291	0.00110274	0.0133504
WBGene00016435	5531.06	0.998848	0.274528	3.63842	0.000274317	0.00450265
WBGene00002241	278.166	0.998634	0.271795	3.67421	0.000238583	0.00404788
WBGene00017852	317.628	0.995404	0.265234	3.75293	0.00017478	0.00312625
WBGene00006827	156.881	0.99487	0.324629	3.06463	0.00217937	0.0225931
WBGene00004015	277.107	0.991675	0.316191	3.13632	0.00171083	0.0186887
WBGene00003515	2889.04	0.990381	0.24693	4.01077	6.05216e-05	0.00132842
WBGene00020068	145.188	0.984579	0.325215	3.02747	0.00246607	0.0246921
WBGene00020935	218.92	0.983741	0.30686	3.20583	0.00134673	0.015533
WBGene00006757	558.433	0.980738	0.22934	4.27635	1.89985e-05	0.000490768
WBGene00017075	4746.29	0.979952	0.281943	3.47571	0.0005095	0.0072738
WBGene00015887	840.425	0.979861	0.229295	4.27337	1.92541e-05	0.000496354
WBGene00006968	108.262	0.978627	0.346911	2.82097	0.00478786	0.0410026
WBGene00008368	195.102	0.975894	0.324403	3.00828	0.00262729	0.0258545
WBGene00006890	791.744	0.970118	0.301604	3.21653	0.00129752	0.015145
WBGene00013497	115.497	0.964438	0.323982	2.97683	0.0029125	0.027984
WBGene00011474	3282.26	0.963123	0.256638	3.75285	0.000174838	0.00312625
WBGene00022783	432.781	0.960304	0.326533	2.94091	0.00327251	0.0306165
WBGene00012973	1595.34	0.958438	0.238239	4.02302	5.74569e-05	0.00126626
WBGene00044081	6321.9	0.954493	0.298228	3.20054	0.00137168	0.0157625
WBGene00019846	240.374	0.953755	0.308207	3.09453	0.00197127	0.0209173
WBGene00019074	178.698	0.953395	0.32585	2.92587	0.00343495	0.0318156
WBGene00012204	238.554	0.951308	0.288157	3.30136	0.000962173	0.0120534
WBGene00012783	227.02	0.949904	0.323545	2.93593	0.00332553	0.0308701
WBGene00009365	149.306	0.94292	0.328623	2.86931	0.00411373	0.036571
WBGene00009617	287.672	0.942425	0.32219	2.92506	0.00344387	0.0318747
WBGene00000834	433.878	0.939433	0.313686	2.99482	0.0027461	0.0267316
WBGene00018206	4573.39	0.939174	0.300039	3.13017	0.00174705	0.0189857
WBGene00001819	630.781	0.934658	0.247862	3.77089	0.000162669	0.00297189
WBGene00001209	800.063	0.927949	0.273214	3.39642	0.000682733	0.0092444
WBGene00011966	2988.26	0.925919	0.263546	3.51331	0.000442564	0.00652511
WBGene00018703	120.434	0.922236	0.33638	2.74165	0.00611319	0.0491159
WBGene00010868	350.071	0.912948	0.277402	3.29107	0.000998082	0.0123594
WBGene00020786	152.089	0.910316	0.318749	2.8559	0.0042915	0.0376207
WBGene00008225	367.691	0.907148	0.264041	3.43564	0.000591157	0.00819815
WBGene00016653	156.647	0.897522	0.317855	2.82368	0.00474755	0.0407959
WBGene00022653	1873.32	0.892133	0.234513	3.80419	0.000142266	0.00265742
WBGene00017837	159.016	0.886745	0.323923	2.73751	0.00619054	0.0495165
WBGene00019232	408.747	0.8839	0.282098	3.13331	0.00172847	0.0188486
WBGene00015780	522.991	0.880835	0.317011	2.77856	0.00546004	0.0453421
WBGene00000767	326.509	0.879844	0.272264	3.23158	0.00123107	0.0145444
WBGene00012351	833.124	0.877792	0.269248	3.26016	0.00111348	0.0134321
WBGene00020869	1196.53	0.87304	0.274975	3.17498	0.00149845	0.0168356
WBGene00003077	155.562	0.863621	0.310886	2.77793	0.00547062	0.0453701
WBGene00015481	341.938	0.863147	0.260846	3.30903	0.000936209	0.0118374
WBGene00000732	6320.59	0.861993	0.302757	2.84714	0.00441134	0.0385106
WBGene00021514	358.195	0.85956	0.30018	2.86348	0.00419012	0.0369633
WBGene00009711	208.883	0.858165	0.309419	2.77348	0.0055461	0.0456955
WBGene00010755	292.84	0.846657	0.302511	2.79877	0.00512984	0.0431687
WBGene00013361	367.079	0.844954	0.297183	2.84321	0.00446613	0.0387819
WBGene00021754	868.914	0.844339	0.229562	3.67805	0.000235023	0.00400906
WBGene00018426	950.216	0.841147	0.230371	3.65127	0.00026095	0.00433976
WBGene00003404	229.494	0.830138	0.289119	2.87127	0.00408829	0.0363962
WBGene00018350	656.85	0.829142	0.246249	3.36709	0.000759653	0.0100089
WBGene00001166	324.466	0.828751	0.254944	3.25071	0.00115116	0.013755
WBGene00019322	5282.21	0.826536	0.271384	3.04564	0.00232188	0.0235856
WBGene00001259	591.348	0.826293	0.263154	3.13996	0.00168973	0.0184902
WBGene00010374	355.269	0.804906	0.266674	3.01832	0.00254183	0.0252103
WBGene00013176	659.339	0.791588	0.249668	3.17056	0.00152146	0.0170333
WBGene00022045	284.72	0.786572	0.270014	2.91307	0.00357891	0.0327876
WBGene00014165	325.276	0.785105	0.268594	2.92302	0.00346653	0.0320374
WBGene00012692	596.206	0.78178	0.256656	3.04602	0.00231891	0.0235743
WBGene00022200	853.982	0.756085	0.246663	3.06525	0.00217489	0.0225651
WBGene00008436	217.883	0.755994	0.2757	2.74209	0.00610491	0.0490807
WBGene00000175	3615.95	0.731749	0.263758	2.77432	0.00553178	0.0456753
WBGene00020097	993.886	0.726878	0.241483	3.01006	0.00261198	0.0257843
WBGene00011436	4548.7	0.721984	0.224107	3.2216	0.00127477	0.0149486
WBGene00021202	326.315	0.712127	0.258358	2.75636	0.00584491	0.0474443
WBGene00001752	1625.37	0.703062	0.233884	3.00602	0.00264688	0.026027
WBGene00010348	775.168	0.690282	0.242322	2.84861	0.00439101	0.0383863
WBGene00021930	574.718	0.670445	0.245067	2.73576	0.00622368	0.04975
WBGene00016630	1725.76	0.665789	0.232171	2.86767	0.00413505	0.0366617
WBGene00002183	1387.72	0.657078	0.235453	2.7907	0.00525944	0.0441415
WBGene00019780	1302.17	0.620787	0.221785	2.79905	0.00512526	0.043159
WBGene00004373	3251.27	0.60131	0.21831	2.75438	0.00588026	0.0476086

## Sheet: UP_RNA_hcf1 vs ctrl_D1
Description: Genes identified as upregulated in RNA expression in glp-1(-);hcf-1(-) vs glp-1(-) as day 1 adults
	baseMean	log2FoldChange	lfcSE	stat	pvalue	padj
WBGene00000649	568.028	11.2828	1.93782	5.82241	5.80067e-09	2.90172e-07
WBGene00000626	359.957	10.5144	2.21774	4.74107	2.12596e-06	5.82604e-05
WBGene00000748	676.989	10.4561	1.79906	5.812	6.17308e-09	3.07581e-07
WBGene00021083	60.88	9.65845	3.54081	2.72775	0.00637678	0.0414359
WBGene00000683	153.107	9.31468	2.02416	4.60176	4.18944e-06	0.000104372
WBGene00000734	151.013	9.17281	2.72169	3.37026	0.000750966	0.00816093
WBGene00015340	601.821	8.99963	1.80565	4.98414	6.22373e-07	2.01687e-05
WBGene00001067	1048.23	8.94791	1.35996	6.57953	4.71933e-11	3.36112e-09
WBGene00021627	215.847	8.84697	2.12175	4.16965	3.05065e-05	0.000563053
WBGene00005016	179.732	8.72427	1.10672	7.88297	3.19685e-15	4.52803e-13
WBGene00018297	616.323	8.59055	1.33088	6.4548	1.08361e-10	7.38378e-09
WBGene00000663	393.148	8.58837	2.04686	4.19587	2.71823e-05	0.000512198
WBGene00008005	30.5268	8.46991	1.54219	5.49212	3.97127e-08	1.67993e-06
WBGene00000639	137.891	8.35455	1.14494	7.29691	2.94456e-13	3.01782e-11
WBGene00009398	28.3031	8.22829	1.72477	4.77065	1.83637e-06	5.15472e-05
WBGene00015339	532.584	8.18927	1.28734	6.36141	1.99907e-10	1.2792e-08
WBGene00001074	691.904	8.02968	1.33422	6.01825	1.7631e-09	9.71553e-08
WBGene00000672	238.743	7.98865	1.64159	4.86643	1.13634e-06	3.39447e-05
WBGene00014245	22.6051	7.97399	1.61462	4.93861	7.86833e-07	2.44909e-05
WBGene00020033	171.848	7.96837	1.62112	4.91534	8.86274e-07	2.69864e-05
WBGene00007544	72.4798	7.96365	2.13246	3.73448	0.0001881	0.00263758
WBGene00044724	108.551	7.94367	1.1822	6.71943	1.82441e-11	1.42848e-09
WBGene00001066	713.501	7.91433	1.37895	5.73939	9.50204e-09	4.58938e-07
WBGene00019272	17.8889	7.89875	1.63859	4.82046	1.43227e-06	4.15063e-05
WBGene00009247	21.0569	7.89036	1.69196	4.66344	3.10967e-06	8.13288e-05
WBGene00000641	112.664	7.86261	1.87664	4.18973	2.79284e-05	0.000523711
WBGene00017214	53.6595	7.8555	1.53744	5.10948	3.23044e-07	1.1036e-05
WBGene00000615	502.106	7.81952	1.23223	6.3458	2.21266e-10	1.39464e-08
WBGene00003057	46.0805	7.7634	1.53955	5.04265	4.59125e-07	1.51115e-05
WBGene00014183	16.3291	7.66675	1.60143	4.78744	1.68925e-06	4.81779e-05
WBGene00004394	492.879	7.64846	1.49511	5.11566	3.12651e-07	1.07392e-05
WBGene00017465	14.8453	7.61625	2.72492	2.79504	0.0051894	0.0356125
WBGene00044385	14.1445	7.54828	1.74944	4.31469	1.59827e-05	0.000317289
WBGene00007134	13.5799	7.49229	1.68529	4.44569	8.76085e-06	0.000195468
WBGene00010832	14.5706	7.48958	1.76881	4.23425	2.29318e-05	0.000440669
WBGene00017218	15.3501	7.41269	1.72855	4.28838	1.79977e-05	0.000352297
WBGene00008631	70.8192	7.40935	1.09477	6.76797	1.30603e-11	1.04865e-09
WBGene00001725	125.931	7.37379	1.06947	6.89483	5.39289e-12	4.65635e-10
WBGene00044687	44.6544	7.34857	1.50364	4.88718	1.02289e-06	3.08795e-05
WBGene00077691	17.0596	7.34271	2.59237	2.83243	0.00461964	0.0328904
WBGene00000618	13.1206	7.33529	1.62486	4.5144	6.34949e-06	0.000148432
WBGene00000252	64.3565	7.2903	1.21585	5.99605	2.0218e-09	1.09385e-07
WBGene00019410	11.8082	7.27311	1.73364	4.19528	2.72538e-05	0.000512778
WBGene00022680	13.5627	7.2721	1.64694	4.41552	1.00768e-05	0.000220152
WBGene00020040	229.938	7.25219	1.39847	5.18579	2.15103e-07	7.61681e-06
WBGene00000930	35.6807	7.24816	1.5388	4.71027	2.47385e-06	6.67781e-05
WBGene00022674	21.9276	7.22667	1.58482	4.55992	5.11728e-06	0.000124055
WBGene00017305	67.3592	7.19756	1.31146	5.48822	4.06006e-08	1.70604e-06
WBGene00000030	13.3671	7.18106	1.86394	3.85262	0.000116859	0.00178994
WBGene00007250	13.5416	7.15344	1.86279	3.84018	0.000122947	0.00186506
WBGene00020409	57.413	7.14062	1.5301	4.66677	3.05968e-06	8.03548e-05
WBGene00017018	29.4396	7.13363	1.62664	4.3855	1.15718e-05	0.000244755
WBGene00138719	11.4611	7.11896	1.64843	4.31862	1.57007e-05	0.00031317
WBGene00004174	29.3098	7.06537	1.62295	4.35341	1.34033e-05	0.000276987
WBGene00010760	62.0664	7.04548	1.20548	5.84453	5.08005e-09	2.56157e-07
WBGene00017998	189.127	7.02701	1.43205	4.90697	9.24918e-07	2.80277e-05
WBGene00009710	329.306	6.99883	0.580045	12.066	1.59674e-33	1.11825e-30
WBGene00008590	9.9713	6.96813	1.72459	4.04046	5.33462e-05	0.000912458
WBGene00006053	11.1437	6.95973	1.73252	4.01712	5.89142e-05	0.000994207
WBGene00011548	8.9663	6.91714	1.83421	3.77118	0.000162476	0.00232747
WBGene00009160	20.2668	6.91127	1.57283	4.39415	1.11207e-05	0.000237607
WBGene00020039	188.491	6.89721	1.51978	4.53828	5.67148e-06	0.000134388
WBGene00010468	11.9952	6.8916	1.86551	3.69421	0.000220574	0.003006
WBGene00000653	711.519	6.88921	1.5985	4.30979	1.63408e-05	0.000322873
WBGene00004153	8.99575	6.88535	1.92987	3.56778	0.000360012	0.0044845
WBGene00077629	13.3132	6.85939	1.64043	4.18145	2.89657e-05	0.000541753
WBGene00011336	10.2575	6.81165	1.72307	3.9532	7.71135e-05	0.00125593
WBGene00013173	9.2328	6.80539	1.75628	3.87489	0.000106671	0.00165344
WBGene00012540	9.12362	6.78933	1.72494	3.93598	8.28574e-05	0.00133568
WBGene00020670	8.91497	6.77417	1.90154	3.56246	0.000367395	0.00455845
WBGene00018031	104.106	6.75588	1.73146	3.90185	9.54607e-05	0.0015061
WBGene00012091	23.9262	6.75342	1.54336	4.37579	1.20992e-05	0.000253663
WBGene00012648	8.87339	6.74355	1.7369	3.88251	0.000103383	0.00161388
WBGene00010267	9.38639	6.7401	1.72086	3.9167	8.97704e-05	0.00142704
WBGene00000689	10.545	6.73317	1.71469	3.92676	8.60963e-05	0.00137732
WBGene00271815	44.4088	6.7311	1.1197	6.01149	1.83821e-09	1.00314e-07
WBGene00016399	8.08549	6.73058	1.78091	3.77928	0.00015728	0.00225956
WBGene00000603	438.683	6.73002	1.108	6.07403	1.24739e-09	7.03289e-08
WBGene00022799	8.08947	6.6998	1.74294	3.84396	0.000121063	0.00184314
WBGene00016698	110.489	6.66481	1.07781	6.18365	6.26366e-10	3.68971e-08
WBGene00000606	70.8264	6.65635	1.01641	6.54888	5.79716e-11	4.05994e-09
WBGene00021690	235.662	6.63683	1.63688	4.05455	5.02309e-05	0.000865041
WBGene00044708	7.67623	6.63264	1.84414	3.5966	0.000322403	0.00411358
WBGene00004397	124.452	6.62338	1.6085	4.11775	3.82594e-05	0.000683142
WBGene00022679	46.8179	6.61764	1.18889	5.56623	2.60314e-08	1.13156e-06
WBGene00018355	8.69201	6.51762	1.69361	3.84836	0.000118912	0.00181698
WBGene00011949	7.28087	6.42072	1.80113	3.56482	0.000364107	0.00452657
WBGene00009036	40.4205	6.41772	1.53936	4.16907	3.05845e-05	0.000563667
WBGene00011536	9.35772	6.41675	1.84121	3.48507	0.000492005	0.00581822
WBGene00004099	6.89615	6.39981	1.92885	3.31795	0.000906813	0.00944734
WBGene00017112	12.5904	6.37285	1.68548	3.78104	0.000156177	0.00225507
WBGene00009075	7.69766	6.36183	1.72446	3.68917	0.000224984	0.0030529
WBGene00016702	377.711	6.3533	0.614825	10.3335	4.97098e-25	1.61442e-22
WBGene00044662	7.19286	6.35297	1.78928	3.55058	0.000384382	0.00473292
WBGene00010363	9.32236	6.35217	1.68017	3.78068	0.000156402	0.00225507
WBGene00000718	185.599	6.33416	1.86301	3.39996	0.000673952	0.00749853
WBGene00007806	6.70931	6.3085	1.97671	3.19142	0.00141576	0.0133386
WBGene00044376	7.18018	6.29928	1.80857	3.48301	0.00049581	0.00585772
WBGene00001482	20.5815	6.29175	1.56148	4.02935	5.59318e-05	0.000948959
WBGene00022476	6.15689	6.28668	1.95971	3.20797	0.00133676	0.0127854
WBGene00007999	35.6911	6.28417	1.26099	4.98351	6.24417e-07	2.01831e-05
WBGene00000031	17.3855	6.2627	1.65537	3.78327	0.000154783	0.00223761
WBGene00000694	199.656	6.24983	1.67798	3.72461	0.000195621	0.00272185
WBGene00001714	15.2406	6.21868	1.63676	3.79939	0.000145055	0.002125
WBGene00016700	6.50869	6.21566	1.85501	3.35074	0.000805969	0.00857388
WBGene00206502	16.8103	6.19186	1.58635	3.90322	9.49206e-05	0.00149946
WBGene00021620	21.0001	6.17896	1.5613	3.95758	7.57142e-05	0.00124084
WBGene00018997	6.92287	6.1727	1.77618	3.47527	0.000510343	0.0060013
WBGene00015841	5.5522	6.16203	1.83591	3.35639	0.000789677	0.00846485
WBGene00015970	5.5522	6.16203	1.83591	3.35639	0.000789677	0.00846485
WBGene00011172	5.85313	6.13699	1.89804	3.23333	0.00122357	0.0119106
WBGene00018572	15.1813	6.11495	1.65645	3.6916	0.000222849	0.00303275
WBGene00000659	27.7015	6.10801	1.19231	5.12284	3.00967e-07	1.03661e-05
WBGene00018300	5.99718	6.05305	1.8531	3.26645	0.00108904	0.0109915
WBGene00016596	206.714	6.02988	1.46678	4.11096	3.9402e-05	0.000700567
WBGene00050898	6.92165	6.02747	1.76483	3.41532	0.000637066	0.00718437
WBGene00044109	4.70789	6.01556	2.02856	2.96543	0.00302259	0.0239339
WBGene00020803	5.40039	6.00429	1.90043	3.15945	0.0015807	0.0144369
WBGene00011009	716.459	5.99441	0.54143	11.0714	1.72604e-28	8.7034e-26
WBGene00017052	5.29328	5.97656	1.90926	3.1303	0.00174629	0.0156236
WBGene00305086	7.61127	5.976	1.7241	3.46615	0.000527973	0.00616262
WBGene00009983	89.4956	5.97527	0.758846	7.87415	3.43058e-15	4.8051e-13
WBGene00020032	5.3084	5.96581	2.08303	2.86401	0.00418312	0.0303583
WBGene00017396	5.21245	5.95955	1.84218	3.23506	0.00121619	0.0118755
WBGene00045494	4.59846	5.91902	2.00534	2.95164	0.00316094	0.0247907
WBGene00021207	24.127	5.89897	1.19733	4.92679	8.3593e-07	2.5577e-05
WBGene00012191	4.33256	5.89518	2.08121	2.83257	0.00461758	0.0328904
WBGene00015830	18.2703	5.87623	1.63705	3.58951	0.000331295	0.00420575
WBGene00009355	12.7092	5.87253	1.72669	3.40103	0.000671329	0.00747595
WBGene00044620	5.64094	5.86987	1.83596	3.19716	0.00138787	0.0131249
WBGene00044014	5.17277	5.85222	1.89971	3.08058	0.00206598	0.0178382
WBGene00008346	4.90894	5.84613	1.90334	3.0715	0.00212984	0.0182396
WBGene00005017	119.903	5.84416	0.690835	8.45955	2.68404e-17	4.5723e-15
WBGene00007541	146.28	5.84219	1.55092	3.76691	0.000165281	0.00236497
WBGene00020357	16.5451	5.81056	1.5886	3.65765	0.000254536	0.00338024
WBGene00014178	4.58156	5.80833	1.90493	3.04911	0.00229524	0.0192635
WBGene00009308	6.96923	5.80137	1.74643	3.32185	0.000894221	0.00935481
WBGene00044707	5.70488	5.77705	1.80334	3.20352	0.00135759	0.0129114
WBGene00015598	207.042	5.7564	0.466342	12.3437	5.2669e-35	4.14966e-32
WBGene00010753	7.22939	5.73467	1.80185	3.18266	0.00145929	0.0136467
WBGene00004275	76.5718	5.7343	0.663118	8.64748	5.2649e-18	9.61874e-16
WBGene00001730	48.142	5.73104	1.0437	5.49107	3.99507e-08	1.68434e-06
WBGene00220261	4.22845	5.72389	2.0895	2.73935	0.00615603	0.0403552
WBGene00017307	4.37824	5.71022	2.10389	2.71413	0.00664505	0.0427317
WBGene00235092	92.8264	5.70979	0.767536	7.43912	1.01355e-13	1.14078e-11
WBGene00019906	7.67524	5.70218	1.75433	3.25035	0.00115264	0.0114841
WBGene00000711	399.191	5.67276	1.12394	5.04719	4.48366e-07	1.48349e-05
WBGene00015178	9.02495	5.65313	1.75136	3.22784	0.00124728	0.0120947
WBGene00009872	6.56339	5.62668	1.77694	3.16651	0.00154281	0.0142169
WBGene00000704	112.792	5.60925	1.27375	4.40373	1.06405e-05	0.000229289
WBGene00017542	3.88704	5.60384	1.97425	2.83846	0.00453317	0.0323503
WBGene00013449	3.6792	5.59681	2.06929	2.7047	0.00683657	0.0436585
WBGene00000636	185.884	5.57082	1.41389	3.94006	8.14607e-05	0.00131653
WBGene00022038	4.6665	5.5676	1.88052	2.96067	0.00306974	0.0242311
WBGene00008107	4.86327	5.54371	1.90291	2.91328	0.00357649	0.0272089
WBGene00022162	3.89237	5.52891	1.96921	2.80767	0.00499007	0.0346583
WBGene00006097	5.26781	5.52879	1.82889	3.02303	0.00250254	0.0206595
WBGene00004120	20.4328	5.52401	1.18266	4.67084	2.99969e-06	7.89438e-05
WBGene00010310	4.31977	5.51386	1.90913	2.88816	0.00387507	0.0287517
WBGene00201434	5.75939	5.49185	1.84332	2.97933	0.00288883	0.023151
WBGene00001597	20.2704	5.46777	1.56862	3.48572	0.000490819	0.0058151
WBGene00000655	17.9867	5.45031	1.25527	4.34193	1.41238e-05	0.000289503
WBGene00020840	9.15138	5.43866	1.85145	2.93751	0.00330855	0.0256347
WBGene00138715	10.6539	5.43776	1.7445	3.11709	0.00182645	0.0162371
WBGene00003438	9.24501	5.39532	1.83144	2.94594	0.00321974	0.0250906
WBGene00077657	13.089	5.36316	1.73082	3.09862	0.00194421	0.0169846
WBGene00022751	8.51014	5.36015	1.82361	2.93931	0.00328939	0.0255175
WBGene00235093	60.9221	5.35204	0.832752	6.42693	1.30209e-10	8.63905e-09
WBGene00014039	51.9844	5.34018	1.60186	3.33374	0.000856856	0.00903894
WBGene00007789	3.78906	5.33969	1.95033	2.73784	0.0061844	0.0405201
WBGene00000719	375.492	5.32334	1.49984	3.54928	0.000386292	0.00475082
WBGene00000729	14.0714	5.30011	1.76855	2.99686	0.00272777	0.0221418
WBGene00001716	50.227	5.26725	0.773702	6.80786	9.90621e-12	8.16194e-10
WBGene00007788	8.18919	5.25246	1.75503	2.9928	0.0027643	0.0223951
WBGene00012429	9.38649	5.25157	1.69437	3.09942	0.00193903	0.0169511
WBGene00007659	10.6453	5.24921	1.72708	3.03935	0.0023709	0.019843
WBGene00003463	9.00312	5.23075	1.70142	3.07434	0.00210968	0.0181324
WBGene00022708	7.97632	5.22616	1.85013	2.82476	0.0047316	0.0334155
WBGene00013727	17.4723	5.20849	1.24029	4.19943	2.67591e-05	0.000504979
WBGene00008477	220.902	5.19677	0.560558	9.27071	1.84913e-20	4.48271e-18
WBGene00004002	101.139	5.18335	0.566553	9.14893	5.75007e-20	1.27167e-17
WBGene00017068	9.24521	5.18039	1.79883	2.87987	0.00397841	0.029243
WBGene00016765	5.6012	5.16875	1.86638	2.7694	0.005616	0.0376314
WBGene00015453	32.9238	5.16034	0.992572	5.19896	2.00402e-07	7.1936e-06
WBGene00008863	8.52148	5.15272	1.70737	3.01794	0.00254503	0.0209553
WBGene00008851	18.9513	5.13994	1.18988	4.31971	1.56237e-05	0.000312624
WBGene00001065	28.7782	5.12023	1.0372	4.93658	7.9504e-07	2.45644e-05
WBGene00015623	499.997	5.10868	0.499302	10.2316	1.43078e-24	4.29437e-22
WBGene00007132	23.8443	5.0579	1.03746	4.87526	1.08665e-06	3.26151e-05
WBGene00015180	8.87391	5.04888	1.70571	2.95998	0.0030766	0.0242701
WBGene00020571	8.71696	5.03646	1.7611	2.85984	0.00423854	0.0306898
WBGene00011052	47.8646	5.01601	0.808494	6.20414	5.49985e-10	3.28583e-08
WBGene00000678	211.065	5.01065	1.12254	4.46368	8.0563e-06	0.000181353
WBGene00008170	8.35564	4.99254	1.67912	2.9733	0.00294619	0.0234913
WBGene00008039	9.68212	4.98748	1.67418	2.97906	0.00289135	0.0231565
WBGene00000647	884.908	4.9624	1.15299	4.30394	1.67789e-05	0.000330492
WBGene00001399	17.1253	4.95859	1.28312	3.86447	0.000111332	0.00171781
WBGene00015222	6.47222	4.94069	1.80294	2.74035	0.0061374	0.0402749
WBGene00000024	6.61809	4.93458	1.84281	2.67774	0.00741207	0.0464165
WBGene00000746	24.7298	4.93411	1.09571	4.50311	6.69654e-06	0.000154609
WBGene00044284	6.74033	4.93367	1.77244	2.78354	0.00537698	0.0364813
WBGene00018352	8.71104	4.92574	1.83133	2.6897	0.00715159	0.0451537
WBGene00011674	281.896	4.91573	0.795176	6.18193	6.33219e-10	3.71273e-08
WBGene00004139	37.821	4.91362	1.10908	4.43036	9.40763e-06	0.000209158
WBGene00019712	8.0543	4.91273	1.82321	2.69454	0.00704854	0.0446502
WBGene00000755	19.6438	4.89823	1.10798	4.42086	9.83072e-06	0.000215524
WBGene00009061	587.653	4.89177	0.314711	15.5437	1.75629e-54	4.42795e-51
WBGene00010127	92.5951	4.88461	1.50916	3.23665	0.00120943	0.0118279
WBGene00016724	7.24896	4.85369	1.74994	2.77363	0.00554352	0.03731
WBGene00020554	6.51138	4.827	1.74408	2.76765	0.00564615	0.0377588
WBGene00015646	13.5916	4.82275	1.29904	3.71254	0.000205193	0.00282387
WBGene00016236	5.92097	4.81251	1.8183	2.64671	0.00812798	0.0497627
WBGene00005703	73.961	4.81193	0.627009	7.67441	1.66178e-14	2.116e-12
WBGene00019184	7.25076	4.80917	1.72684	2.78495	0.00535358	0.0364205
WBGene00002103	30.708	4.79411	1.06595	4.4975	6.87588e-06	0.000157882
WBGene00000730	139.067	4.77187	1.28507	3.71331	0.000204563	0.00281828
WBGene00008010	141.069	4.74595	0.451433	10.5131	7.51899e-26	2.70813e-23
WBGene00194861	14.0355	4.7412	1.2477	3.79996	0.000144718	0.002125
WBGene00004094	6.61034	4.71225	1.74147	2.7059	0.00681199	0.0436119
WBGene00009077	11.4494	4.69425	1.29162	3.6344	0.000278627	0.00362474
WBGene00003443	12.331	4.67772	1.42831	3.27501	0.00105659	0.0107155
WBGene00007162	17.5323	4.6688	1.23149	3.79118	0.00014993	0.00217494
WBGene00000625	192.206	4.66063	0.571605	8.15358	3.53309e-16	5.36604e-14
WBGene00015152	122.877	4.63681	0.530151	8.74621	2.2064e-18	4.4861e-16
WBGene00015894	93.8676	4.57834	0.835167	5.48195	4.20668e-08	1.75594e-06
WBGene00017755	15.9297	4.5725	1.67857	2.72405	0.00644873	0.0417528
WBGene00020325	66.5734	4.55028	0.612122	7.43362	1.05663e-13	1.16841e-11
WBGene00012257	9.62753	4.5314	1.5239	2.97355	0.00294378	0.0234869
WBGene00022550	12.3112	4.52236	1.27028	3.56013	0.000370668	0.00459002
WBGene00016146	70.9509	4.52144	0.709307	6.37445	1.83618e-10	1.18702e-08
WBGene00008698	173.443	4.4977	0.515994	8.71658	2.86739e-18	5.64787e-16
WBGene00009038	15.4078	4.48348	1.61031	2.78424	0.00536541	0.0364616
WBGene00021583	53.8167	4.43929	0.679637	6.53186	6.49574e-11	4.49919e-09
WBGene00002118	35.274	4.41727	0.784427	5.63121	1.78955e-08	8.17356e-07
WBGene00000727	235.072	4.38688	1.38568	3.16586	0.00154625	0.0142277
WBGene00006952	23.9024	4.37575	0.957838	4.56836	4.91553e-06	0.000119855
WBGene00012435	46.5113	4.36984	0.799156	5.46807	4.54956e-08	1.88657e-06
WBGene00020194	12.7782	4.35347	1.28458	3.38902	0.000701433	0.00774278
WBGene00019152	24.4811	4.31462	1.13429	3.80381	0.000142488	0.00209838
WBGene00020860	23.0736	4.30275	0.995158	4.32368	1.53447e-05	0.000308509
WBGene00009221	525.367	4.27472	0.395783	10.8007	3.41682e-27	1.43575e-24
WBGene00219410	117.277	4.26028	0.625782	6.80793	9.90097e-12	8.16194e-10
WBGene00016447	8.08847	4.22292	1.40797	2.99929	0.00270609	0.0220083
WBGene00020946	11.0159	4.19369	1.37552	3.04879	0.00229762	0.0192706
WBGene00008605	32.4572	4.18047	0.912244	4.58262	4.59192e-06	0.000113279
WBGene00018965	13.0826	4.16524	1.1907	3.49816	0.000468488	0.00560318
WBGene00022713	20.6102	4.15354	1.07103	3.87808	0.000105286	0.00163654
WBGene00017705	9.88818	4.14542	1.31433	3.15402	0.00161038	0.0146468
WBGene00010573	9.18588	4.13414	1.3408	3.08333	0.00204695	0.0177102
WBGene00021587	11.1543	4.12641	1.31984	3.12645	0.00176931	0.0157959
WBGene00018345	126.557	4.10863	0.448811	9.15447	5.46245e-20	1.22964e-17
WBGene00012186	22.7903	4.06461	0.927899	4.38044	1.18438e-05	0.000249114
WBGene00009938	14.7545	4.06059	1.07409	3.78048	0.000156528	0.00225507
WBGene00020560	14.487	4.03113	1.0299	3.91411	9.07365e-05	0.00144058
WBGene00006651	108.469	4.01817	0.603222	6.66118	2.71637e-11	2.08796e-09
WBGene00000740	1116.67	4.01653	1.21491	3.30603	0.000946288	0.00980189
WBGene00044644	1806.91	4.01091	0.24625	16.2879	1.20246e-59	3.78956e-56
WBGene00015225	96.0857	4.00497	0.642714	6.23134	4.62453e-10	2.82994e-08
WBGene00021580	64.9656	3.9877	0.691278	5.76859	7.99368e-09	3.90575e-07
WBGene00008816	39.6726	3.9873	1.06803	3.73332	0.000188975	0.00264397
WBGene00000707	1043.28	3.97119	1.03687	3.82996	0.000128164	0.00193108
WBGene00013758	59.8966	3.96013	0.598155	6.62057	3.57818e-11	2.66903e-09
WBGene00019331	27.2496	3.90801	0.847902	4.60904	4.04536e-06	0.000101383
WBGene00012448	166.192	3.90311	0.518066	7.53401	4.92037e-14	5.85153e-12
WBGene00000616	769.172	3.89744	1.1166	3.49046	0.000482184	0.00573977
WBGene00044238	59.6868	3.89208	0.574783	6.77138	1.27562e-11	1.03667e-09
WBGene00019236	102.253	3.87834	0.610059	6.35732	2.0531e-10	1.30097e-08
WBGene00020737	13.2709	3.85798	1.13721	3.39251	0.00069255	0.00767835
WBGene00044237	17.9693	3.84671	0.990656	3.88299	0.000103178	0.00161373
WBGene00000750	9.46091	3.84479	1.3454	2.85773	0.00426681	0.0308591
WBGene00015089	104.811	3.8224	0.616548	6.19968	5.65765e-10	3.36417e-08
WBGene00021214	10.9015	3.81522	1.1978	3.18519	0.00144657	0.0135579
WBGene00005582	7.0944	3.81173	1.39477	2.73288	0.00627831	0.0409862
WBGene00086560	54.9045	3.81119	0.555119	6.86554	6.62423e-12	5.60436e-10
WBGene00008456	19.3234	3.80492	1.03135	3.68926	0.000224912	0.0030529
WBGene00018385	8.45526	3.79691	1.31919	2.87822	0.00399929	0.0292941
WBGene00015829	28.0303	3.78502	0.839855	4.50675	6.58279e-06	0.000153105
WBGene00020017	9.91403	3.78197	1.18792	3.1837	0.00145408	0.0136081
WBGene00000251	108.158	3.77432	1.16796	3.23154	0.00123127	0.0119634
WBGene00002368	15.2273	3.74328	1.01405	3.69141	0.000223018	0.00303275
WBGene00000034	15.0866	3.74317	1.13916	3.2859	0.00101656	0.0104016
WBGene00020364	10.8977	3.73434	1.14923	3.24942	0.00115639	0.0114964
WBGene00044646	566.792	3.72509	0.310095	12.0128	3.04501e-33	2.02028e-30
WBGene00008569	10.8209	3.69458	1.18813	3.10958	0.00187352	0.0165045
WBGene00011895	26.2746	3.67867	0.964422	3.81438	0.000136528	0.00203677
WBGene00019963	510.196	3.67431	0.299049	12.2866	1.06849e-34	7.92316e-32
WBGene00008145	15.5949	3.66475	1.01762	3.60129	0.000316647	0.00405244
WBGene00010987	10.8013	3.65819	1.32479	2.76134	0.0057564	0.0382658
WBGene00077697	60.5472	3.64624	0.668894	5.45115	5.00447e-08	2.04826e-06
WBGene00000372	224.274	3.61843	0.432127	8.37354	5.59141e-17	9.15394e-15
WBGene00007251	11.6391	3.59238	1.19053	3.01747	0.00254898	0.0209704
WBGene00001070	14.3894	3.58515	1.10911	3.23247	0.00122724	0.0119372
WBGene00007210	10.7393	3.56601	1.13414	3.14425	0.00166515	0.0149828
WBGene00000634	30.0782	3.5621	1.02104	3.4887	0.00048538	0.00576691
WBGene00007656	20.6559	3.55456	0.840627	4.22847	2.3529e-05	0.000450085
WBGene00010091	8.91981	3.55068	1.20282	2.95197	0.00315754	0.0247845
WBGene00011624	11.1977	3.54839	1.25923	2.81791	0.0048337	0.0339409
WBGene00015601	77.9409	3.54782	0.592816	5.98469	2.16803e-09	1.15317e-07
WBGene00019601	24.3997	3.5396	0.960978	3.68333	0.000230203	0.00311367
WBGene00010835	12.3376	3.53621	1.1232	3.14833	0.00164208	0.0148281
WBGene00015907	15.5565	3.52727	0.979128	3.60246	0.000315226	0.00404657
WBGene00013246	16.6699	3.52271	1.12176	3.14035	0.00168749	0.0151621
WBGene00000033	29.6901	3.52219	0.944913	3.72753	0.000193366	0.00269344
WBGene00019090	146.034	3.50609	0.453803	7.72603	1.10957e-14	1.47234e-12
WBGene00012315	13.7342	3.50516	1.1042	3.17438	0.00150158	0.0139285
WBGene00008712	14.6953	3.49675	1.07561	3.25096	0.00115017	0.0114841
WBGene00017073	15.2189	3.48543	1.21644	2.86527	0.00416653	0.0302902
WBGene00018893	732.585	3.47958	0.400577	8.68641	3.74085e-18	7.14503e-16
WBGene00018616	28.6222	3.47951	1.10984	3.13515	0.00171764	0.0154001
WBGene00012399	78.8016	3.47742	0.491997	7.06798	1.57211e-12	1.50136e-10
WBGene00021641	349.863	3.46552	0.488222	7.09824	1.26355e-12	1.2159e-10
WBGene00004264	144.402	3.45506	0.492711	7.01235	2.34348e-12	2.1722e-10
WBGene00019021	278.857	3.43252	0.444146	7.72837	1.08936e-14	1.4609e-12
WBGene00014979	14.7335	3.43209	1.07268	3.19953	0.00137652	0.0130371
WBGene00044395	24.529	3.42841	0.881726	3.8883	0.00010095	0.0015828
WBGene00008302	15.8449	3.40404	0.90521	3.7605	0.000169574	0.00241815
WBGene00004771	11.6739	3.38579	1.20171	2.81749	0.0048401	0.0339534
WBGene00010303	313.668	3.36382	0.314508	10.6955	1.06863e-26	4.20974e-24
WBGene00011530	19.9113	3.35779	0.789774	4.25159	2.12257e-05	0.00041226
WBGene00000691	1131.37	3.3545	1.21366	2.76395	0.00571068	0.0380893
WBGene00009054	159.946	3.35335	0.435496	7.70007	1.35991e-14	1.76733e-12
WBGene00010917	11.4244	3.35173	1.23216	2.72021	0.00652402	0.0421537
WBGene00009963	221.214	3.34517	0.41012	8.15656	3.44697e-16	5.29908e-14
WBGene00000665	51.1059	3.33084	0.763756	4.36113	1.29391e-05	0.000268715
WBGene00020713	12.6543	3.32858	1.03608	3.21267	0.00131506	0.0126354
WBGene00000602	1280.83	3.32696	0.867487	3.83517	0.000125478	0.00189888
WBGene00015227	191.31	3.32345	0.362133	9.17744	4.41447e-20	1.04998e-17
WBGene00013165	14.4059	3.31631	0.957269	3.46435	0.000531521	0.00619829
WBGene00006375	95.0167	3.30651	0.441178	7.49472	6.6439e-14	7.75491e-12
WBGene00019382	14.5845	3.30477	1.0988	3.0076	0.00263315	0.0215823
WBGene00020380	13.1091	3.3033	1.14755	2.87856	0.00399495	0.0292941
WBGene00011042	30.107	3.29772	0.748089	4.40819	1.04236e-05	0.000226162
WBGene00020187	11.5165	3.2934	1.04274	3.15842	0.00158628	0.0144589
WBGene00175027	38.7353	3.28234	0.62607	5.24277	1.58186e-07	5.79679e-06
WBGene00006955	14.8455	3.282	0.950046	3.45457	0.000551167	0.0063978
WBGene00007543	245.603	3.28161	0.983973	3.33506	0.000852796	0.00901118
WBGene00015766	13.2032	3.27186	1.03367	3.16527	0.0015494	0.0142359
WBGene00016662	21.645	3.25244	0.945195	3.44103	0.000579513	0.00666545
WBGene00021931	17.8969	3.25069	0.940476	3.45643	0.000547391	0.00635983
WBGene00017312	10.4664	3.20262	1.15648	2.76927	0.00561815	0.0376314
WBGene00009395	36.0606	3.19912	0.693626	4.61217	3.9849e-06	0.000100267
WBGene00015806	49.7004	3.19364	0.533244	5.98908	2.11026e-09	1.1272e-07
WBGene00000637	14.4344	3.18547	1.12128	2.84092	0.00449831	0.0321279
WBGene00004127	23.1961	3.18408	0.787129	4.04518	5.22832e-05	0.000895492
WBGene00016701	95.2296	3.17983	0.477566	6.65841	2.76807e-11	2.1148e-09
WBGene00043992	23.3862	3.17977	0.714937	4.44762	8.68278e-06	0.000194069
WBGene00044683	48.2112	3.15888	0.694754	4.54676	5.44781e-06	0.000130261
WBGene00017535	17.7803	3.15531	0.983929	3.20685	0.00134199	0.0128137
WBGene00019967	1694	3.15171	0.250166	12.5985	2.15193e-36	1.80848e-33
WBGene00007660	492.429	3.14606	0.304465	10.3331	4.99464e-25	1.61442e-22
WBGene00011081	10.5469	3.12753	1.08842	2.87346	0.00406002	0.0296871
WBGene00017335	96.3355	3.12659	0.575777	5.43021	5.62892e-08	2.2743e-06
WBGene00009090	125.827	3.12629	0.684437	4.56768	4.93148e-06	0.000120012
WBGene00003533	12.4489	3.11432	1.17742	2.64504	0.00816818	0.0499361
WBGene00016054	14.4316	3.10769	0.998837	3.11131	0.0018626	0.016454
WBGene00235286	12.0826	3.05705	1.14648	2.66646	0.0076655	0.0477427
WBGene00008401	20.4231	3.05442	0.876385	3.48525	0.000491684	0.00581822
WBGene00022517	9.30431	3.05071	1.14786	2.65774	0.00786667	0.0485875
WBGene00000720	390.774	3.0431	1.02058	2.98172	0.00286632	0.0230167
WBGene00012816	9.97536	3.03358	1.12139	2.70519	0.00682656	0.0436388
WBGene00008862	618.593	3.02239	0.290285	10.4118	2.19006e-25	7.66887e-23
WBGene00013030	23.396	3.01132	0.721918	4.17128	3.02899e-05	0.000560697
WBGene00015747	15.6206	3.01037	0.861954	3.4925	0.000478521	0.00570155
WBGene00010761	14.1242	3.00256	0.926834	3.23958	0.00119705	0.0117707
WBGene00000741	543.331	2.99606	1.0743	2.78885	0.00528958	0.036102
WBGene00006061	503.879	2.99574	0.326944	9.16287	5.05361e-20	1.16001e-17
WBGene00001755	2447.72	2.99475	0.221436	13.5242	1.12494e-41	1.57566e-38
WBGene00010754	28.1499	2.99057	0.745638	4.01076	6.05248e-05	0.0010173
WBGene00002016	406.1	2.98904	0.293111	10.1976	2.03158e-24	5.82049e-22
WBGene00007149	27.8862	2.98588	0.817416	3.65283	0.000259365	0.0034253
WBGene00002018	184.56	2.9827	0.438704	6.79888	1.05435e-11	8.63062e-10
WBGene00019584	13.5726	2.98059	1.01742	2.92955	0.00339457	0.0260926
WBGene00003763	177.099	2.96728	0.595794	4.98039	6.34575e-07	2.03549e-05
WBGene00007194	17.4126	2.96703	1.0127	2.92983	0.00339151	0.0260926
WBGene00006051	23.1965	2.95556	1.09352	2.7028	0.00687582	0.0438203
WBGene00009807	14.439	2.95507	1.02479	2.88359	0.0039317	0.0290522
WBGene00011800	424.323	2.94728	0.421077	6.99939	2.57077e-12	2.35344e-10
WBGene00012398	99.8684	2.94367	0.406294	7.24517	4.31884e-13	4.35546e-11
WBGene00012524	48.5449	2.93601	0.591824	4.96094	7.01531e-07	2.22199e-05
WBGene00007613	13.6817	2.91618	1.05427	2.76608	0.00567342	0.037901
WBGene00012845	10.3461	2.90605	1.03557	2.80623	0.0050125	0.0347567
WBGene00015223	153.657	2.90174	0.403939	7.18361	6.78951e-13	6.73925e-11
WBGene00000402	10.3265	2.89374	1.02168	2.83235	0.00462073	0.0328904
WBGene00001477	32.4381	2.89286	0.683657	4.23145	2.32192e-05	0.000444835
WBGene00000467	14.093	2.89218	0.952916	3.03508	0.00240474	0.0200756
WBGene00007657	19.8927	2.85898	0.833373	3.43061	0.000602224	0.00687648
WBGene00008591	12.0943	2.85342	1.0472	2.72481	0.00643377	0.0416988
WBGene00020587	16.2277	2.85262	0.845665	3.37323	0.000742922	0.00808746
WBGene00050906	31.3017	2.84974	0.720229	3.95671	7.599e-05	0.00124084
WBGene00011801	373.271	2.84966	0.327193	8.70942	3.05428e-18	5.92343e-16
WBGene00000681	399.002	2.8492	1.03174	2.76154	0.00575293	0.0382658
WBGene00017991	200.501	2.84788	0.54689	5.20741	1.91497e-07	6.91692e-06
WBGene00001506	27.292	2.84641	0.689795	4.12646	3.68388e-05	0.000659645
WBGene00019515	1631.87	2.84568	0.241157	11.8001	3.89702e-32	2.23299e-29
WBGene00004219	39.3771	2.842	0.648017	4.3857	1.15616e-05	0.000244755
WBGene00194658	144.723	2.83975	0.574754	4.94082	7.7796e-07	2.42747e-05
WBGene00012595	20.097	2.83971	0.860443	3.30029	0.000965852	0.00996361
WBGene00008810	71.2863	2.83881	0.626393	4.532	5.84279e-06	0.000138188
WBGene00003879	52.1025	2.83563	0.543582	5.21657	1.82269e-07	6.62155e-06
WBGene00017271	36.7676	2.82897	0.658028	4.29916	1.71445e-05	0.000336683
WBGene00017028	26.0184	2.82886	0.824563	3.43073	0.000601958	0.00687648
WBGene00019859	65.2951	2.82101	0.54778	5.1499	2.60623e-07	9.10087e-06
WBGene00015605	61.1572	2.82023	0.47066	5.99208	2.07179e-09	1.11611e-07
WBGene00017482	14.6978	2.81701	0.883441	3.18868	0.00142924	0.0134456
WBGene00017949	59.1179	2.80086	0.704028	3.97834	6.93978e-05	0.00114657
WBGene00019886	45.8081	2.79758	0.68486	4.0849	4.40961e-05	0.000773541
WBGene00044761	62.2159	2.79483	0.527138	5.30189	1.14608e-07	4.33857e-06
WBGene00014083	24.6005	2.79085	0.668444	4.17514	2.978e-05	0.000552882
WBGene00021074	13.5323	2.78971	0.974736	2.86201	0.00420963	0.0305156
WBGene00017674	15.1517	2.76738	0.883752	3.13139	0.00173979	0.0155765
WBGene00001076	14.8272	2.76492	1.00477	2.7518	0.00592679	0.0391989
WBGene00016247	16.78	2.7623	0.919201	3.00511	0.00265488	0.021718
WBGene00008905	77.7671	2.75437	0.492651	5.59091	2.2588e-08	1.00616e-06
WBGene00004154	16.4133	2.74874	0.930335	2.95456	0.00313111	0.0246384
WBGene00015028	33.0566	2.74188	0.678841	4.03905	5.36672e-05	0.000915298
WBGene00015300	17.5791	2.73387	0.972919	2.80997	0.00495463	0.0344882
WBGene00012978	43.6933	2.7261	0.57425	4.74723	2.06224e-06	5.67612e-05
WBGene00022545	60.7017	2.71488	0.461869	5.87802	4.15204e-09	2.11905e-07
WBGene00015602	31.5789	2.71055	0.689971	3.9285	8.54791e-05	0.00137093
WBGene00015236	71.1223	2.70974	0.427961	6.33176	2.42383e-10	1.51261e-08
WBGene00004333	18.338	2.70746	0.844365	3.2065	0.00134359	0.0128137
WBGene00010633	17.5171	2.70308	0.955526	2.8289	0.00467087	0.0331537
WBGene00017199	33.8557	2.70057	0.659279	4.09625	4.19904e-05	0.0007424
WBGene00017586	23.7273	2.69882	0.756174	3.56905	0.000358284	0.00447182
WBGene00002067	65.9799	2.6881	0.619097	4.34197	1.41213e-05	0.000289503
WBGene00005018	199.563	2.68528	0.446262	6.01727	1.77382e-09	9.72209e-08
WBGene00016659	276.87	2.68487	0.620391	4.3277	1.50673e-05	0.000303416
WBGene00009377	13.5121	2.67425	0.991893	2.69611	0.00701547	0.0445526
WBGene00000687	58.1931	2.67142	0.638984	4.18073	2.9058e-05	0.000542674
WBGene00017841	175.136	2.66577	0.483399	5.51463	3.49512e-08	1.48348e-06
WBGene00000928	132.987	2.65443	0.491742	5.39801	6.73857e-08	2.68818e-06
WBGene00004133	11.9527	2.65071	0.939452	2.82155	0.00477927	0.033639
WBGene00002059	708.46	2.63906	0.266421	9.90559	3.93659e-23	1.10277e-20
WBGene00007131	155.297	2.63279	0.417221	6.3103	2.78487e-10	1.72937e-08
WBGene00011214	13.2182	2.62177	0.892269	2.93832	0.0033	0.0255842
WBGene00022706	16.3119	2.60244	0.980037	2.65546	0.00792011	0.0488313
WBGene00002068	29.7011	2.59979	0.639871	4.06299	4.84484e-05	0.000840083
WBGene00000594	1702.98	2.59702	0.974386	2.66529	0.00769213	0.0478264
WBGene00013852	15.1373	2.59232	0.844637	3.06916	0.00214664	0.0183586
WBGene00013729	35.7922	2.58897	0.562432	4.60317	4.1611e-06	0.000103871
WBGene00003229	45.8603	2.58863	0.596706	4.33821	1.43651e-05	0.000292547
WBGene00007229	33.1563	2.5821	0.791012	3.26431	0.00109732	0.0110575
WBGene00271643	52.4162	2.57432	0.491933	5.23307	1.66722e-07	6.09187e-06
WBGene00016302	17.9816	2.55785	0.881401	2.90203	0.00370751	0.0278527
WBGene00007231	110.552	2.54552	0.562973	4.52158	6.1381e-06	0.00014436
WBGene00020091	14.8446	2.54385	0.856794	2.96904	0.00298732	0.0237291
WBGene00010470	6211.14	2.5406	0.296463	8.56972	1.03739e-17	1.84189e-15
WBGene00011798	80.364	2.53591	0.512811	4.94512	7.60982e-07	2.38225e-05
WBGene00004422	749.556	2.51894	0.279842	9.00129	2.23081e-19	4.76637e-17
WBGene00001476	171.294	2.51806	0.371913	6.77056	1.28288e-11	1.03667e-09
WBGene00012895	83.4683	2.51087	0.443321	5.66378	1.48077e-08	6.8627e-07
WBGene00020488	23.1886	2.50795	0.726957	3.44992	0.000560744	0.00647577
WBGene00012964	35.6455	2.50443	0.559247	4.47822	7.52694e-06	0.000171892
WBGene00004217	26.6363	2.50088	0.714777	3.49882	0.000467318	0.0055972
WBGene00022232	15.3827	2.4973	0.895698	2.7881	0.00530175	0.0361655
WBGene00016757	304.805	2.49681	0.337895	7.38931	1.47594e-13	1.59023e-11
WBGene00235090	13.8858	2.46187	0.895408	2.74944	0.00596964	0.0394616
WBGene00022102	16.8045	2.46057	0.904171	2.72135	0.00650161	0.0420515
WBGene00013208	28.4163	2.44894	0.719082	3.40565	0.000660073	0.00737667
WBGene00010092	17.205	2.44355	0.787648	3.10234	0.00191998	0.0168312
WBGene00013425	41.2499	2.44186	0.728265	3.35299	0.000799448	0.0085261
WBGene00045455	19.3357	2.43677	0.882493	2.76123	0.00575839	0.0382658
WBGene00018894	327.082	2.43632	0.380541	6.40226	1.53097e-10	1.00518e-08
WBGene00016281	86.1204	2.43569	0.557897	4.36585	1.26628e-05	0.000263847
WBGene00015403	291.382	2.42797	0.330721	7.34144	2.11315e-13	2.23367e-11
WBGene00010771	37.353	2.42519	0.678063	3.57665	0.000348026	0.00436974
WBGene00008043	31.2011	2.42085	0.680726	3.55628	0.000376149	0.00464876
WBGene00003554	106.261	2.40667	0.580072	4.14892	3.34047e-05	0.000607647
WBGene00020014	14.3674	2.39848	0.852996	2.81182	0.00492614	0.0343467
WBGene00022353	20.2832	2.39585	0.859766	2.78663	0.0053259	0.0362714
WBGene00000550	204.326	2.39106	0.368003	6.49738	8.17309e-11	5.63005e-09
WBGene00007858	27.8164	2.38957	0.640556	3.73046	0.000191131	0.00266821
WBGene00009246	272.236	2.38901	0.310527	7.69341	1.43269e-14	1.84291e-12
WBGene00012822	43.8289	2.38022	0.518392	4.59155	4.39969e-06	0.000109178
WBGene00020411	13.8562	2.37671	0.8351	2.84602	0.00442691	0.0317438
WBGene00010473	125.478	2.37141	0.452114	5.24517	1.56137e-07	5.73839e-06
WBGene00022392	18.4982	2.36035	0.794417	2.97117	0.0029667	0.02361
WBGene00010319	15.6908	2.34377	0.856386	2.73682	0.00620361	0.0405826
WBGene00220133	24.793	2.34238	0.675028	3.47006	0.000520346	0.00610184
WBGene00018969	47.2537	2.32994	0.510842	4.56098	5.09152e-06	0.000123668
WBGene00014173	158.727	2.32566	0.489454	4.75155	2.01865e-06	5.59276e-05
WBGene00044183	30.3458	2.31797	0.840945	2.75639	0.00584437	0.038764
WBGene00022110	15.6718	2.30631	0.819474	2.81437	0.00488724	0.034208
WBGene00044493	63.8058	2.30461	0.534421	4.31236	1.61524e-05	0.000320152
WBGene00219969	13.5664	2.30368	0.867461	2.65566	0.00791531	0.0488313
WBGene00003705	73.6242	2.30081	0.47214	4.87316	1.0983e-06	3.28862e-05
WBGene00010905	198.033	2.29756	0.330276	6.95648	3.48872e-12	3.0971e-10
WBGene00013901	215.844	2.28629	0.326655	6.99909	2.57635e-12	2.35344e-10
WBGene00016221	44.7756	2.27552	0.50409	4.51411	6.35833e-06	0.000148432
WBGene00018992	17.2333	2.26597	0.787271	2.87826	0.00399871	0.0292941
WBGene00010015	494.276	2.26099	0.330743	6.83607	8.13932e-12	6.79498e-10
WBGene00021066	45.2998	2.24266	0.511035	4.38847	1.14149e-05	0.000242659
WBGene00015142	39.0653	2.23821	0.749945	2.9845	0.00284038	0.0228645
WBGene00001607	22.9499	2.23227	0.731769	3.05051	0.00228454	0.0192121
WBGene00019838	186.664	2.22611	0.33821	6.58205	4.64e-11	3.3234e-09
WBGene00020015	146.138	2.22473	0.400579	5.5538	2.79532e-08	1.21092e-06
WBGene00304201	31.6086	2.22468	0.552649	4.02549	5.68565e-05	0.000963351
WBGene00002182	73.15	2.22398	0.502625	4.42472	9.65668e-06	0.000213191
WBGene00010839	29.0738	2.2204	0.614666	3.61237	0.000303407	0.00391079
WBGene00001762	78.4551	2.21471	0.500224	4.42745	9.53556e-06	0.000211257
WBGene00044661	17.3191	2.20395	0.807193	2.73038	0.00632609	0.0412341
WBGene00002214	16.8582	2.19859	0.825108	2.66461	0.00770768	0.04784
WBGene00002260	258.563	2.19859	0.488792	4.498	6.85955e-06	0.000157882
WBGene00022287	32.4141	2.19595	0.57332	3.83024	0.000128018	0.00193108
WBGene00023271	27.6197	2.1948	0.646142	3.39678	0.000681828	0.00756613
WBGene00011278	39.3857	2.193	0.5912	3.70941	0.000207742	0.00285583
WBGene00020379	20.7207	2.19246	0.752195	2.91475	0.00355968	0.0271325
WBGene00003768	435.006	2.18421	0.414897	5.26447	1.40597e-07	5.24368e-06
WBGene00022547	33.6847	2.18259	0.583456	3.7408	0.000183434	0.00258366
WBGene00016863	57.6788	2.18133	0.651898	3.34612	0.000819524	0.00870338
WBGene00022665	27.7562	2.16288	0.728549	2.96875	0.00299015	0.0237366
WBGene00008797	52.3867	2.16264	0.6058	3.56989	0.00035713	0.00446625
WBGene00020915	280.767	2.16205	0.526419	4.10708	4.00698e-05	0.000711437
WBGene00011897	203.844	2.1612	0.309382	6.98555	2.83743e-12	2.57328e-10
WBGene00021081	81.8961	2.15851	0.385679	5.59666	2.18522e-08	9.76841e-07
WBGene00005548	30.9453	2.14779	0.709061	3.02907	0.00245309	0.0203674
WBGene00019858	20.9276	2.14058	0.70178	3.05022	0.00228674	0.0192178
WBGene00000256	804.268	2.13895	0.489088	4.37334	1.22359e-05	0.000255373
WBGene00077491	46.8412	2.13872	0.744637	2.87216	0.00407671	0.0297746
WBGene00016411	106.3	2.13234	0.377167	5.65359	1.57134e-08	7.2293e-07
WBGene00021715	46.0978	2.13223	0.534199	3.99145	6.56694e-05	0.00109357
WBGene00022103	38.5991	2.12772	0.628498	3.38541	0.000710719	0.00783157
WBGene00007784	37.8152	2.1261	0.571129	3.72262	0.000197168	0.00273132
WBGene00015976	36.3586	2.12401	0.58292	3.64374	0.00026871	0.00352583
WBGene00017022	38.1601	2.11926	0.673079	3.14861	0.00164051	0.0148281
WBGene00017210	221.675	2.11921	0.375276	5.64705	1.63222e-08	7.48209e-07
WBGene00019968	230.651	2.11703	0.369479	5.72978	1.00559e-08	4.80169e-07
WBGene00016204	63.8849	2.11702	0.728836	2.90465	0.00367661	0.0276866
WBGene00015918	24.1484	2.11637	0.783808	2.70011	0.0069317	0.0441095
WBGene00006662	142.056	2.11099	0.3891	5.42532	5.78512e-08	2.32995e-06
WBGene00018267	40.7428	2.10986	0.685889	3.07609	0.00209732	0.018047
WBGene00045272	82.5853	2.10086	0.498457	4.21472	2.50093e-05	0.0004748
WBGene00008857	421.319	2.1005	0.272533	7.70731	1.28495e-14	1.6873e-12
WBGene00004300	1153.73	2.09853	0.433256	4.84363	1.27491e-06	3.73756e-05
WBGene00003995	235.265	2.09344	0.338369	6.18684	6.13819e-10	3.63277e-08
WBGene00017092	71.7037	2.09214	0.611982	3.41863	0.000629362	0.00713465
WBGene00017769	104.838	2.08395	0.510693	4.08062	4.49149e-05	0.000785294
WBGene00019498	25.4459	2.03535	0.726966	2.79979	0.00511366	0.0352197
WBGene00002804	40.8421	2.03336	0.558053	3.64366	0.000268787	0.00352583
WBGene00022493	25.6107	2.01303	0.718818	2.80047	0.00510286	0.0352005
WBGene00010822	1768.02	2.01232	0.292055	6.89019	5.57181e-12	4.77811e-10
WBGene00010437	25.9375	2.00973	0.668439	3.0066	0.00264184	0.0216394
WBGene00011168	19.6563	2.00739	0.755221	2.65802	0.00786013	0.048571
WBGene00020468	24.9458	2.00378	0.701265	2.85738	0.00427148	0.0308751
WBGene00007232	153.498	2.00058	0.529376	3.77913	0.000157377	0.00225956
WBGene00022159	32.6681	1.99197	0.652313	3.05371	0.00226031	0.0190337
WBGene00013892	270.172	1.99144	0.424271	4.6938	2.68175e-06	7.17753e-05
WBGene00022730	157.379	1.99016	0.454243	4.38126	1.17996e-05	0.000249114
WBGene00000932	58.2743	1.9859	0.465743	4.26395	2.00847e-05	0.000391931
WBGene00012728	784.995	1.9833	0.428986	4.62322	3.77825e-06	9.56397e-05
WBGene00012138	62.3272	1.98038	0.458255	4.32158	1.54919e-05	0.000310973
WBGene00045516	37.263	1.97886	0.54948	3.60134	0.000316585	0.00405244
WBGene00016022	111.528	1.97699	0.433758	4.55781	5.16891e-06	0.000124588
WBGene00011004	39.6293	1.96285	0.540168	3.63378	0.000279304	0.0036298
WBGene00017647	31.6089	1.96134	0.638364	3.07245	0.00212307	0.018194
WBGene00003421	33.5553	1.96025	0.570237	3.43761	0.000586862	0.00673156
WBGene00013728	449.749	1.95584	0.289056	6.76628	1.32132e-11	1.05421e-09
WBGene00008277	22.0078	1.95527	0.722722	2.70543	0.00682168	0.0436297
WBGene00022649	145.627	1.94812	0.444756	4.3802	1.18569e-05	0.000249114
WBGene00011495	482.227	1.94767	0.251316	7.74985	9.19999e-15	1.24704e-12
WBGene00019510	479.486	1.94256	0.398216	4.87814	1.0709e-06	3.22191e-05
WBGene00012824	52.9267	1.9385	0.532559	3.63997	0.000272666	0.0035619
WBGene00022700	33.66	1.93843	0.611132	3.17186	0.00151464	0.0140187
WBGene00009028	148.321	1.93316	0.327913	5.89536	3.73867e-09	1.94209e-07
WBGene00016073	189.696	1.93259	0.330085	5.85482	4.77519e-09	2.41751e-07
WBGene00020297	1000.77	1.93104	0.292943	6.59186	4.34364e-11	3.14689e-09
WBGene00000082	64.1036	1.93015	0.559066	3.45246	0.000555497	0.00643621
WBGene00194869	57.0991	1.92572	0.613539	3.13871	0.00169692	0.015236
WBGene00015182	91.7782	1.92216	0.41985	4.57822	4.68958e-06	0.000115238
WBGene00007927	211.737	1.92093	0.396178	4.84864	1.24312e-06	3.65285e-05
WBGene00017434	192.466	1.91949	0.377773	5.08107	3.75316e-07	1.26503e-05
WBGene00003073	594.673	1.91946	0.339241	5.65811	1.53046e-08	7.06704e-07
WBGene00007000	245.845	1.91735	0.325487	5.89071	3.84534e-09	1.98665e-07
WBGene00013331	25.5899	1.91653	0.631553	3.03463	0.00240828	0.0200785
WBGene00009937	55.0236	1.91203	0.613452	3.11684	0.00182799	0.0162394
WBGene00010094	311.019	1.90513	0.273734	6.95979	3.4079e-12	3.04681e-10
WBGene00018380	103.319	1.90414	0.695912	2.73618	0.00621567	0.0406194
WBGene00001423	223.423	1.90378	0.415712	4.57955	4.65972e-06	0.000114727
WBGene00007343	28.0678	1.90202	0.614443	3.09551	0.00196475	0.0171047
WBGene00008296	4745.06	1.90113	0.315426	6.02717	1.66859e-09	9.26618e-08
WBGene00019738	2750.06	1.88086	0.315994	5.95221	2.64553e-09	1.39538e-07
WBGene00016360	4152.46	1.87704	0.467592	4.01427	5.96295e-05	0.00100359
WBGene00010896	115.879	1.87463	0.513216	3.65271	0.000259492	0.0034253
WBGene00007555	450.153	1.86859	0.291479	6.41072	1.44836e-10	9.55916e-09
WBGene00011857	230.222	1.85911	0.326517	5.69376	1.24271e-08	5.82363e-07
WBGene00003596	192.193	1.84619	0.361882	5.10165	3.36708e-07	1.14717e-05
WBGene00001093	307.833	1.83475	0.28486	6.44088	1.1878e-10	7.92247e-09
WBGene00023503	133.641	1.83475	0.422819	4.33932	1.42926e-05	0.000291542
WBGene00011944	353.684	1.83379	0.339513	5.40123	6.61867e-08	2.64873e-06
WBGene00011437	25.2427	1.83324	0.651293	2.81476	0.00488134	0.034208
WBGene00000785	2794.95	1.83203	0.277242	6.60808	3.8934e-11	2.87018e-09
WBGene00010790	606.742	1.83016	0.415297	4.40687	1.04876e-05	0.000227158
WBGene00008352	54.7341	1.82996	0.462459	3.95701	7.58924e-05	0.00124084
WBGene00007617	383.539	1.82891	0.287328	6.36525	1.94973e-10	1.25399e-08
WBGene00016942	120.201	1.82655	0.56863	3.21219	0.00131725	0.0126468
WBGene00006539	352.172	1.82008	0.299467	6.07773	1.21898e-09	6.92184e-08
WBGene00021063	183.229	1.81767	0.291243	6.24109	4.34532e-10	2.67205e-08
WBGene00009835	45.5198	1.79751	0.551721	3.25801	0.00112197	0.0112519
WBGene00003026	22.4401	1.79613	0.66087	2.71783	0.0065711	0.042371
WBGene00020902	51.0157	1.79218	0.581458	3.08221	0.00205468	0.0177649
WBGene00015194	26.292	1.78985	0.638058	2.80516	0.00502919	0.034834
WBGene00016653	156.647	1.77894	0.310819	5.72338	1.04425e-08	4.96746e-07
WBGene00011103	83.1024	1.77636	0.614383	2.89129	0.0038366	0.0285672
WBGene00012936	31.6794	1.77394	0.621626	2.85371	0.00432113	0.031127
WBGene00010004	28.5231	1.77062	0.665788	2.65944	0.00782703	0.0484139
WBGene00007817	31.0548	1.76567	0.611343	2.88818	0.00387479	0.0287517
WBGene00011156	910.616	1.76557	0.319833	5.52029	3.38442e-08	1.44624e-06
WBGene00000933	92.7898	1.75975	0.445452	3.95047	7.79976e-05	0.00126869
WBGene00021377	38.3108	1.75782	0.627838	2.79979	0.00511351	0.0352197
WBGene00008409	78.1523	1.75505	0.408233	4.29913	1.71467e-05	0.000336683
WBGene00007586	384.486	1.74887	0.323127	5.41231	6.22153e-08	2.49773e-06
WBGene00021095	43.0787	1.74538	0.497026	3.51165	0.000445333	0.00535674
WBGene00001566	48.3802	1.74235	0.626558	2.78082	0.00542211	0.0367084
WBGene00018892	2359.2	1.73993	0.323403	5.38006	7.44618e-08	2.94253e-06
WBGene00003063	453.399	1.72278	0.276781	6.22436	4.8352e-10	2.94457e-08
WBGene00011538	80.9957	1.72231	0.437725	3.93468	8.33089e-05	0.00134124
WBGene00175031	40.7673	1.72012	0.609093	2.82406	0.00474192	0.0334696
WBGene00021075	44.4346	1.71505	0.534303	3.20989	0.00132786	0.0127293
WBGene00010627	217.919	1.71385	0.412185	4.15796	3.21108e-05	0.000587502
WBGene00004156	83.3919	1.70965	0.60518	2.82503	0.00472768	0.0334064
WBGene00003981	29.6618	1.70412	0.586162	2.90725	0.00364621	0.0275359
WBGene00006580	77.4914	1.70395	0.505541	3.37055	0.000750172	0.00815933
WBGene00015781	26.3521	1.70354	0.622518	2.73653	0.00620916	0.0405978
WBGene00009030	32.1913	1.70134	0.547147	3.10947	0.00187421	0.0165045
WBGene00016142	98.942	1.69982	0.378878	4.48646	7.24178e-06	0.00016568
WBGene00012830	72.2287	1.69921	0.46516	3.65297	0.000259227	0.0034253
WBGene00045401	88.6056	1.69596	0.481106	3.52512	0.000423291	0.00512584
WBGene00008985	61.348	1.69468	0.464225	3.65056	0.000261667	0.0034504
WBGene00021865	134.185	1.69451	0.395826	4.28095	1.86101e-05	0.000363719
WBGene00022096	88.2232	1.68206	0.421359	3.99199	6.5521e-05	0.00109254
WBGene00019264	55.8397	1.68164	0.464069	3.62369	0.000290429	0.00376408
WBGene00004322	275.268	1.68127	0.285641	5.88597	3.95732e-09	2.03616e-07
WBGene00016138	23.7656	1.67549	0.614051	2.72858	0.00636073	0.0413743
WBGene00009993	148.21	1.67376	0.365747	4.57627	4.7335e-06	0.00011609
WBGene00015916	67.8209	1.67321	0.411223	4.06888	4.72406e-05	0.000822534
WBGene00001772	1389.97	1.66662	0.250679	6.64842	2.96246e-11	2.2229e-09
WBGene00017861	296.571	1.66116	0.313068	5.30606	1.1202e-07	4.25337e-06
WBGene00018273	32.6402	1.66113	0.588295	2.82363	0.00474834	0.0334774
WBGene00007564	66.5157	1.65916	0.557546	2.97583	0.00292198	0.0233573
WBGene00020480	40.0308	1.65764	0.504868	3.28332	0.00102591	0.0104718
WBGene00003821	590.268	1.65223	0.295858	5.58456	2.34297e-08	1.03633e-06
WBGene00020695	50.6622	1.65153	0.523953	3.15205	0.0016213	0.0147037
WBGene00010478	95.8116	1.64837	0.396575	4.15652	3.23137e-05	0.000590356
WBGene00001410	56.8522	1.64431	0.536598	3.06433	0.0021816	0.0185318
WBGene00001754	503.471	1.64422	0.364413	4.51197	6.42293e-06	0.000149663
WBGene00006617	630.67	1.64005	0.26087	6.28686	3.23953e-10	2.00184e-08
WBGene00011247	180.625	1.63707	0.340451	4.80853	1.52044e-06	4.37594e-05
WBGene00009486	38.8218	1.63402	0.521568	3.1329	0.00173091	0.015508
WBGene00002010	930.222	1.63353	0.310625	5.25885	1.4496e-07	5.35883e-06
WBGene00008971	116.964	1.63316	0.345717	4.72397	2.31281e-06	6.28347e-05
WBGene00007452	46.6933	1.62841	0.488778	3.3316	0.000863487	0.00909367
WBGene00013653	51.493	1.62216	0.611928	2.6509	0.00802765	0.0492921
WBGene00006924	980.586	1.6179	0.367922	4.39739	1.0956e-05	0.000235284
WBGene00017075	4746.29	1.61611	0.28174	5.73618	9.68353e-09	4.65918e-07
WBGene00022544	36.078	1.61321	0.547463	2.9467	0.00321189	0.0250862
WBGene00016508	847.427	1.61227	0.281323	5.73103	9.98206e-09	4.78456e-07
WBGene00015811	460.858	1.61207	0.288577	5.58626	2.32008e-08	1.02982e-06
WBGene00023483	47.3851	1.60774	0.558157	2.88045	0.00397113	0.0292065
WBGene00021899	279.553	1.59925	0.30721	5.20571	1.93252e-07	6.96039e-06
WBGene00001028	618.747	1.59901	0.26696	5.98972	2.10206e-09	1.1272e-07
WBGene00010705	479.225	1.5963	0.33745	4.73048	2.23992e-06	6.12504e-05
WBGene00015525	68.392	1.59452	0.466879	3.41528	0.000637167	0.00718437
WBGene00015405	53.1608	1.59427	0.485439	3.28418	0.00102281	0.0104485
WBGene00013763	196.117	1.58866	0.349642	4.54366	5.52845e-06	0.000131742
WBGene00019664	1087.99	1.58793	0.240464	6.60359	4.01321e-11	2.94131e-09
WBGene00003062	157.621	1.58784	0.389053	4.08131	4.47828e-05	0.000784073
WBGene00016762	39.9674	1.58071	0.586579	2.6948	0.00704309	0.0446502
WBGene00002055	252.842	1.56819	0.503554	3.11425	0.00184416	0.0163484
WBGene00004811	125.52	1.56111	0.340646	4.5828	4.58786e-06	0.000113279
WBGene00015232	350.006	1.55817	0.337614	4.61524	3.92649e-06	9.89948e-05
WBGene00009292	55.8933	1.5549	0.454321	3.42246	0.000620572	0.00705404
WBGene00000133	191.376	1.55318	0.408106	3.80582	0.000141335	0.00209116
WBGene00009951	26.9552	1.55108	0.584126	2.65539	0.00792162	0.0488313
WBGene00013766	138.568	1.54823	0.347711	4.45264	8.48191e-06	0.000189916
WBGene00013324	258.747	1.54345	0.309881	4.98079	6.33265e-07	2.03549e-05
WBGene00015335	38.919	1.54306	0.524451	2.94224	0.00325852	0.0253248
WBGene00007859	80.6279	1.54171	0.428415	3.59863	0.000319902	0.0040858
WBGene00020389	83.5319	1.54089	0.478958	3.21717	0.00129464	0.0124772
WBGene00008850	249.527	1.53412	0.377404	4.06493	4.80476e-05	0.000835432
WBGene00003795	266.871	1.5337	0.325716	4.70868	2.49323e-06	6.71573e-05
WBGene00021856	52.6379	1.53116	0.459489	3.33231	0.000861284	0.00907805
WBGene00003790	49.1548	1.52736	0.491551	3.10722	0.00188855	0.0166134
WBGene00008455	43.0855	1.52458	0.55706	2.73684	0.00620318	0.0405826
WBGene00008219	56.7009	1.52284	0.497246	3.06255	0.00219463	0.0186049
WBGene00008760	35.5453	1.52167	0.554405	2.74468	0.00605693	0.0399169
WBGene00000558	630.192	1.51946	0.469723	3.23479	0.00121731	0.0118772
WBGene00004437	460.899	1.51935	0.248176	6.12206	9.23749e-10	5.34164e-08
WBGene00007228	257.487	1.51678	0.422894	3.58667	0.000334933	0.00423912
WBGene00015795	31.7551	1.51103	0.544943	2.77282	0.00555724	0.0373824
WBGene00001571	83.8842	1.50807	0.459615	3.28117	0.00103377	0.0105435
WBGene00014755	92.0208	1.50565	0.381824	3.9433	8.03689e-05	0.00130055
WBGene00011450	60.6367	1.50532	0.520787	2.89047	0.0038467	0.0286085
WBGene00020999	53.7811	1.5051	0.484667	3.10543	0.00190005	0.0166797
WBGene00011844	105.647	1.50051	0.405275	3.70244	0.000213533	0.00292587
WBGene00019622	149.314	1.49854	0.408294	3.67025	0.000242309	0.00325993
WBGene00004315	250.598	1.49636	0.358237	4.177	2.95381e-05	0.000550011
WBGene00015333	256.257	1.49292	0.337626	4.4218	9.78802e-06	0.000215336
WBGene00007073	389.202	1.49291	0.317994	4.69478	2.6689e-06	7.15832e-05
WBGene00012030	94.0176	1.49279	0.391938	3.80873	0.000139683	0.00206914
WBGene00015160	90.9697	1.48942	0.410843	3.62527	0.000288659	0.00374751
WBGene00009211	148.653	1.48868	0.354142	4.20363	2.62665e-05	0.000496424
WBGene00018891	104.509	1.4874	0.495222	3.00349	0.00266899	0.0217933
WBGene00015075	39.1318	1.48709	0.499646	2.97628	0.00291767	0.0233377
WBGene00011520	50.2778	1.48545	0.452187	3.28504	0.00101967	0.010425
WBGene00002025	215.957	1.48411	0.388945	3.81574	0.000135773	0.00202791
WBGene00010887	83.4657	1.48381	0.409987	3.61917	0.000295546	0.00381727
WBGene00016923	166.38	1.48265	0.367069	4.03918	5.36395e-05	0.000915298
WBGene00013200	67.6312	1.4768	0.394033	3.74792	0.000178304	0.0025255
WBGene00010904	3251.74	1.47622	0.264544	5.58023	2.40204e-08	1.05506e-06
WBGene00004782	125.568	1.47267	0.375332	3.92365	8.72178e-05	0.00139173
WBGene00015052	355.954	1.47058	0.293079	5.01768	5.22987e-07	1.71241e-05
WBGene00009901	48.0535	1.47017	0.524424	2.80339	0.00505681	0.0349677
WBGene00005092	39.1394	1.46965	0.552869	2.65822	0.0078554	0.0485656
WBGene00044321	186.812	1.46214	0.33547	4.35847	1.30976e-05	0.00027156
WBGene00017435	67.9313	1.46205	0.434258	3.36679	0.000760484	0.00824304
WBGene00013009	57.3411	1.45759	0.468583	3.11063	0.00186686	0.0164801
WBGene00015425	49.6242	1.45688	0.493522	2.952	0.00315724	0.0247845
WBGene00016412	85.562	1.45175	0.386735	3.75387	0.000174126	0.0024691
WBGene00219609	310.907	1.44577	0.311232	4.64531	3.39573e-06	8.73604e-05
WBGene00012739	798.887	1.44384	0.341928	4.22264	2.41459e-05	0.000461187
WBGene00011424	70.3138	1.43872	0.428037	3.36119	0.000776065	0.00835447
WBGene00013887	45.9988	1.43748	0.526818	2.72861	0.00636009	0.0413743
WBGene00012671	51.7401	1.43734	0.465881	3.08521	0.00203407	0.017623
WBGene00009734	354.601	1.42882	0.302625	4.72141	2.3421e-06	6.34935e-05
WBGene00000276	300.648	1.42783	0.32931	4.33583	1.45209e-05	0.000294768
WBGene00019118	56.6121	1.42072	0.472024	3.00986	0.0026137	0.0214647
WBGene00016294	126.45	1.41812	0.405549	3.49679	0.000470889	0.00562656
WBGene00022148	68.003	1.41704	0.511901	2.76819	0.00563688	0.0377168
WBGene00013004	47.2632	1.41592	0.524792	2.69805	0.00697471	0.0443187
WBGene00021070	722.429	1.4137	0.291241	4.85405	1.20966e-06	3.5712e-05
WBGene00013997	97.7132	1.41261	0.421067	3.35483	0.000794135	0.00849325
WBGene00019432	76.2888	1.41158	0.414919	3.40206	0.000668801	0.00746098
WBGene00194651	218.252	1.40789	0.314579	4.47546	7.62477e-06	0.000173812
WBGene00018362	261.541	1.4065	0.292059	4.81581	1.46602e-06	4.23869e-05
WBGene00006739	1004.35	1.40617	0.377196	3.72794	0.00019305	0.00269202
WBGene00011966	2988.26	1.4043	0.263256	5.33435	9.58871e-08	3.66289e-06
WBGene00050974	43.08	1.40087	0.514802	2.72118	0.00650488	0.0420515
WBGene00022546	159.466	1.40083	0.369029	3.796	0.000147049	0.00214301
WBGene00000111	256.546	1.4005	0.353392	3.96302	7.40084e-05	0.00121478
WBGene00010422	180.973	1.39882	0.31728	4.40878	1.03953e-05	0.000225936
WBGene00007246	81.9505	1.39755	0.41405	3.37532	0.000737295	0.00804008
WBGene00016812	210.408	1.38674	0.298207	4.65025	3.31534e-06	8.56418e-05
WBGene00010042	47.6839	1.38419	0.514638	2.68963	0.0071531	0.0451537
WBGene00270321	907.111	1.38376	0.356421	3.88237	0.000103444	0.00161388
WBGene00001763	81.8951	1.38241	0.384077	3.59931	0.000319066	0.00407925
WBGene00000235	539.557	1.37609	0.283552	4.85305	1.21575e-06	3.58077e-05
WBGene00017989	81.4375	1.37304	0.447831	3.06599	0.00216949	0.0184626
WBGene00016760	168.926	1.37102	0.344174	3.9835	6.79069e-05	0.00112785
WBGene00021660	77.0627	1.37022	0.400883	3.41802	0.000630793	0.00713624
WBGene00008859	136.537	1.36618	0.403477	3.38601	0.000709171	0.00782136
WBGene00017653	59.9098	1.36401	0.444903	3.06586	0.00217048	0.0184626
WBGene00017300	85.1031	1.36115	0.394557	3.44982	0.000560966	0.00647577
WBGene00013129	131.941	1.35945	0.392964	3.45948	0.000541228	0.00629984
WBGene00017874	393.909	1.35739	0.324	4.18948	2.79595e-05	0.000523711
WBGene00019249	5878.09	1.35484	0.264087	5.13027	2.89329e-07	1.002e-05
WBGene00022083	104.16	1.3546	0.455644	2.97294	0.00294967	0.0235041
WBGene00001001	138.771	1.35088	0.352723	3.82986	0.000128218	0.00193108
WBGene00012204	238.554	1.3483	0.285161	4.72823	2.26491e-06	6.16662e-05
WBGene00007992	141.732	1.3437	0.352744	3.80929	0.000139367	0.00206903
WBGene00012692	596.206	1.34318	0.254976	5.26786	1.38023e-07	5.17037e-06
WBGene00045461	250.617	1.34129	0.334051	4.01523	5.93879e-05	0.00100086
WBGene00023407	224.374	1.34111	0.341132	3.93136	8.44674e-05	0.00135643
WBGene00018934	409.301	1.33784	0.286334	4.67229	2.97853e-06	7.8551e-05
WBGene00008205	3290.2	1.33356	0.256629	5.19644	2.03136e-07	7.23372e-06
WBGene00008794	96.9941	1.33298	0.423129	3.15029	0.00163111	0.0147714
WBGene00021697	185.572	1.32844	0.344925	3.85138	0.000117453	0.00179685
WBGene00013836	79.4728	1.32832	0.420097	3.16193	0.00156725	0.0143736
WBGene00016151	68.8782	1.32557	0.482553	2.747	0.00601425	0.0397149
WBGene00015297	53.0633	1.32553	0.494549	2.68027	0.00735618	0.0460894
WBGene00018466	64.732	1.32485	0.445075	2.97669	0.00291379	0.0233214
WBGene00019168	1087.9	1.31388	0.404762	3.24605	0.00117019	0.0115879
WBGene00011527	184.721	1.3061	0.425666	3.06838	0.00215226	0.0183817
WBGene00010215	64.0861	1.30491	0.456032	2.86144	0.00421726	0.0305533
WBGene00022722	357.954	1.30436	0.286672	4.55	5.36451e-06	0.00012881
WBGene00189956	78.8084	1.30371	0.454048	2.87132	0.00408767	0.0298201
WBGene00021475	253.662	1.30054	0.272888	4.76584	1.88066e-06	5.23978e-05
WBGene00010890	51.4581	1.29989	0.443715	2.92956	0.0033944	0.0260926
WBGene00007725	262.426	1.2969	0.356568	3.63718	0.000275644	0.00359335
WBGene00006572	305.389	1.29293	0.331978	3.89463	9.83468e-05	0.00154583
WBGene00008514	97.9275	1.29179	0.41468	3.11516	0.00183845	0.0163208
WBGene00004003	870.316	1.29152	0.245181	5.2676	1.38221e-07	5.17037e-06
WBGene00010273	110.9	1.29011	0.395967	3.25813	0.00112149	0.0112519
WBGene00009803	295.861	1.28952	0.298421	4.32116	1.5521e-05	0.000311061
WBGene00013544	366.683	1.28704	0.367634	3.50088	0.000463725	0.00556206
WBGene00016140	101.724	1.27825	0.354455	3.60623	0.00031068	0.00399636
WBGene00003887	91.5205	1.2761	0.3985	3.20226	0.00136354	0.0129336
WBGene00044107	1907.84	1.27492	0.274919	4.63742	3.52782e-06	9.03895e-05
WBGene00017356	162.86	1.26942	0.465472	2.72716	0.00638813	0.0414883
WBGene00015282	52.7656	1.26728	0.46179	2.74429	0.00606427	0.0399405
WBGene00022463	122.081	1.26727	0.429889	2.94791	0.00319929	0.0250032
WBGene00004050	56.9648	1.26631	0.457828	2.7659	0.00567651	0.0379015
WBGene00016628	199.943	1.26203	0.31384	4.02125	5.78893e-05	0.000978221
WBGene00006935	190.151	1.26196	0.338843	3.72432	0.000195839	0.00272188
WBGene00019800	122.532	1.25809	0.355534	3.5386	0.00040226	0.00490889
WBGene00018304	183.252	1.25648	0.438342	2.86644	0.00415115	0.0302133
WBGene00017328	59.8111	1.25424	0.447543	2.8025	0.00507075	0.0350257
WBGene00013079	334.714	1.25103	0.403822	3.09798	0.00194847	0.0169968
WBGene00000877	171.849	1.24892	0.432396	2.88838	0.00387232	0.0287517
WBGene00019388	84.95	1.24875	0.385735	3.23732	0.00120659	0.0118276
WBGene00015133	251.914	1.2474	0.322817	3.86411	0.000111496	0.00171824
WBGene00013017	318.952	1.2446	0.26091	4.77024	1.84009e-06	5.15472e-05
WBGene00017606	50.4769	1.24395	0.459766	2.70561	0.00681789	0.0436276
WBGene00015046	317.581	1.24313	0.343949	3.61428	0.000301179	0.00388605
WBGene00044205	106.873	1.24258	0.371733	3.34267	0.000829755	0.00878982
WBGene00016943	6890.07	1.24037	0.42025	2.95151	0.00316226	0.0247907
WBGene00003089	83.8868	1.23975	0.382387	3.24214	0.00118636	0.0117112
WBGene00020742	153.759	1.23674	0.339373	3.64419	0.000268238	0.00352583
WBGene00004509	78.3796	1.23545	0.428823	2.88103	0.00396381	0.0291868
WBGene00002026	97.1876	1.23319	0.373444	3.30221	0.000959264	0.00991187
WBGene00017569	75.7354	1.23004	0.423142	2.90692	0.00365002	0.0275359
WBGene00010980	94.7032	1.22973	0.351482	3.49869	0.000467544	0.0055972
WBGene00012130	512.467	1.22791	0.315735	3.88907	0.00010063	0.00157976
WBGene00194926	185.233	1.22303	0.421612	2.90084	0.00372169	0.0279021
WBGene00007330	2360.73	1.22198	0.36529	3.34522	0.00082217	0.00872377
WBGene00007001	124.816	1.22121	0.335206	3.64316	0.000269308	0.003529
WBGene00004178	197.703	1.21895	0.33826	3.60359	0.000313851	0.00403303
WBGene00008410	234.581	1.21702	0.282367	4.31006	1.63209e-05	0.000322873
WBGene00009266	69.9363	1.21208	0.438862	2.76187	0.00574717	0.0382658
WBGene00002985	47.6929	1.21048	0.453272	2.67053	0.00757318	0.0472845
WBGene00012351	833.124	1.20886	0.268405	4.50386	6.67317e-06	0.000154431
WBGene00010632	149.762	1.20876	0.366927	3.29428	0.000986755	0.0101626
WBGene00017997	492.709	1.20771	0.340912	3.54258	0.000396237	0.00485419
WBGene00005655	121.145	1.20721	0.414546	2.91214	0.00358965	0.0272597
WBGene00016739	737.584	1.20681	0.347884	3.469	0.000522398	0.00612022
WBGene00017301	220.946	1.20641	0.324028	3.72317	0.00019674	0.00272839
WBGene00001819	630.781	1.19993	0.246776	4.86243	1.15951e-06	3.44736e-05
WBGene00006573	141.713	1.19836	0.378993	3.16195	0.00156714	0.0143736
WBGene00006390	76.2726	1.19689	0.413997	2.89105	0.00383954	0.0285722
WBGene00007658	123.31	1.19414	0.410224	2.91094	0.00360344	0.0273315
WBGene00000835	1182.38	1.19338	0.223334	5.34348	9.11766e-08	3.53653e-06
WBGene00009087	72.5226	1.19036	0.386014	3.08373	0.00204423	0.0176989
WBGene00012901	174.828	1.17881	0.382567	3.08131	0.00206094	0.0178068
WBGene00015169	69.6995	1.1762	0.405509	2.90054	0.00372515	0.0279021
WBGene00017347	128.795	1.17619	0.376609	3.1231	0.00178957	0.0159429
WBGene00012471	1065.3	1.17159	0.331574	3.53341	0.000410236	0.00498692
WBGene00003829	300.561	1.16633	0.270306	4.31485	1.59712e-05	0.000317289
WBGene00020286	167.798	1.16554	0.335264	3.47648	0.000508039	0.00597977
WBGene00020296	111.6	1.16401	0.347984	3.345	0.000822828	0.00872377
WBGene00019762	187.347	1.16271	0.30606	3.79895	0.000145308	0.002125
WBGene00000520	108.577	1.16192	0.423516	2.74351	0.00607864	0.0400143
WBGene00010238	614.876	1.16068	0.3526	3.29176	0.000995628	0.0102373
WBGene00008225	367.691	1.16055	0.262319	4.42419	9.68044e-06	0.000213342
WBGene00016523	85.6215	1.15824	0.428709	2.70169	0.0068988	0.0439357
WBGene00010476	58.5224	1.1581	0.414701	2.79261	0.0052285	0.0357626
WBGene00007899	69.7166	1.15778	0.41199	2.81021	0.00495088	0.0344811
WBGene00016003	70.1431	1.1562	0.401731	2.87805	0.00400142	0.0292941
WBGene00000941	869.15	1.14892	0.248239	4.62827	3.68728e-06	9.39027e-05
WBGene00012230	114.14	1.14834	0.354347	3.24073	0.00119224	0.0117417
WBGene00020887	119.376	1.1479	0.372899	3.07832	0.00208172	0.0179373
WBGene00002256	131.005	1.14615	0.335924	3.41192	0.000645071	0.0072605
WBGene00022814	84.7261	1.14318	0.380645	3.00326	0.00267101	0.0217933
WBGene00006464	56.5033	1.14222	0.418723	2.72787	0.00637449	0.0414359
WBGene00001166	324.466	1.1366	0.252718	4.49753	6.87488e-06	0.000157882
WBGene00043995	150.933	1.13157	0.31708	3.56872	0.000358734	0.00447299
WBGene00013558	66.5614	1.13111	0.403878	2.80063	0.00510037	0.0352005
WBGene00019732	311.612	1.13105	0.419682	2.695	0.00703878	0.0446502
WBGene00014165	325.276	1.13009	0.266354	4.24281	2.2074e-05	0.000425481
WBGene00045411	222.633	1.12908	0.387558	2.91333	0.00357598	0.0272089
WBGene00004015	277.107	1.12867	0.314664	3.58689	0.000334647	0.00423912
WBGene00044720	58.7453	1.12797	0.425353	2.65185	0.00800516	0.0491779
WBGene00001813	91.2654	1.1255	0.40224	2.79807	0.00514096	0.0353557
WBGene00011292	624.02	1.12425	0.273955	4.10376	4.06485e-05	0.000720697
WBGene00004014	754.459	1.12348	0.25648	4.3804	1.18463e-05	0.000249114
WBGene00007840	155.554	1.1194	0.313147	3.5747	0.000350636	0.00439813
WBGene00011759	123.715	1.11822	0.377567	2.96165	0.00305992	0.0241688
WBGene00006574	363.317	1.11723	0.354126	3.1549	0.00160554	0.0146133
WBGene00019698	637.488	1.11423	0.263242	4.23271	2.3089e-05	0.000443014
WBGene00021843	148.212	1.11393	0.350386	3.17915	0.0014771	0.0137622
WBGene00015487	221.123	1.11349	0.29816	3.73455	0.000188055	0.00263758
WBGene00002850	175.015	1.11273	0.358281	3.10575	0.00189797	0.016673
WBGene00021248	344.346	1.1111	0.299843	3.70561	0.000210885	0.00289449
WBGene00017004	247.505	1.10999	0.274105	4.0495	5.13277e-05	0.000880323
WBGene00021930	574.718	1.10985	0.243464	4.55858	5.14999e-06	0.000124369
WBGene00021379	77.5037	1.10658	0.391416	2.82711	0.00469699	0.0332642
WBGene00015809	197.542	1.10403	0.374346	2.94923	0.00318564	0.024912
WBGene00017082	352.812	1.10387	0.284824	3.87562	0.000106352	0.00165108
WBGene00011672	403.891	1.10219	0.396823	2.77754	0.00547728	0.0369827
WBGene00045387	151.095	1.09853	0.337946	3.2506	0.00115163	0.0114841
WBGene00003059	93.8543	1.09702	0.392697	2.79356	0.00521311	0.0357081
WBGene00019456	77.9218	1.09296	0.37677	2.90086	0.00372143	0.0279021
WBGene00016907	183.861	1.09224	0.372554	2.93176	0.00337049	0.025955
WBGene00007101	110.28	1.09111	0.391872	2.78435	0.00536347	0.0364616
WBGene00001749	3834.84	1.08614	0.240599	4.5143	6.35268e-06	0.000148432
WBGene00021901	250.727	1.0859	0.366073	2.96636	0.00301349	0.0238768
WBGene00077701	289.035	1.0858	0.342631	3.16901	0.00152962	0.0141159
WBGene00013958	166.726	1.08306	0.337774	3.20646	0.00134379	0.0128137
WBGene00008948	154.047	1.08148	0.3214	3.36491	0.000765693	0.00827815
WBGene00013688	128.274	1.08023	0.318718	3.3893	0.000700717	0.00774167
WBGene00004296	288.427	1.07877	0.277479	3.88774	0.000101181	0.00158446
WBGene00023487	187.943	1.07851	0.378661	2.84823	0.00439636	0.0315653
WBGene00017119	382.976	1.07541	0.27708	3.88123	0.000103931	0.00161947
WBGene00010435	346.743	1.07434	0.350264	3.06722	0.00216059	0.0184403
WBGene00015095	145.074	1.07061	0.332688	3.21806	0.0012906	0.0124478
WBGene00010148	127.171	1.06949	0.355959	3.00454	0.00265983	0.0217443
WBGene00007113	376.061	1.06826	0.262103	4.07572	4.58713e-05	0.000799797
WBGene00012676	409.753	1.06819	0.326469	3.27194	0.00106812	0.0108238
WBGene00044322	158.045	1.06752	0.335015	3.18649	0.00144009	0.0135163
WBGene00019232	408.747	1.06614	0.280813	3.79662	0.000146684	0.00214016
WBGene00003210	318.091	1.06568	0.257114	4.14476	3.4017e-05	0.000616117
WBGene00018350	656.85	1.06517	0.245234	4.34347	1.40249e-05	0.000288886
WBGene00017304	274.832	1.06296	0.378984	2.80475	0.0050355	0.0348586
WBGene00018890	302.462	1.06057	0.29989	3.53655	0.000405389	0.00494056
WBGene00014256	103.673	1.05157	0.347059	3.02993	0.00244607	0.0203533
WBGene00010785	164.996	1.05102	0.331315	3.17227	0.00151252	0.0140094
WBGene00004337	421.044	1.04948	0.29898	3.5102	0.000447764	0.00538086
WBGene00017852	317.628	1.046	0.263924	3.96325	7.39354e-05	0.00121478
WBGene00022410	250.95	1.04351	0.321243	3.24834	0.00116078	0.0115147
WBGene00206362	310.207	1.04345	0.370748	2.81444	0.00488617	0.034208
WBGene00010231	501.932	1.04268	0.351419	2.96705	0.0030067	0.023838
WBGene00018418	151.798	1.04022	0.339957	3.05986	0.00221442	0.0187474
WBGene00235164	165.328	1.03914	0.365481	2.84323	0.00446592	0.031969
WBGene00008860	436.8	1.03848	0.301494	3.44445	0.000572216	0.00659959
WBGene00011412	194.097	1.03244	0.299771	3.44408	0.000573	0.00660259
WBGene00021315	188.983	1.02973	0.322863	3.18936	0.00142588	0.0134239
WBGene00011311	214.637	1.0278	0.317354	3.23865	0.00120098	0.0118001
WBGene00021088	436.043	1.0253	0.300768	3.40893	0.000652176	0.00730898
WBGene00007900	77.427	1.02472	0.381734	2.68439	0.00726616	0.0456616
WBGene00013109	115.031	1.02223	0.367439	2.78205	0.00540169	0.0366095
WBGene00000962	1411.03	1.02074	0.251144	4.06436	4.81646e-05	0.000836313
WBGene00019824	86.5912	1.02056	0.380241	2.68399	0.0072749	0.0456937
WBGene00003606	134.243	1.0203	0.375961	2.71384	0.00665078	0.0427317
WBGene00013605	93.3083	1.01886	0.377132	2.70159	0.0069009	0.0439357
WBGene00017928	188.099	1.00607	0.32508	3.09484	0.00196921	0.0171317
WBGene00022765	390.635	1.00568	0.317625	3.16623	0.00154427	0.0142199
WBGene00004398	237.875	1.00399	0.282772	3.55054	0.000384437	0.00473292
WBGene00003392	152.916	1.00397	0.366741	2.73756	0.00618973	0.0405339
WBGene00003495	4850.34	0.999426	0.22191	4.50375	6.67655e-06	0.000154431
WBGene00001209	800.063	0.996572	0.272682	3.65471	0.000257474	0.00340936
WBGene00001796	224.618	0.993988	0.325396	3.05471	0.00225282	0.0189959
WBGene00022057	104.992	0.992149	0.341641	2.90407	0.00368342	0.0277048
WBGene00012097	1728.43	0.987535	0.308357	3.20258	0.00136204	0.0129292
WBGene00020710	246.475	0.985797	0.354913	2.77757	0.00547669	0.0369827
WBGene00016542	154.598	0.983241	0.312569	3.14568	0.00165701	0.0149309
WBGene00017823	101.598	0.975734	0.349105	2.79496	0.00519062	0.0356125
WBGene00004185	111.908	0.967513	0.342045	2.82861	0.00467506	0.0331648
WBGene00001258	105.14	0.957115	0.345388	2.77113	0.00558626	0.0375175
WBGene00010700	306.081	0.954476	0.291237	3.27731	0.001048	0.0106455
WBGene00002152	323.389	0.952253	0.255024	3.73398	0.000188479	0.00263996
WBGene00018812	136.474	0.949186	0.355669	2.66874	0.00761367	0.0474903
WBGene00022378	260.485	0.948082	0.342162	2.77086	0.00559089	0.0375286
WBGene00007050	431.62	0.942968	0.295453	3.19161	0.00141484	0.0133386
WBGene00006968	108.262	0.940456	0.344609	2.72905	0.00635174	0.0413585
WBGene00012474	151.042	0.935542	0.331318	2.8237	0.00474727	0.0334774
WBGene00195093	151.114	0.933368	0.314242	2.97022	0.00297589	0.0236533
WBGene00014772	228.646	0.9303	0.295604	3.14712	0.00164889	0.0148683
WBGene00010638	129.772	0.928664	0.32117	2.8915	0.00383403	0.0285649
WBGene00017837	159.016	0.927398	0.3218	2.88191	0.00395272	0.0291562
WBGene00009711	208.883	0.924602	0.307609	3.00577	0.00264911	0.0216848
WBGene00018729	601.222	0.922324	0.319299	2.88859	0.0038697	0.0287517
WBGene00194681	241.165	0.922097	0.333096	2.76826	0.00563559	0.0377168
WBGene00045416	1964.18	0.92112	0.242126	3.8043	0.000142205	0.00209665
WBGene00195176	449.569	0.920652	0.303029	3.03817	0.0023802	0.0198971
WBGene00013969	856.74	0.914997	0.302369	3.02609	0.00247739	0.0205191
WBGene00003691	156.534	0.910407	0.342743	2.65624	0.0079017	0.04878
WBGene00010289	165.174	0.906566	0.324305	2.79542	0.00518331	0.0356125
WBGene00014258	354.654	0.900676	0.289195	3.11443	0.00184304	0.0163484
WBGene00021316	1241.32	0.896468	0.232971	3.84798	0.000119097	0.0018176
WBGene00013562	134.991	0.892573	0.317301	2.81301	0.00490796	0.0342785
WBGene00044638	282.402	0.890702	0.331588	2.68617	0.00722754	0.0455096
WBGene00007413	220.692	0.889734	0.319251	2.78694	0.00532081	0.0362563
WBGene00000519	215.173	0.888556	0.294485	3.01732	0.00255019	0.0209704
WBGene00018353	123.653	0.886698	0.326544	2.7154	0.00661957	0.0426399
WBGene00001229	156.292	0.883676	0.320916	2.75361	0.00589424	0.0390041
WBGene00003515	2889.04	0.880563	0.246837	3.56739	0.00036055	0.00448677
WBGene00012783	227.02	0.876922	0.322491	2.71921	0.00654373	0.0422377
WBGene00017369	190.318	0.875303	0.315375	2.77544	0.00551276	0.0371319
WBGene00000796	410.585	0.873957	0.305969	2.85636	0.0042853	0.0309417
WBGene00022045	284.72	0.863282	0.268441	3.21591	0.0013003	0.0125222
WBGene00015064	451.829	0.86269	0.253071	3.40889	0.000652277	0.00730898
WBGene00003389	362.345	0.860256	0.305295	2.81778	0.00483562	0.0339409
WBGene00004201	381.226	0.846067	0.287241	2.94549	0.00322441	0.0250906
WBGene00000368	139.253	0.842502	0.317982	2.64953	0.00806039	0.0494209
WBGene00011756	279.616	0.84173	0.315841	2.66504	0.00769786	0.0478264
WBGene00004978	566.027	0.84112	0.274077	3.06892	0.00214831	0.0183604
WBGene00021133	443.677	0.838409	0.281083	2.98278	0.00285646	0.0229646
WBGene00007694	437.731	0.837451	0.265439	3.15497	0.00160517	0.0146133
WBGene00018802	430.771	0.836169	0.278753	2.99967	0.0027027	0.0219949
WBGene00000739	1921.6	0.832761	0.243651	3.41784	0.0006312	0.00713624
WBGene00001225	376.246	0.831229	0.287166	2.8946	0.00379643	0.0283686
WBGene00020935	218.92	0.823384	0.306069	2.69019	0.0071412	0.0451238
WBGene00005003	677.859	0.821981	0.24427	3.36505	0.00076531	0.00827815
WBGene00016630	1725.76	0.820415	0.231808	3.5392	0.000401345	0.00490641
WBGene00018334	321.301	0.818534	0.280867	2.91431	0.00356478	0.0271526
WBGene00020383	618.441	0.813292	0.275596	2.95103	0.00316716	0.0247979
WBGene00011639	238.475	0.810796	0.285227	2.84264	0.0044742	0.0320101
WBGene00044792	192.07	0.806281	0.300315	2.68478	0.00725768	0.0456349
WBGene00002241	278.166	0.802238	0.271226	2.95782	0.00309823	0.0244255
WBGene00020549	378.58	0.794877	0.256958	3.09341	0.00197873	0.0172027
WBGene00011474	3282.26	0.788569	0.256579	3.07339	0.00211641	0.018174
WBGene00015481	341.938	0.785952	0.25998	3.02312	0.00250183	0.0206595
WBGene00045457	1393.27	0.784507	0.293682	2.67128	0.00755622	0.0472232
WBGene00008034	299.978	0.784465	0.277665	2.82522	0.00472485	0.0334052
WBGene00013144	349.895	0.783358	0.277728	2.8206	0.0047934	0.0337196
WBGene00015687	280.767	0.782035	0.274561	2.84831	0.00439515	0.0315653
WBGene00004896	286.901	0.779716	0.277193	2.8129	0.0049097	0.0342785
WBGene00013119	297.814	0.772263	0.286232	2.69803	0.00697512	0.0443187
WBGene00009380	299.334	0.767903	0.289341	2.65397	0.0079551	0.0489658
WBGene00019353	317.438	0.759576	0.283321	2.68097	0.00734081	0.046016
WBGene00011743	257.112	0.750808	0.282198	2.66057	0.00780091	0.0483235
WBGene00012896	265.144	0.750615	0.262822	2.85598	0.00429047	0.0309417
WBGene00017970	1495.58	0.745993	0.251343	2.96803	0.00299719	0.0237776
WBGene00001259	591.348	0.738806	0.262674	2.81264	0.00491364	0.0342785
WBGene00015947	569.244	0.734387	0.266068	2.76015	0.00577743	0.0383721
WBGene00001840	253.421	0.724551	0.266957	2.71411	0.00664544	0.0427317
WBGene00021202	326.315	0.719894	0.257136	2.79966	0.0051156	0.0352197
WBGene00001752	1625.37	0.707604	0.233615	3.02893	0.00245423	0.0203674
WBGene00022653	1873.32	0.704022	0.234408	3.00341	0.00266975	0.0217933
WBGene00000781	1871.43	0.69048	0.228027	3.02806	0.00246131	0.0204127
WBGene00019780	1302.17	0.6765	0.221375	3.0559	0.00224387	0.0189459
WBGene00014022	764.821	0.653352	0.234548	2.78558	0.00534322	0.0363697
WBGene00022196	409.272	0.640207	0.240461	2.66242	0.00775811	0.0481056
WBGene00006757	558.433	0.635126	0.229329	2.7695	0.00561421	0.0376314
WBGene00001330	540.744	0.625212	0.234617	2.66482	0.00770305	0.0478348
WBGene00010850	856.643	0.60186	0.22481	2.67719	0.00742423	0.0464697

## Sheet: UP_RNA_s26ANDhcf1_D1
Description: Genes identified as upregulated in RNA expression in both glp-1(-);set-26(-) and glp-1(-);hcf-1(-) vs glp-1(-) mutants as day 1 adults and WormCat 2.0 descriptions and enrichment for these genes
Enrichment
Category (Level 2)	# of genes in our dataset	# of genes in category	PValue	Bonferroni
Metabolism: mitochondria	55	366	2.06376e-32	1.87803e-30
Extracellular material: collagen	31	184	1.67513e-20	1.52437e-18
Ribosome: biogenesis	12	54	4.06069e-10	3.69523e-08
Stress response: detoxification	17	206	9.98812e-08	9.08919e-06
Unassigned	145	6343	4.5295e-05	0.00412184
All genes and categories
	Wormbase.ID	Sequence.ID	Category.1	Category.2	Category.3	Automated.Description
1	WBGene00000030	C03A7.8	Unassigned	Unassigned	Unassigned	abu-7 is involved in pharynx development\; is expressed in the grinder.
2	WBGene00000082	C02B4.1	Proteolysis general	Proteolysis general: metallopeptidase	Proteolysis general: metallopeptidase	adt-1 is an ortholog of human ADAMTS14 (ADAM metallopeptidase with thrombospondin type 1 motif 14), ADAMTS2 (ADAM metallopeptidase with thrombospondin type 1 motif 2), and ADAMTS3 (ADAM metallopeptidase with thrombospondin type 1 motif 3)\; is predicted to have metal ion binding activity and metalloendopeptidase activity\; is expressed in several tissues, including the muscular system, the nervou…
3	WBGene00000111	T08B1.3	Metabolism	Metabolism: short chain dehydrogenase	Metabolism: short chain dehydrogenase	alh-5 is an ortholog of human ALDH3A1 (aldehyde dehydrogenase 3 A1), ALDH3A2 (aldehyde dehydrogenase 3 A2), and ALDH3B1 (aldehyde dehydrogenase 3 B1)\; is predicted to have oxidoreductase activity, acting on the aldehyde or oxo group of donors, NAD or NADP as acceptor\; human orthologs of this gene are implicated in Sjogren-Larsson syndrome.
4	WBGene00000133	C05E11.4	Transmembrane transport	Transmembrane transport: ammonium	Transmembrane transport: ammonium	amt-1 is predicted to have ammonium transmembrane transporter activity.
5	WBGene00000276	F57B9.5	Development	Development: general	Development: general	byn-1 is an ortholog of human BYSL\; human BYSL exhibits RNA binding activity.
6	WBGene00000372	T10B9.10	Stress response	Stress response: detoxification	Stress response: detoxification: CYP	cyp-13A7 is an ortholog of human TBXAS1 (thromboxane A synthase 1) and members of the human CYP3 (Cytochrome P450 family 3) gene family including CYP3A4, CYP3A7, and CYP3A5\; is predicted to have heme binding activity, iron ion binding activity, and oxidoreductase activity\; is expressed in the intestine.
7	WBGene00000550	F55H2.6	Metabolism	Metabolism: mitochondria	Metabolism: mitochondria: morphology	clu-1 is an ortholog of human CLUH\; is predicted to have RNA binding activity.
8	WBGene00000602	F15H10.2	Extracellular material	Extracellular material: collagen	Extracellular material: collagen	col-13 is an ortholog of human MARCO (macrophage receptor with collagenous structure)\; is predicted to be a structural constituent of cuticle.
9	WBGene00000603	C46A5.3	Extracellular material	Extracellular material: collagen	Extracellular material: collagen	col-14 is an ortholog of human MARCO (macrophage receptor with collagenous structure)\; is predicted to be a structural constituent of cuticle.
10	WBGene00000606	F11G11.10	Extracellular material	Extracellular material: collagen	Extracellular material: collagen	col-17 is enriched in the DA neuron, the VA neuron, the germline precursor cell, and the hypodermis based on tiling array and microarray studies\; is affected by several genes including daf-16, daf-2, and glp-1 based on microarray and RNA-seq studies\; is affected by twenty-one chemicals including hydrogen sulfide, Nitric Oxide, and methylmercury hydroxide based on microarray and RNA-seq studies.
11	WBGene00000615	F54C9.4	Extracellular material	Extracellular material: collagen	Extracellular material: collagen	col-38 is an ortholog of human SFTPD (surfactant protein D)\; is predicted to be a structural constituent of cuticle\; is expressed in the hyp7 syncytium and the seam cell.
12	WBGene00000616	C09G5.4	Extracellular material	Extracellular material: collagen	Extracellular material: collagen	col-39 is an ortholog of human SFTPD (surfactant protein D)\; is predicted to be a structural constituent of cuticle.
13	WBGene00000625	Y54E10BL.2	Extracellular material	Extracellular material: collagen	Extracellular material: collagen	col-48 is an ortholog of human MARCO (macrophage receptor with collagenous structure)\; is predicted to be a structural constituent of cuticle.
14	WBGene00000626	K09H9.3	Extracellular material	Extracellular material: collagen	Extracellular material: collagen	col-49 is an ortholog of human SFTPD (surfactant protein D)\; is predicted to be a structural constituent of cuticle\; is expressed in the hyp7 syncytium and the seam cell.
15	WBGene00000639	ZK265.2	Extracellular material	Extracellular material: collagen	Extracellular material: collagen	col-63 is an ortholog of human SFTPD (surfactant protein D)\; is predicted to be a structural constituent of cuticle.
16	WBGene00000641	K08C9.4	Extracellular material	Extracellular material: collagen	Extracellular material: collagen	col-65 is an ortholog of human SFTPD (surfactant protein D)\; is predicted to be a structural constituent of cuticle.
17	WBGene00000649	F11G11.12	Extracellular material	Extracellular material: collagen	Extracellular material: collagen	col-73 is an ortholog of human MARCO (macrophage receptor with collagenous structure)\; is predicted to be a structural constituent of cuticle.
18	WBGene00000653	M195.1	Extracellular material	Extracellular material: collagen	Extracellular material: collagen	col-77 is an ortholog of human MARCO (macrophage receptor with collagenous structure)\; is predicted to be a structural constituent of cuticle.
19	WBGene00000663	W05G11.3	Extracellular material	Extracellular material: collagen	Extracellular material: collagen	col-88 is an ortholog of human SFTPD (surfactant protein D)\; is predicted to be a structural constituent of cuticle.
20	WBGene00000672	ZK1010.7	Extracellular material	Extracellular material: collagen	Extracellular material: collagen	col-97 is predicted to be a structural constituent of cuticle.
21	WBGene00000683	Y38C1BA.3	Extracellular material	Extracellular material: collagen	Extracellular material: collagen	col-109 is predicted to be a structural constituent of cuticle\; is involved in endoplasmic reticulum unfolded protein response.
22	WBGene00000689	Y42H9B.1	Extracellular material	Extracellular material: collagen	Extracellular material: collagen	col-115 is an ortholog of human COL16A1 (collagen type XVI alpha 1 chain)\; human COL16A1 exhibits integrin binding activity.
23	WBGene00000694	Y11D7A.11	Extracellular material	Extracellular material: collagen	Extracellular material: collagen	col-120 is an ortholog of human MARCO (macrophage receptor with collagenous structure)\; is predicted to be a structural constituent of cuticle.
24	WBGene00000704	F08G5.4	Extracellular material	Extracellular material: collagen	Extracellular material: collagen	col-130 is an ortholog of human SFTPD (surfactant protein D)\; is predicted to be a structural constituent of cuticle\; is expressed in the intestine and the vulva.
25	WBGene00000707	F52B11.4	Extracellular material	Extracellular material: collagen	Extracellular material: collagen	col-133 is an ortholog of human MARCO (macrophage receptor with collagenous structure)\; is predicted to be a structural constituent of cuticle.
26	WBGene00000711	C52D10.13	Extracellular material	Extracellular material: collagen	Extracellular material: collagen	col-138 is an ortholog of human MARCO (macrophage receptor with collagenous structure)\; is predicted to be a structural constituent of cuticle.
27	WBGene00000720	T06E4.4	Extracellular material	Extracellular material: collagen	Extracellular material: collagen	col-147 is an ortholog of human SFTPD (surfactant protein D)\; is predicted to be a structural constituent of cuticle.
28	WBGene00000729	F57B7.3	Extracellular material	Extracellular material: collagen	Extracellular material: collagen	col-156 is an ortholog of human SFTPD (surfactant protein D)\; is predicted to be a structural constituent of cuticle.
29	WBGene00000734	C50B6.4	Extracellular material	Extracellular material: collagen	Extracellular material: collagen	col-161 is an ortholog of human SFTPD (surfactant protein D)\; is predicted to be a structural constituent of cuticle.
30	WBGene00000746	F41C6.5	Extracellular material	Extracellular material: collagen	Extracellular material: collagen	col-173 is an ortholog of human MARCO (macrophage receptor with collagenous structure)\; is predicted to be a structural constituent of cuticle.
31	WBGene00000748	C35B8.1	Extracellular material	Extracellular material: collagen	Extracellular material: collagen	col-175 is an ortholog of human SFTPD (surfactant protein D)\; is predicted to be a structural constituent of cuticle.
32	WBGene00000785	W07B8.5	Proteolysis general	Proteolysis general: cysteine	Proteolysis general: cysteine: unassigned	cpr-5 is an ortholog of human CTSB (cathepsin B)\; is predicted to have cysteine-type peptidase activity.
33	WBGene00000796	C14A4.4	Development	Development: apoptosis	Development: apoptosis	crn-3 is an ortholog of human EXOSC10 (exosome component 10)\; is predicted to have 3'-5' exonuclease activity, nucleic acid binding activity, and nucleotide binding activity\; is involved in apoptotic DNA fragmentation, apoptotic cell clearance, and embryo development.
34	WBGene00000835	ZK652.11	Chaperone	Chaperone: unassigned	Chaperone: unassigned	cuc-1 is an ortholog of human Atox1\; exhibits copper chaperone activity\; is involved in copper ion transport\; localizes to the cytosol\; is expressed in the hyp5, the hyp6, the hyp7 syncytium, and the intestine.
35	WBGene00000877	Y49A3A.5	Chaperone	Chaperone: cyclophilin	Chaperone: cyclophilin	cyn-1 is an ortholog of human PPIAL4D, PPIAL4G, and PPIA (peptidylprolyl isomerase A)\; is predicted to have peptidyl-prolyl cis-trans isomerase activity\; localizes to the mitochondrion.
36	WBGene00000930	ZC373.6	Unassigned	Unassigned	Unassigned	dao-4 is expressed in the hyp7 syncytium and the seam cell.
37	WBGene00000933	C14A4.2	Development	Development: apoptosis	Development: apoptosis	dap-3 is an ortholog of human DAP3 (death associated protein 3)\; human DAP3 exhibits RNA binding activity.
38	WBGene00000941	Y39A3CR.4	Metabolism	Metabolism: mitochondria	Metabolism: mitochondria: translocase	ddp-1 is an ortholog of human TIMM8A\; is predicted to have metal ion binding activity\; is involved in mitochondrion organization\; is used to study deafness-dystonia-optic neuronopathy syndrome.
39	WBGene00001001	C04G2.6	mRNA functions	mRNA functions: processing	mRNA functions: processing: nuclease	dis-3 is an ortholog of human DIS3 (DIS3 homolog, exosome endoribonuclease and 3'-5' exoribonuclease)\; is predicted to have RNA binding activity and exonuclease activity\; is expressed in several tissues, including the alimentary system, the coelomocyte, the muscular system, the nervous system, and the reproductive system.
40	WBGene00001028	F22B7.5	Chaperone	Chaperone: DnaJ domain	Chaperone: DnaJ domain	dnj-10 is an ortholog of human DNAJA3 (DnaJ heat shock protein family (Hsp40) member A3)\; is predicted to have unfolded protein binding activity\; is involved in embryo development and nematode larval development\; is expressed in the head, the intestine, the pharynx, and the tail.
41	WBGene00001066	Y41E3.2	Extracellular material	Extracellular material: collagen	Extracellular material: collagen	dpy-4 is an ortholog of human MARCO (macrophage receptor with collagenous structure)\; is predicted to be a structural constituent of cuticle\; is involved in cuticle development involved in collagen and cuticulin-based cuticle molting cycle.
42	WBGene00001067	F27C1.8	Extracellular material	Extracellular material: collagen	Extracellular material: collagen	dpy-5 is an ortholog of human SFTPD (surfactant protein D)\; is a structural constituent of collagen and cuticulin-based cuticle\; is involved in cuticle development involved in collagen and cuticulin-based cuticle molting cycle, post-embryonic body morphogenesis, and regulation of growth\; localizes to the collagen and cuticulin-based cuticle extracellular matrix\; is expressed in the hypodermis.
43	WBGene00001074	F30B5.1	Extracellular material	Extracellular material: collagen	Extracellular material: collagen	dpy-13 is an ortholog of human OTOL1, C1QTNF7 (C1q and TNF related 7), and C1QTNF9 (C1q and TNF related 9)\; is predicted to be a structural constituent of cuticle\; is involved in cuticle development involved in collagen and cuticulin-based cuticle molting cycle\; localizes to the collagen and cuticulin-based cuticle extracellular matrix.
44	WBGene00001076	F54D8.1	Extracellular material	Extracellular material: collagen	Extracellular material: collagen	dpy-17 is an ortholog of human COLQ\; is predicted to be a structural constituent of cuticle\; is involved in cuticle development involved in collagen and cuticulin-based cuticle molting cycle\; is used to study Marfan syndrome.
45	WBGene00001093	T12E12.4	Trafficking	Trafficking: endocytosis	Trafficking: endocytosis: unassigned	drp-1 is an ortholog of human DNM1L\; is predicted to have GTP binding activity\; is involved in apoptotic mitochondrial changes, embryo development, and mitochondrial fission\; localizes to the mitochondrion\; is expressed in several tissues, including the alimentary system, the muscular system, the nervous system, and the reproductive system.
46	WBGene00001166	ZK328.2	Ribosome	Ribosome: EIF	Ribosome: EIF	eftu-2 is an ortholog of human EFTUD2 (elongation factor Tu GTP binding domain containing 2)\; is predicted to have GTP binding activity, GTPase activity, and translation elongation factor activity\; human orthologs of this gene are implicated in mandibulofacial dysostosis, Guion-Almeida type.
47	WBGene00001209	C27D11.1	Ribosome	Ribosome: EIF	Ribosome: EIF	egl-45 is an ortholog of human EIF3A (eukaryotic translation initiation factor 3 subunit A)\; is predicted to have translation regulator activity\; is involved in embryo development and oviposition\; is expressed in the nervous system.
48	WBGene00001259	T04A8.14	Transcription: general machinery	Transcription: general machinery: RNA Pol II	Transcription: general machinery: RNA Pol II: elongation	emb-5 is an ortholog of human SUPT6H\; is predicted to have DNA binding activity\; is expressed in the alimentary system, the digestive tract, the head, the nervous system, and the tail.
49	WBGene00001423	T01C3.7	mRNA functions	mRNA functions: methylation	mRNA functions: methylation: unassigned	fib-1 is an ortholog of human FBLL1 (fibrillarin like 1)\; is predicted to have RNA binding activity and methyltransferase activity\; is involved in positive regulation of translation\; localizes to the nucleolus and nucleoplasm.
50	WBGene00001482	Y113G7B.5	Proteolysis proteasome	Proteolysis proteasome: E3	Proteolysis proteasome: E3: F box	fog-2 is involved in several processes, including hermaphrodite germ-line sex determination, positive regulation of cell differentiation, and positive regulation of stem cell proliferation\; localizes to the cytoplasm\; is expressed in the germ line.
51	WBGene00001566	C28C12.9	Metabolism	Metabolism: unassigned	Metabolism: unassigned	acdh-13 is predicted to have flavin adenine dinucleotide binding activity and oxidoreductase activity, acting on the CH-CH group of donors.
52	WBGene00001597	T07F8.3	mRNA functions	mRNA functions: binding	mRNA functions: binding: KH	gld-3 is an ortholog of human ANKS6 (ankyrin repeat and sterile alpha motif domain containing 6) and BICC1 (BicC family RNA binding protein 1)\; exhibits protein domain specific binding activity\; contributes to polynucleotide adenylyltransferase activity\; is involved in several processes, including RNA polyadenylation, embryo development, and gamete generation\; localizes to the P granule and R…
53	WBGene00001725	Y65B4BR.6	Signaling	Signaling: hedgehog-like	Signaling: hedgehog-like	grl-16 is enriched in the hypodermis, the intestine, the nervous system, and the reproductive system based on proteomic, tiling array, RNA-seq, and microarray studies\; is affected by several genes including daf-16, daf-2, and glp-1 based on microarray, proteomic, and RNA-seq studies\; is affected by fifteen chemicals including hydrogen sulfide, 1-methylnicotinamide, and nicotinic acid based on m…
54	WBGene00001752	K08F4.7	Stress response	Stress response: oxidative	Stress response: oxidative	gst-4 is an ortholog of human GSTA4 (glutathione S-transferase alpha 4), GSTA5 (glutathione S-transferase alpha 5), and HPGDS (hematopoietic prostaglandin D synthase)\; exhibits glutathione transferase activity\; is involved in glutathione metabolic process\; localizes to the contractile fiber\; is expressed in several tissues, including the hypodermis, the muscular system, the nervous system, th…
55	WBGene00001754	F11G11.3	Stress response	Stress response: detoxification	Stress response: detoxification: GST	gst-6 is an ortholog of human GSTA4 (glutathione S-transferase alpha 4), GSTA5 (glutathione S-transferase alpha 5), and HPGDS (hematopoietic prostaglandin D synthase)\; is predicted to have glutathione transferase activity\; is involved in innate immune response.
56	WBGene00001755	F11G11.2	Stress response	Stress response: detoxification	Stress response: detoxification: GST	gst-7 is an ortholog of human GSTA4 (glutathione S-transferase alpha 4), GSTA5 (glutathione S-transferase alpha 5), and HPGDS (hematopoietic prostaglandin D synthase)\; is predicted to have glutathione transferase activity\; is involved in innate immune response\; is expressed in the germ line, the head, and the hypodermis.
57	WBGene00001762	F37B1.3	Stress response	Stress response: oxidative	Stress response: oxidative	gst-14 is an ortholog of human GSTA4 (glutathione S-transferase alpha 4), GSTA5 (glutathione S-transferase alpha 5), and HPGDS (hematopoietic prostaglandin D synthase)\; is predicted to have transferase activity\; is expressed in the intestine and the pharynx.
58	WBGene00001763	F37B1.4	Stress response	Stress response: detoxification	Stress response: detoxification: GST	gst-15 is an ortholog of human GSTA4 (glutathione S-transferase alpha 4), GSTA5 (glutathione S-transferase alpha 5), and HPGDS (hematopoietic prostaglandin D synthase)\; is predicted to have transferase activity.
59	WBGene00001796	F54D1.5	Transmembrane transport	Transmembrane transport: calcium channel	Transmembrane transport: calcium channel	gtl-2 is an ortholog of human TRPM1 (transient receptor potential cation channel subfamily M member 1) and TRPM3 (transient receptor potential cation channel subfamily M member 3)\; is predicted to have ion channel activity\; localizes to the basal plasma membrane\; is expressed in the excretory cell, the hypodermis, and the pharynx\; is used to study MASA syndrome.
60	WBGene00001813	F57A10.3	Transmembrane transport	Transmembrane transport: ABC	Transmembrane transport: ABC	haf-3 is an ortholog of human ABCB10 (ATP binding cassette subfamily B member 10)\; is predicted to have ATP binding activity and ATPase activity, coupled to transmembrane movement of substances\; is expressed in the intestine and the spermatheca.
61	WBGene00001819	ZK484.2	Transmembrane transport	Transmembrane transport: ABC	Transmembrane transport: ABC	haf-9 is an ortholog of human ABCB9 (ATP binding cassette subfamily B member 9)\; is predicted to have ATP binding activity, ATPase activity, coupled to transmembrane movement of substances, and peptide transmembrane transporter activity\; is involved in RNA interference, growth, and lysosomal transport\; localizes to the lysosomal membrane\; is expressed in the intestine and the rectal gland cel…
62	WBGene00002010	C37H5.8	Stress response	Stress response: heat	Stress response: heat	hsp-6 is an ortholog of human HSPA9 (heat shock protein family A (Hsp70) member 9)\; is predicted to have ATP binding activity and unfolded protein binding activity\; is involved in mitochondrial unfolded protein response\; localizes to the mitochondrion\; is expressed in the intestine and the muscle cell.
63	WBGene00002016	Y46H3A.3	Stress response	Stress response: heat	Stress response: heat	hsp-16.2 is an ortholog of human CRYAA (crystallin alpha A), CRYAB (crystallin alpha B), and HSPB1 (heat shock protein family B (small) member 1)\; is predicted to have unfolded protein binding activity\; is involved in response to heat\; localizes to the cytoplasm\; is expressed in several tissues, including the alimentary system, the coelomocyte, the muscular system, the nervous system, and the…
64	WBGene00002018	Y46H3A.2	Stress response	Stress response: heat	Stress response: heat	hsp-16.41 is an ortholog of human CRYAA (crystallin alpha A), CRYAB (crystallin alpha B), and HSPB1 (heat shock protein family B (small) member 1)\; is predicted to have unfolded protein binding activity\; is involved in defense response to Gram-negative bacterium and response to heat\; is expressed in several tissues, including the alimentary system, the coelomocyte, the gonad, the muscular syst…
65	WBGene00002025	Y22D7AL.5	Stress response	Stress response: unassigned	Stress response: unassigned	hsp-60 is an ortholog of human HSPD1 (heat shock protein family D (Hsp60) member 1)\; exhibits transcription factor binding activity\; is involved in several processes, including embryo development, mitochondrial unfolded protein response, and mitochondrion organization\; localizes to the mitochondrion\; is expressed in the hypodermis, the intestine, the muscle cell, and the nervous system\; huma…
66	WBGene00002055	F37B4.2	Cytoskeleton	Cytoskeleton: intermediate filament protein	Cytoskeleton: intermediate filament protein	ifc-1 is an ortholog of human KRT82 (keratin 82), KRT71 (keratin 71), and KRT76 (keratin 76) and members of the human LMN (Lamins) gene family including LMNB2, LMNB1, and LMNA\; is predicted to have structural molecule activity\; is expressed in the hypodermis, the intestine, and the pharynx\; human orthologs of this gene are implicated in several diseases, including Charcot-Marie-Tooth disease (…
67	WBGene00002059	F53A2.6	Ribosome	Ribosome: EIF	Ribosome: EIF	ife-1 is an ortholog of human EIF4E and EIF4E1B\; exhibits RNA 7-methylguanosine cap binding activity and RNA trimethylguanosine cap binding activity\; is involved in several processes, including determination of adult lifespan, embryo development, and gamete generation\; localizes to the P granule\; is expressed in the germ line and the gonad.
68	WBGene00002067	C43C3.1	Cytoskeleton	Cytoskeleton: intermediate filament protein	Cytoskeleton: intermediate filament protein	ifp-1 is predicted to have structural molecule activity\; is expressed in the head, the intestine, the pharynx, and the ventral nerve cord.
69	WBGene00002068	C27A2.3	Development	Development: apoptosis	Development: apoptosis	ify-1 exhibits protease binding activity and ubiquitin protein ligase binding activity\; is involved in several processes, including centrosome duplication, centrosome localization, and nuclear division\; localizes to the condensed chromosome, cytoplasm, and spindle microtubule\; is expressed in the germ line.
70	WBGene00002103	ZK84.7	Metabolism	Metabolism: insulin	Metabolism: insulin	ins-20 is predicted to have hormone activity\; is expressed in head neurons and sensory neurons.
71	WBGene00002182	F08F8.3	Cilia	Cilia: IFT	Cilia: IFT-motor	kap-1 is an ortholog of human KIFAP3 (kinesin associated protein 3)\; contributes to microtubule motor activity\; is involved in intraciliary anterograde transport, negative regulation of non-motile cilium assembly, and positive regulation of non-motile cilium assembly\; localizes to the axonemal heterotrimeric kinesin-II complex, ciliary transition zone, and non-motile cilium\; is expressed in s…
72	WBGene00002241	F10C2.2	Unassigned	Unassigned	Unassigned	kup-1 is expressed in the germ line.
73	WBGene00002256	ZK742.5	Metabolism	Metabolism: lipid	Metabolism: lipid: binding	lbp-4 is predicted to have lipid binding activity.
74	WBGene00002260	T22G5.6	Metabolism	Metabolism: lipid	Metabolism: lipid: binding	lbp-8 is an ortholog of human FABP3 (fatty acid binding protein 3), FABP4 (fatty acid binding protein 4), and FABP7 (fatty acid binding protein 7)\; is predicted to have lipid binding activity.
75	WBGene00002804	Y110A7A.19	Development	Development: somatic	Development: somatic	let-630 is an ortholog of human PTCD3\; is predicted to have rRNA binding activity and ribosomal small subunit binding activity.
76	WBGene00002850	C16A3.3	Development	Development: apoptosis	Development: apoptosis	let-716 is an ortholog of human PDCD11 (programmed cell death 11)\; human PDCD11 exhibits transcription factor binding activity.
77	WBGene00003059	C48E7.3	Unassigned	Unassigned	Unassigned	lpd-2 is an ortholog of human NGDN\; is expressed in the nervous system\; human NGDN exhibits RNA binding activity.
78	WBGene00003063	R13A5.12	Ribosome	Ribosome: biogenesis	Ribosome: biogenesis	lpd-7 is an ortholog of human PES1\; is involved in lipid storage.
79	WBGene00003073	R74.1	Non-coding RNA	Non-coding RNA: tRNA	Non-coding RNA: tRNA: production	lars-1 is an ortholog of human LARS (leucyl-tRNA synthetase)\; is predicted to have ATP binding activity, aminoacyl-tRNA editing activity, and leucine-tRNA ligase activity\; is involved in negative regulation of transcription by RNA polymerase II, positive regulation of protein phosphorylation, and translation.
80	WBGene00003515	K12F2.1	Muscle function	Muscle function	Muscle function	myo-3 is an ortholog of human MYH3 (myosin heavy chain 3), MYH15 (myosin heavy chain 15), and MYH7B (myosin heavy chain 7B)\; exhibits motor activity\; is involved in locomotory behavior and positive regulation of ovulation\; localizes to the A band and striated muscle myosin thick filament\; is expressed in several tissues, including the gonad, the male, and the muscular system\; human orthologs…
81	WBGene00003554	F57C12.1	Proteolysis general	Proteolysis general: metallopeptidase	Proteolysis general: metallopeptidase	nas-38 is predicted to have metalloendopeptidase activity and zinc ion binding activity\; is expressed in the hypodermis and the reproductive system.
82	WBGene00003596	T19A6.2	mRNA functions	mRNA functions: processing	mRNA functions: processing: nuclease	ngp-1 is an ortholog of human GNL2\; is predicted to have GTP binding activity\; is expressed in the intestine, the nervous system, and the pharynx.
83	WBGene00003606	F54D1.4	Transcription factor	Transcription factor: NHR	Transcription factor: NHR	nhr-7 is predicted to have DNA-binding activity transcription factor activity, sequence-specific DNA binding activity, and zinc ion binding activity\; is expressed in the male, the pharynx, and the tail.
84	WBGene00003705	T27B7.4	Transcription factor	Transcription factor: NHR	Transcription factor: NHR	nhr-115 is predicted to have DNA-binding activity transcription factor activity, sequence-specific DNA binding activity, and zinc ion binding activity\; is involved in innate immune response.
85	WBGene00003821	K01C8.9	Ribosome	Ribosome: biogenesis	Ribosome: biogenesis	nst-1 is an ortholog of human GNL3L\; is predicted to have GTP binding activity\; is involved in germ cell development, nematode larval development, and regulation of growth\; localizes to the nucleolus and nucleoplasm\; is expressed widely.
86	WBGene00003887	T05D4.4	Neuronal function	Neuronal function: unassigned	Neuronal function: unassigned	osm-7 is involved in response to osmotic stress\; is expressed in the hypodermis.
87	WBGene00003995	K08E7.9	Transmembrane transport	Transmembrane transport: ABC	Transmembrane transport: ABC	pgp-1 is an ortholog of human ABCB1 (ATP binding cassette subfamily B member 1), ABCB11 (ATP binding cassette subfamily B member 11), and ABCB4 (ATP binding cassette subfamily B member 4)\; is predicted to have efflux transmembrane transporter activity\; is involved in several processes, including defense response to Gram-negative bacterium, innate immune response, and response to metal ion\; loc…
88	WBGene00004002	T21E8.3	Transmembrane transport	Transmembrane transport: ABC	Transmembrane transport: ABC	pgp-8 is an ortholog of human ABCB4 (ATP binding cassette subfamily B member 4), ABCB11 (ATP binding cassette subfamily B member 11), and ABCB1\; is predicted to have ATP binding activity and ATPase activity, coupled to transmembrane movement of substances\; is expressed in head neurons.
89	WBGene00004003	C47A10.1	Transmembrane transport	Transmembrane transport: ABC	Transmembrane transport: ABC	pgp-9 is an ortholog of human ABCB1 (ATP binding cassette subfamily B member 1), ABCB11 (ATP binding cassette subfamily B member 11), and ABCB4 (ATP binding cassette subfamily B member 4)\; is predicted to have efflux transmembrane transporter activity\; is expressed in the intestine, the nervous system, and the pharynx.
90	WBGene00004014	Y37E3.9	Metabolism	Metabolism: mitochondria	Metabolism: mitochondria: unassigned	phb-1 is an ortholog of human PHB\; is involved in several processes, including defecation, embryo development, and gamete generation\; localizes to the mitochondrial prohibitin complex\; is expressed in several tissues, including the alimentary system, the body wall musculature, the excretory canal, the hypodermis, and the nervous system\; human orthologs of this gene are implicated in breast ca…
91	WBGene00004015	T24H7.1	Metabolism	Metabolism: mitochondria	Metabolism: mitochondria: unassigned	phb-2 is an ortholog of human Phb2\; is involved in several processes, including defecation, embryo development, and gamete generation\; localizes to the mitochondrial prohibitin complex\; is expressed in several tissues, including the alimentary system, the body wall musculature, the excretory canal, the hypodermis, and the nervous system.
92	WBGene00004154	W01B11.5	Unassigned	Unassigned	Unassigned: prion domain	pqn-72 is enriched in the AFD, the hypodermis, and the muscle cell based on tiling array, RNA-seq, and microarray studies\; is affected by several genes including daf-16, daf-2, and daf-12 based on microarray and RNA-seq studies\; is affected by seven chemicals including 1-methylnicotinamide, D-glucose, and Zidovudine based on RNA-seq and microarray studies.
93	WBGene00004178	D2030.6	Non-coding RNA	Non-coding RNA: small RNA	Non-coding RNA: small RNA: argonaute	prg-1 is an ortholog of human PIWIL1 (piwi like RNA-mediated gene silencing 1), PIWIL3 (piwi like RNA-mediated gene silencing 3), and PIWIL4 (piwi like RNA-mediated gene silencing 4)\; exhibits 21U-RNA binding activity\; is involved in 21U-RNA metabolic process, gamete generation, and positive regulation of mitotic nuclear division\; localizes to the P granule\; is expressed in the germ line.
94	WBGene00004201	F54F2.8	Peroxisome	Peroxisome: biogenesis	Peroxisome: biogenesis	prx-19 is an ortholog of human PEX19 (peroxisomal biogenesis factor 19)\; is involved in nematode larval development\; is expressed in the pharynx.
95	WBGene00004300	F38A3.2	Extracellular material	Extracellular material: collagen	Extracellular material: collagen	ram-2 is an ortholog of human MARCO (macrophage receptor with collagenous structure)\; is predicted to be a structural constituent of cuticle\; is involved in nematode male tail tip morphogenesis and sensory organ development.
96	WBGene00004315	T23F6.4	Ribosome	Ribosome: biogenesis	Ribosome: biogenesis	rbd-1 is an ortholog of human RBM19 (RNA binding motif protein 19)\; is predicted to have RNA binding activity\; is involved in several processes, including animal organ development, collagen and cuticulin-based cuticle development, and endonucleolytic cleavage involved in rRNA processing\; localizes to the nucleolus.
97	WBGene00004322	E03A3.2	DNA	DNA: repair	DNA: repair	rcq-5 is an ortholog of human RECQL5 (RecQ like helicase 5)\; is predicted to have ATP binding activity, ATP-dependent helicase activity, and nucleic acid binding activity\; localizes to the nucleus\; is expressed widely.
98	WBGene00004394	Y57A10A.11	Extracellular material	Extracellular material: collagen	Extracellular material: collagen	rol-1 is predicted to be a structural constituent of cuticle.
99	WBGene00004782	C26E6.9	Transcription: chromatin	Transcription: chromatin modification	Transcription: chromatin modification: methyltransferase	set-2 is an ortholog of human SETD1A (SET domain containing 1A) and SETD1B (SET domain containing 1B)\; exhibits histone methyltransferase activity (H3-K4 specific)\; is involved in determination of adult lifespan, histone H3-K4 methylation, and transdifferentiation\; localizes to the nucleus\; is expressed in several tissues, including the alimentary system, the nervous system, and the reproduct…
100	WBGene00004978	Y47G6A.10	Proteolysis general	Proteolysis general: metallopeptidase	Proteolysis general: metallopeptidase	spg-7 is an ortholog of human AFG3L2 (AFG3 like matrix AAA peptidase subunit 2)\; is predicted to have metalloendopeptidase activity\; is involved in several processes, including cellular protein-containing complex assembly, defense response to Gram-negative bacterium, and regulation of gene expression\; is expressed in the germ line\; human orthologs of this gene are implicated in spastic ataxia…
101	WBGene00005016	B0491.2	Extracellular material	Extracellular material: collagen	Extracellular material: collagen	sqt-1 is an ortholog of human COLQ\; is a structural constituent of collagen and cuticulin-based cuticle\; is involved in cuticle development involved in collagen and cuticulin-based cuticle molting cycle.
102	WBGene00005092	B0547.3	Pseudogene	Pseudogene	Pseudogene	srd-14 is affected by several genes including daf-16, skn-1, and clk-1 based on RNA-seq studies\; is affected by 1-methylnicotinamide, Rotenone, and Zidovudine based on RNA-seq studies.
103	WBGene00005703	R07B5.3	Transmembrane protein	Transmembrane protein: seven transmembrane receptor	Transmembrane protein: seven transmembrane receptor: sru	sru-40 is affected by several genes including daf-16, daf-2, and hsf-1 based on microarray, RNA-seq, and tiling array studies\; is affected by Ethanol, stavudine, and resveratrol based on RNA-seq and microarray studies\; is predicted to encode a protein with the following domain: 7TM GPCR, serpentine receptor class u (Sru).
104	WBGene00006061	F30A10.5	Unassigned	Unassigned	Unassigned	stl-1 is an ortholog of human STOML2\; localizes to the mitochondrion\; is expressed in head neurons and the pharynx.
105	WBGene00006375	F26D2.2	Cell cycle	Cell cycle: chromosome dynamics	Cell cycle: chromosome dynamics: meiotic functions	syp-1 exhibits protein homodimerization activity\; is involved in positive regulation of reciprocal meiotic recombination, regulation of chromosome segregation, and synaptonemal complex assembly\; localizes to the central element\; is expressed in the germ line and the gonad.
106	WBGene00006539	T04H1.9	Cytoskeleton	Cytoskeleton: microtubule	Cytoskeleton: microtubule: tubulin	tbb-6 is an ortholog of human TUBB1 (tubulin beta 1 class VI) and TUBB8 (tubulin beta 8 class VIII)\; is predicted to have GTP binding activity and GTPase activity\; is expressed in the pharynx.
107	WBGene00006572	C06G3.11	Metabolism	Metabolism: mitochondria	Metabolism: mitochondria: translocase	tin-9.1 is an ortholog of human TIMM9 (translocase of inner mitochondrial membrane 9)\; is predicted to have metal ion binding activity\; is involved in protein import into mitochondrial inner membrane, regulation of growth, and reproduction.
108	WBGene00006573	Y66D12A.22	Metabolism	Metabolism: mitochondria	Metabolism: mitochondria: translocase	tin-10 is an ortholog of human TIMM10 (translocase of inner mitochondrial membrane 10)\; is predicted to have metal ion binding activity and protein transporter activity\; is involved in protein import into mitochondrial inner membrane, regulation of growth, and reproduction.
109	WBGene00006574	DY3.1	Metabolism	Metabolism: mitochondria	Metabolism: mitochondria: translocase	tin-13 is an ortholog of human TIMM13\; is predicted to have metal ion binding activity.
110	WBGene00006580	T23G4.1	Transcription: general machinery	Transcription: general machinery: RNA Pol II	Transcription: general machinery: RNA Pol II: TFIID	tlp-1 is an ortholog of human ZNF503 (zinc finger protein 503) and ZNF703\; is involved in positive regulation of gene expression\; is expressed in several tissues, including the alimentary system, the head, the nervous system, the tail precursor cell, and the tail spike.
111	WBGene00006617	C47D12.6	Non-coding RNA	Non-coding RNA: tRNA	Non-coding RNA: tRNA: production	tars-1 is an ortholog of human TARS (threonyl-tRNA synthetase), TARS2 (threonyl-tRNA synthetase 2, mitochondrial), and TARSL2\; is predicted to have ATP binding activity and threonine-tRNA ligase activity\; is involved in determination of adult lifespan\; is expressed in the anal depressor muscle, the body wall musculature, the intestine, and the pharynx\; human orthologs of this gene are implica…
112	WBGene00006651	R05H5.8	Non-coding RNA	Non-coding RNA: ncRNA	Non-coding RNA: ncRNA	tts-2 is enriched in the intestine and the nervous system based on microarray studies\; is affected by several genes including daf-16, daf-2, and skn-1 based on tiling array, RNA-seq, and microarray studies\; is affected by twelve chemicals including Ethanol, methylmercury hydroxide, and 1-methylnicotinamide based on RNA-seq and microarray studies.
113	WBGene00006662	F22B7.7	Transmembrane transport	Transmembrane transport: potassium channel	Transmembrane transport: potassium channel	twk-7 is an ortholog of human KCNK17 (potassium two pore domain channel subfamily K member 17) and KCNK5 (potassium two pore domain channel subfamily K member 5)\; is predicted to have potassium channel activity\; is expressed in the nervous system.
114	WBGene00006739	C41C4.6	Protein modification	Protein modification: SUMO	Protein modification: SUMO	ulp-4 is predicted to have cysteine-type peptidase activity\; is involved in protein desumoylation\; localizes to the mitochondrial matrix\; is expressed in the HSNL, the HSNR, the body wall musculature, the hypodermis, and the pharynx.
115	WBGene00006757	F27D9.1	Neuronal function	Neuronal function: synaptic function	Neuronal function: synaptic function: vesicle trafficking	unc-18 is an ortholog of human STXBP1 and STXBP2\; exhibits syntaxin binding activity\; is involved in cholinergic synaptic transmission, positive regulation of neurotransmitter secretion, and synaptic vesicle docking\; localizes to the axon\; is expressed in head neurons and ventral cord neurons\; human orthologs of this gene are implicated in early infantile epileptic encephalopathy, familial h…
116	WBGene00006924	F56D12.5	mRNA functions	mRNA functions: binding	mRNA functions: binding: unassigned	vig-1 is an ortholog of human HABP4 and SERBP1\; localizes to the RISC complex\; is expressed in several tissues, including the alimentary system, the epithelial system, the excretory cell, the nervous system, and the reproductive system.
117	WBGene00006935	ZC513.4	Non-coding RNA	Non-coding RNA: tRNA	Non-coding RNA: tRNA: production	vars-1 is an ortholog of human VARS2 (valyl-tRNA synthetase 2, mitochondrial)\; is predicted to have ATP binding activity, aminoacyl-tRNA editing activity, and valine-tRNA ligase activity\; human orthologs of this gene are implicated in combined oxidative phosphorylation deficiency.
118	WBGene00006952	ZK377.1	Signaling	Signaling: hedgehog-like	Signaling: hedgehog-like	wrt-6 is predicted to have peptidase activity\; is expressed in the epithelial system, the nervous system, and the sensillum.
119	WBGene00006968	K08F11.4	Non-coding RNA	Non-coding RNA: tRNA	Non-coding RNA: tRNA: production	yars-2 is an ortholog of human YARS2 (tyrosyl-tRNA synthetase 2)\; is predicted to have ATP binding activity and tyrosine-tRNA ligase activity\; human orthologs of this gene are implicated in myopathy, lactic acidosis, and sideroblastic anemia.
120	WBGene00007000	Y71H2AM.23	Metabolism	Metabolism: mitochondria	Metabolism: mitochondria: gene expression	tufm-1 is an ortholog of human TUFM\; is predicted to have GTP binding activity, GTPase activity, and translation elongation factor activity\; human orthologs of this gene are implicated in combined oxidative phosphorylation deficiency.
121	WBGene00007001	C43E11.4	Metabolism	Metabolism: mitochondria	Metabolism: mitochondria: gene expression	tufm-2 is an ortholog of human TUFM\; is predicted to have GTP binding activity, GTPase activity, and translation elongation factor activity.
122	WBGene00007050	F18C5.3	Proteolysis proteasome	Proteolysis proteasome: unassigned	Proteolysis proteasome: unassigned	utp-20 is an ortholog of human UTP20 (UTP20, small subunit processome component)\; human UTP20 exhibits RNA binding activity.
123	WBGene00007073	AC3.8	Stress response	Stress response: detoxification	Stress response: detoxification: ugt	ugt-2 is an ortholog of human UGT3A1 (UDP glycosyltransferase family 3 member A1) and UGT3A2 (UDP glycosyltransferase family 3 member A2)\; is predicted to have transferase activity, transferring hexosyl groups.
124	WBGene00007101	B0024.11	mRNA functions	mRNA functions: binding	mRNA functions: binding: unassigned	B0024.11 is an ortholog of human PUS7 (pseudouridine synthase 7)\; is predicted to have RNA binding activity and pseudouridine synthase activity.
125	WBGene00007113	B0035.15	Metabolism	Metabolism: mitochondria	Metabolism: mitochondria: complex I	B0035.15 is an ortholog of human NDUFAF4 (NADH:ubiquinone oxidoreductase complex assembly factor 4)\; localizes to the mitochondrion.
126	WBGene00007162	B0391.5	Proteolysis proteasome	Proteolysis proteasome: E3	Proteolysis proteasome: E3: F box	fbxa-153 is enriched in the germ line, the nervous system, and the pharynx based on tiling array, RNA-seq, and microarray studies\; is affected by several genes including daf-16, clk-1, and eat-2 based on microarray, RNA-seq, and tiling array studies\; is affected by seven chemicals including Alovudine, Zidovudine, and fluoranthene based on RNA-seq and microarray studies\; is predicted to encode …
127	WBGene00007194	B0491.7	Protein modification	Protein modification: unassigned	Protein modification: unassigned	B0491.7 is an ortholog of human Dph5\; is predicted to have diphthine synthase activity.
128	WBGene00007231	C01G10.4	Unassigned	Unassigned	Unassigned: regulated by multiple stresses	C01G10.4 is enriched in the male based on microarray studies\; is affected by several genes including daf-16, daf-2, and skn-1 based on microarray, tiling array, and RNA-seq studies\; is affected by ten chemicals including methylmercuric chloride, Mercuric Chloride, and Tunicamycin based on microarray and RNA-seq studies.
129	WBGene00007232	C01G10.5	Unassigned	Unassigned	Unassigned: regulated by multiple stresses	C01G10.5 is enriched in the nervous system based on tiling array studies\; is affected by several genes including daf-16, skn-1, and daf-12 based on tiling array, RNA-seq, and microarray studies\; is affected by nine chemicals including tryptophan, Tunicamycin, and bisphenol A based on microarray and RNA-seq studies.
130	WBGene00007250	C01G12.10	Unassigned	Unassigned	Unassigned	nspb-8 is affected by several genes including clk-1, eat-2, and alg-1 based on tiling array, RNA-seq, and microarray studies\; is affected by hydrogen sulfide, D-glucose, and Triclosan based on microarray and RNA-seq studies\; is predicted to encode a protein with the following domain: Protein of unknown function DUF1459.
131	WBGene00007330	C05C10.3	Metabolism	Metabolism: unassigned	Metabolism: unassigned	C05C10.3 is an ortholog of human OXCT1 and OXCT2\; is predicted to have 3-oxoacid CoA-transferase activity\; localizes to the mitochondrion\; is expressed in the anal depressor muscle, the body wall musculature, the pharynx, and the reproductive system.
132	WBGene00007541	C12D8.14	Stress response	Stress response: pathogen	Stress response: pathogen: NLP-like	fipr-4 is enriched in the germ line based on RNA-seq studies\; is affected by several genes including daf-16, skn-1, and daf-12 based on RNA-seq and microarray studies\; is affected by four chemicals including manganese chloride, D-glucose, and Zidovudine based on RNA-seq and microarray studies.
133	WBGene00007543	C12D8.16	Unassigned	Unassigned	Unassigned: regulated by multiple stresses	fipr-7 is enriched in the CEM, the HOB, the IL2 neuron, the germ line, and the ray neuron type B based on RNA-seq studies\; is affected by several genes including daf-16, daf-12, and clk-1 based on RNA-seq and microarray studies\; is affected by six chemicals including methylmercury hydroxide, manganese chloride, and multi-walled carbon nanotube based on RNA-seq studies.
134	WBGene00007544	C12D8.17	Unassigned	Unassigned	Unassigned: regulated by multiple stresses	fipr-6 is affected by several genes including daf-16, skn-1, and daf-12 based on RNA-seq and microarray studies\; is affected by D-glucose and Zidovudine based on RNA-seq studies.
135	WBGene00007555	C14A4.1	Metabolism	Metabolism: nucleotide	Metabolism: nucleotide	dohh-1 is an ortholog of human DOHH\; is predicted to have cofactor binding activity, deoxyhypusine monooxygenase activity, and iron ion binding activity\; is expressed in the head and the intestine.
136	WBGene00007564	C14A4.14	Metabolism	Metabolism: mitochondria	Metabolism: mitochondria: ribosome	mrps-22 is an ortholog of human MRPS22 (mitochondrial ribosomal protein S22)\; human orthologs of this gene are implicated in combined oxidative phosphorylation deficiency\; is predicted to encode a protein with the following domain: Ribosomal protein S22, mitochondrial.
137	WBGene00007586	C14C10.3	Unassigned	Unassigned	Unassigned	ril-2 is enriched in the body wall muscle cell, the coelomocyte, the excretory cell, the intestine, and the reproductive system based on tiling array and RNA-seq studies\; is affected by several genes including daf-16, daf-2, and daf-12 based on microarray, tiling array, and RNA-seq studies\; is affected by eight chemicals including Cry5B, Alovudine, and stavudine based on RNA-seq and microarray …
138	WBGene00007617	C15H11.9	Ribosome	Ribosome: subunit	Ribosome: subunit	rrbs-1 is an ortholog of human RRS1\; human RRS1 exhibits 5S rRNA binding activity.
139	WBGene00007660	C17H1.7	Unassigned	Unassigned	Unassigned: ALS2cr12 domain	pals-6 is enriched in dopaminergic neurons, the OLL, the PVD, and the intestine based on microarray, tiling array, and RNA-seq studies\; is affected by several genes including daf-16, daf-2, and glp-1 based on microarray, tiling array, and RNA-seq studies\; is affected by nine chemicals including Nitric Oxide, D-glucose, and Sodium Chloride based on RNA-seq and microarray studies\; is predicted t…
140	WBGene00007840	C31C9.6	Cytoskeleton	Cytoskeleton: actin function	Cytoskeleton: actin function: binding	C31C9.6 is an ortholog of human WAS (Wiskott-Aldrich syndrome) and WASL (Wiskott-Aldrich syndrome like)\; human WAS exhibits SH3 domain binding activity, enzyme binding activity, and identical protein binding activity.
141	WBGene00007859	C32A3.2	Metabolism	Metabolism: mitochondria	Metabolism: mitochondria: ribosome	mrps-31 is an ortholog of human MRPS31 (mitochondrial ribosomal protein S31)\; is predicted to be a structural constituent of ribosome.
142	WBGene00007927	C34C12.8	Metabolism	Metabolism: mitochondria	Metabolism: mitochondria: unassigned	C34C12.8 is an ortholog of human GRPEL1 (GrpE like 1, mitochondrial) and GRPEL2\; is predicted to have adenyl-nucleotide exchange factor activity, chaperone binding activity, and protein homodimerization activity\; localizes to the mitochondrion.
143	WBGene00008005	C38D4.4	Unassigned	Unassigned	Unassigned: regulated by multiple stresses	C38D4.4 is enriched in the AFD and the germ line based on tiling array and RNA-seq studies\; is affected by several genes including daf-16, daf-2, and glp-1 based on tiling array, RNA-seq, and microarray studies\; is affected by twelve chemicals including manganese chloride, Alovudine, and stavudine based on RNA-seq and microarray studies.
144	WBGene00008010	C38D9.2	Unassigned	Unassigned	Unassigned	C38D9.2 is expressed in the intestinal cell.
145	WBGene00008205	C49F5.1	Metabolism	Metabolism: 1CC	Metabolism: 1CC: methionine	sams-1 is an ortholog of human MAT1A and MAT2A\; is predicted to have ATP binding activity, metal ion binding activity, and methionine adenosyltransferase activity\; is involved in negative regulation of lipid storage\; is expressed in the body wall musculature, the dorsal nerve cord, and the ventral nerve cord.
146	WBGene00008219	C50B6.3	Unassigned	Unassigned	Unassigned: regulated by multiple stresses	C50B6.3 is enriched in the AB, the body wall muscle cell, the germ line, and the nervous system based on tiling array, RNA-seq, and microarray studies\; is affected by several genes including daf-2, glp-1, and age-1 based on microarray and RNA-seq studies\; is affected by twelve chemicals including manganese chloride, D-glucose, and Alovudine based on RNA-seq and microarray studies.
147	WBGene00008225	C50B8.3	Metabolism	Metabolism: mitochondria	Metabolism: mitochondria: complex I	nuaf-1 is an ortholog of human NDUFAF1 (NADH:ubiquinone oxidoreductase complex assembly factor 1)\; is involved in mitochondrial respiratory chain complex I assembly\; human orthologs of this gene are implicated in mitochondrial complex I deficiency.
148	WBGene00008296	C54D10.1	Stress response	Stress response: heavy metal	Stress response: heavy metal	cdr-2 is an ortholog of human FAXC\; is involved in regulation of protein deneddylation and stress response to cadmium ion\; is expressed in several tissues, including the alimentary system, the nervous system, and the reproductive system.
149	WBGene00008401	D2005.6	Transmembrane protein	Transmembrane protein: unassigned	Transmembrane protein: unassigned	D2005.6 is an ortholog of human MARVELD1 (MARVEL domain containing 1), MAL2 (mal, T cell differentiation protein 2 (gene\/pseudogene)), and MAL (mal, T cell differentiation protein) and members of the human CMTM (CKLF like MARVEL transmembrane domain containing) gene family including CMTM4, CMTM6, and CMTM8\; is predicted to encode a protein with the following domain: Marvel domain.
150	WBGene00008409	D2023.5	Metabolism	Metabolism: unassigned	Metabolism: unassigned	mpst-1 is an ortholog of human MPST and tst\; is predicted to have thiosulfate sulfurtransferase activity.
151	WBGene00008410	D2023.6	Signaling	Signaling: unassigned	Signaling: unassigned	D2023.6 is an ortholog of human ADCK1\; is predicted to encode a protein with the following domains: UbiB domain and Protein kinase-like domain superfamily.
152	WBGene00008456	E02H1.2	Metabolism	Metabolism: mitochondria	Metabolism: mitochondria: chaperone	eral-1 is an ortholog of human ERAL1\; is predicted to have GTP binding activity and RNA binding activity.
153	WBGene00008477	E03H4.10	Stress response	Stress response: C-type Lectin	Stress response: C-type Lectin	clec-17 is an ortholog of human CLEC3A (C-type lectin domain family 3 member A) and CLEC3B (C-type lectin domain family 3 member B)\; is predicted to have carbohydrate binding activity.
154	WBGene00008514	F02A9.4	Metabolism	Metabolism: unassigned	Metabolism: unassigned	mrpl-44 is an ortholog of human MCCC2\; is predicted to have ATP binding activity, methylcrotonoyl-CoA carboxylase activity, and ribonuclease III activity\; localizes to the cytoplasm\; is expressed in metacorpus and the terminal bulb\; human orthologs of this gene are implicated in 3-Methylcrotonyl-CoA carboxylase deficiency.
155	WBGene00008698	F11D11.3	Stress response	Stress response: pathogen	Stress response: pathogen: unassigned	F11D11.3 is involved in innate immune response.
156	WBGene00008810	F14F7.3	Stress response	Stress response: detoxification	Stress response: detoxification: CYP	cyp-13A12 is predicted to have heme binding activity, iron ion binding activity, and oxidoreductase activity\; is expressed in the marginal cell.
157	WBGene00008816	F14F8.8	Unassigned	Unassigned	Unassigned: regulated by multiple stresses	F14F8.8 is enriched in the body wall muscle cell, the germ line, the hypodermis, and the nervous system based on tiling array and RNA-seq studies\; is affected by several genes including skn-1, clk-1, and eat-2 based on microarray and RNA-seq studies\; is affected by five chemicals including Mercuric Chloride, Tunicamycin, and Sodium Chloride based on microarray and RNA-seq studies.
158	WBGene00008851	F15B9.8	Unassigned	Unassigned	Unassigned: regulated by multiple stresses	F15B9.8 is enriched in several tissues, including the AFD, the alimentary system, the germline precursor cell, the hypodermis, and the somatic gonad precursor based on tiling array and RNA-seq studies\; is affected by several genes including daf-16, daf-2, and daf-12 based on microarray and RNA-seq studies\; is affected by twenty-one chemicals including Ethanol, Nitric Oxide, and methylmercury hy…
159	WBGene00008857	F15D3.7	Metabolism	Metabolism: mitochondria	Metabolism: mitochondria: translocase	timm-23 is an ortholog of human TIMM23 (translocase of inner mitochondrial membrane 23) and TIMM23B (translocase of inner mitochondrial membrane 23 homolog B)\; is predicted to have mitochondrion targeting sequence binding activity and protein transmembrane transporter activity\; is involved in protein import into mitochondrial matrix\; is expressed in the pharynx.
160	WBGene00008860	F15D4.3	Metabolism	Metabolism: mitochondria	Metabolism: mitochondria: unassigned	romo-1 is an ortholog of human ROMO1\; is predicted to encode a protein with the following domain: Romo1\/Mgr2.
161	WBGene00008862	F15D4.5	Unassigned	Unassigned	Unassigned	F15D4.5 is expressed in the g1AL, the g1AR, the g2L, and the g2R.
162	WBGene00008905	F17B5.1	Unassigned	Unassigned	Unassigned: regulated by multiple stresses	F17B5.1 is an ortholog of human NXNL2 (nucleoredoxin like 2)\; is predicted to encode a protein with the following domains: Thioredoxin-like fold and Thioredoxin-like superfamily.
163	WBGene00008985	F20G2.1	Metabolism	Metabolism: short chain dehydrogenase	Metabolism: short chain dehydrogenase	F20G2.1 is enriched in the intestine based on RNA-seq studies\; is affected by several genes including daf-16, glp-1, and age-1 based on microarray, tiling array, and RNA-seq studies\; is affected by fourteen chemicals including Heme, tryptophan, and Rotenone based on microarray and RNA-seq studies\; is predicted to encode a protein with the following domains: Short-chain dehydrogenase\/reductase…
164	WBGene00009028	F21H7.2	Unassigned	Unassigned	Unassigned: regulated by multiple stresses	F21H7.2 is enriched in the coelomocyte, the germ line, the male, and the muscle cell based on tiling array, RNA-seq, and microarray studies\; is affected by several genes including daf-16, daf-2, and daf-12 based on microarray and RNA-seq studies\; is affected by fourteen chemicals including Ethanol, nicotinic acid, and methylmercuric chloride based on RNA-seq and microarray studies.
165	WBGene00009036	F22B3.5	Transmembrane protein	Transmembrane protein: unassigned	Transmembrane protein: unassigned	F22B3.5 is affected by cyc-1 and clk-1 based on microarray studies.
166	WBGene00009038	F22B3.7	Unassigned	Unassigned	Unassigned: regulated by multiple stresses	F22B3.7 is affected by several genes including clk-1, sir-2.1, and isp-1 based on microarray, tiling array, and RNA-seq studies\; is affected by six chemicals including hydrogen sulfide, D-glucose, and Alovudine based on microarray and RNA-seq studies\; is predicted to encode a protein with the following domain: PAN-3 domain.
167	WBGene00009054	F22D6.9	Signaling	Signaling: phosphatase	Signaling: phosphatase: unassigned	F22D6.9 is an ortholog of human PPP1CB (protein phosphatase 1 catalytic subunit beta)\; is predicted to have phosphoprotein phosphatase activity.
168	WBGene00009061	F22G12.1	Unassigned	Unassigned	Unassigned: ALS2cr12 domain	pals-14 is enriched in dopaminergic neurons and the intestine based on tiling array and RNA-seq studies\; is affected by several genes including daf-16, daf-2, and glp-1 based on tiling array, microarray, and RNA-seq studies\; is affected by Nitric Oxide, Ethanol, and Colistin based on RNA-seq and microarray studies\; is predicted to encode a protein with the following domain: Amyotrophic lateral…
169	WBGene00009090	F23D12.6	Transmembrane protein	Transmembrane protein: unassigned	Transmembrane protein: unassigned	fipr-3 is affected by several genes including daf-16, skn-1, and daf-12 based on microarray and RNA-seq studies\; is affected by five chemicals including 1-methylnicotinamide, manganese chloride, and D-glucose based on RNA-seq studies.
170	WBGene00009160	F26E4.5	Signaling	Signaling: Y kinase	Signaling: Y kinase	F26E4.5 is an ortholog of human FER (FER tyrosine kinase) and FES (FES proto-oncogene, tyrosine kinase)\; is predicted to have ATP binding activity and non-membrane spanning protein tyrosine kinase activity.
171	WBGene00009211	F28D1.1	Unassigned	Unassigned	Unassigned	wdr-46 is an ortholog of human WDR46 (WD repeat domain 46)\; localizes to the nucleolus\; is expressed in the body wall musculature, the germ line, the head, the hypodermis, and the intestine.
172	WBGene00009221	F28F8.2	Metabolism	Metabolism: lipid	Metabolism: lipid: fatty acid	acs-2 is an ortholog of human ACSF2 (acyl-CoA synthetase 2)\; is predicted to have catalytic activity\; is involved in fatty acid metabolic process\; localizes to the mitochondrion\; is expressed in the alimentary system, the digestive tract, the hypodermis, the muscular system, and the nervous system.
173	WBGene00009246	F29C12.4	Metabolism	Metabolism: mitochondria	Metabolism: mitochondria: gene expression	gfm-1 is an ortholog of human GFM1\; is predicted to have GTPase activity and translation elongation factor activity\; human orthologs of this gene are implicated in combined oxidative phosphorylation deficiency.
174	WBGene00009247	F29C12.5	Unassigned	Unassigned	Unassigned: BTB and MATH domain	bath-45 is enriched in the germ line based on RNA-seq studies\; is affected by several genes including daf-2, clk-1, and elt-2 based on tiling array, microarray, and RNA-seq studies\; is affected by seven chemicals including aldicarb, hydrogen sulfide, and D-glucose based on microarray and RNA-seq studies\; is predicted to encode a protein with the following domains: BTB\/POZ domain, MATH\/TRAF d…
175	WBGene00009308	F32A11.3	Unassigned	Unassigned	Unassigned: regulated by multiple stresses	F32A11.3 is enriched in the germ line and the male based on RNA-seq studies\; is affected by several genes including daf-2, age-1, and dpy-10 based on microarray, RNA-seq, and tiling array studies\; is affected by twenty chemicals including Ethanol, methylmercury hydroxide, and 1-methylnicotinamide based on RNA-seq and microarray studies.
176	WBGene00009380	F34H10.3	Unassigned	Unassigned	Unassigned: regulated by multiple stresses	F34H10.3 is enriched in the AFD, the ASER, the OLL, and the PVD based on microarray and RNA-seq studies\; is affected by several genes including daf-2, daf-12, and dpy-10 based on microarray, tiling array, and RNA-seq studies\; is affected by five chemicals including Cry5B, levamisole, and Sodium Chloride based on RNA-seq and microarray studies.
177	WBGene00009395	F35C5.7	Stress response	Stress response: C-type Lectin	Stress response: C-type Lectin	clec-64 is predicted to have carbohydrate binding activity\; is expressed in head neurons and the male.
178	WBGene00009398	F35C5.10	Unassigned	Unassigned	Unassigned	nspb-11 is affected by several genes including skn-1, lin-4, and lin-14 based on tiling array, RNA-seq, and microarray studies\; is affected by nine chemicals including 1-methylnicotinamide, Rotenone, and multi-walled carbon nanotube based on RNA-seq and microarray studies\; is predicted to encode a protein with the following domain: Protein of unknown function DUF1459.
179	WBGene00009710	F44G3.10	Cytoskeleton	Cytoskeleton: claudin	Cytoskeleton: claudin	F44G3.10 is involved in innate immune response.
180	WBGene00009711	F44G4.1	Ribosome	Ribosome: biogenesis	Ribosome: biogenesis	F44G4.1 is an ortholog of human RPF1\; human RPF1 exhibits RNA binding activity.
181	WBGene00009734	F45G2.8	Metabolism	Metabolism: mitochondria	Metabolism: mitochondria: unassigned	F45G2.8 is an ortholog of human PAM16 (presequence translocase associated motor 16)\; is predicted to encode a protein with the following domains: Mitochondrial import inner membrane translocase subunit Tim16 and Chaperone J-domain superfamily.
182	WBGene00009803	F47B8.2	Transmembrane protein	Transmembrane protein: unassigned	Transmembrane protein: unassigned	F47B8.2 is enriched in several tissues, including the hypodermis, the muscle cell, and the nervous system based on tiling array, RNA-seq, and microarray studies\; is affected by several genes including daf-16, daf-2, and glp-1 based on microarray, tiling array, and RNA-seq studies\; is affected by twenty-one chemicals including Ethanol, methylmercuric chloride, and Mercuric Chloride based on RNA-…
183	WBGene00009807	F47B8.6	Proteolysis general	Proteolysis general: metallopeptidase	Proteolysis general: metallopeptidase	pepm-1 is expressed in the vulC, the vulD, the vulE, and the vulF.
184	WBGene00009872	F49C12.2	Unassigned	Unassigned	Unassigned: regulated by multiple stresses	F49C12.2 is enriched in the ventral nerve cord based on tiling array studies\; is affected by several genes including clk-1, npr-1, and prg-1 based on tiling array, RNA-seq, and microarray studies\; is affected by seven chemicals including Ethanol, tryptophan, and resveratrol based on RNA-seq and microarray studies\; is predicted to encode a protein with the following domain: Methyltransferase Fk…
185	WBGene00009937	F52F12.4	Nucleic acid	Nucleic acid: binding	Nucleic acid: binding: zinc finger	lsl-1 is an ortholog of human ZNF683 (zinc finger protein 683)\; is predicted to have nucleic acid binding activity.
186	WBGene00009963	F53B6.8	Unassigned	Unassigned	Unassigned: regulated by multiple stresses	fipr-26 is enriched in dopaminergic neurons, the cephalic sheath cell, the excretory cell, the hypodermis, and the intestine based on tiling array studies\; is affected by several genes including daf-16, daf-2, and daf-12 based on microarray, tiling array, and RNA-seq studies\; is affected by seventeen chemicals including methylmercuric chloride, Rotenone, and multi-walled carbon nanotube based o…
187	WBGene00009983	F53F1.5	Extracellular material	Extracellular material: cuticlin	Extracellular material: cuticlin	cut-2 is predicted to be a structural constituent of cuticle.
188	WBGene00009993	F53F4.11	Metabolism	Metabolism: mitochondria	Metabolism: mitochondria: ribosome	F53F4.11 is an ortholog of human RSL1D1\; human RSL1D1 exhibits mRNA 3'-UTR binding activity and mRNA 5'-UTR binding activity.
189	WBGene00010015	F54B3.3	Metabolism	Metabolism: mitochondria	Metabolism: mitochondria: unassigned	atad-3 is an ortholog of human ATAD3A (ATPase family, AAA domain containing 3A) and ATAD3B (ATPase family, AAA domain containing 3B)\; is predicted to have ATP binding activity\; is involved in mitochondrion organization\; localizes to the mitochondrion.
190	WBGene00010042	F54C9.6	Metabolism	Metabolism: mitochondria	Metabolism: mitochondria: chaperone	bcs-1 is an ortholog of human BCS1L (BCS1 homolog, ubiquinol-cytochrome c reductase complex chaperone)\; is predicted to have ATP binding activity.
191	WBGene00010094	F55C5.5	Metabolism	Metabolism: mitochondria	Metabolism: mitochondria: gene expression	tsfm-1 is an ortholog of human TSFM\; is predicted to have translation elongation factor activity\; human orthologs of this gene are implicated in combined oxidative phosphorylation deficiency.
192	WBGene00010127	F55G11.7	Stress response	Stress response: pathogen	Stress response: pathogen: CUB	F55G11.7 is involved in innate immune response\; is expressed in amphid neurons, head neurons, phasmid neurons, the intestine, and the rectal gland cell.
193	WBGene00010215	F57G8.6	Transcription factor	Transcription factor: NHR	Transcription factor: NHR	nhr-193 is predicted to have DNA-binding activity transcription factor activity, sequence-specific DNA binding activity, and zinc ion binding activity.
194	WBGene00010238	F58B4.5	Unassigned	Unassigned	Unassigned: regulated by multiple stresses	F58B4.5 is enriched in the intestine based on tiling array, RNA-seq, and microarray studies\; is affected by several genes including daf-16, daf-2, and daf-12 based on microarray, proteomic, and RNA-seq studies\; is affected by sixteen chemicals including tryptophan, 1-methylnicotinamide, and nicotinic acid based on microarray and RNA-seq studies\; is predicted to encode a protein with the follow…
195	WBGene00010273	F58G6.2	Transmembrane protein	Transmembrane protein: seven transmembrane receptor	Transmembrane protein: seven transmembrane receptor: srm	srm-3 is affected by several genes including daf-16, daf-2, and age-1 based on microarray, tiling array, and RNA-seq studies\; is affected by ten chemicals including multi-walled carbon nanotube, D-glucose, and Cry5B based on RNA-seq and microarray studies\; is predicted to encode a protein with the following domain: 7TM GPCR, serpentine receptor class r (Str).
196	WBGene00010289	F58H1.6	Transmembrane protein	Transmembrane protein: unassigned	Transmembrane protein: unassigned	F58H1.6 is enriched in the male based on RNA-seq studies\; is affected by several genes including daf-2, age-1, and daf-12 based on microarray and RNA-seq studies\; is affected by thirteen chemicals including nicotinic acid, Tunicamycin, and manganese chloride based on RNA-seq and microarray studies.
197	WBGene00010303	F59A2.3	Unassigned	Unassigned	Unassigned	cri-3 is an ortholog of human C1QBP\; human C1QBP exhibits several functions, including complement component C1q binding activity, hyaluronic acid binding activity, and kininogen binding activity.
198	WBGene00010363	H04D03.2	Unassigned	Unassigned	Unassigned	H04D03.2 is predicted to have methylated histone binding activity.
199	WBGene00010435	JC8.2	Development	Development: general	Development: general	JC8.2 is an ortholog of human PWP1 (PWP1 homolog, endonuclein)\; is predicted to encode a protein with the following domains: WD40 repeat, WD40\/YVTN repeat-like-containing domain superfamily, and WD40-repeat-containing domain superfamily.
200	WBGene00010437	JC8.5	Metabolism	Metabolism: mitochondria	Metabolism: mitochondria: complex IV	cox-11 is an ortholog of human COX11 (cytochrome c oxidase copper chaperone COX11)\; is predicted to have copper ion binding activity\; is expressed in the intestine and the nervous system.
201	WBGene00010468	K01D12.9	Unassigned	Unassigned	Unassigned: regulated by multiple stresses	K01D12.9 is enriched in the AFD, the ASER, the germline precursor cell, and the intestine based on tiling array and RNA-seq studies\; is affected by several genes including daf-16, daf-2, and age-1 based on microarray, tiling array, and RNA-seq studies\; is affected by eighteen chemicals including Heme, methylmercury hydroxide, and 1-methylnicotinamide based on microarray and RNA-seq studies.
202	WBGene00010470	K01D12.11	Stress response	Stress response: heavy metal	Stress response: heavy metal	cdr-4 is an ortholog of human FAXC\; is involved in stress response to cadmium ion\; localizes to the lysosome\; is expressed in the pm5, the pm6, and the pm7.
203	WBGene00010473	K01D12.14	Transmembrane protein	Transmembrane protein: unassigned	Transmembrane protein: unassigned	hrg-2 is an ortholog of human FAXC\; exhibits heme binding activity\; is expressed in the hypodermis.
204	WBGene00010627	K07C5.4	Ribosome	Ribosome: subunit	Ribosome: subunit	nol-56 is an ortholog of human Nop56\; human orthologs of this gene are implicated in spinocerebellar ataxia type 36\; human NOP56 exhibits histone methyltransferase binding activity and snoRNA binding activity.
205	WBGene00010632	K07C5.9	Unassigned	Unassigned	Unassigned	K07C5.9 is expressed in the amphid sensillum, the head, the intestine, and the nervous system.
206	WBGene00010705	K09A11.2	Stress response	Stress response: detoxification	Stress response: detoxification: CYP	cyp-14A1 is an ortholog of human CYP2C18 (cytochrome P450 family 2 subfamily C member 18), CYP2F1 (cytochrome P450 family 2 subfamily F member 1), and CYP2E1 (cytochrome P450 family 2 subfamily E member 1)\; is predicted to have heme binding activity, iron ion binding activity, and oxidoreductase activity\; human orthologs of this gene are implicated in hereditary spastic paraplegia 56, lung canc…
207	WBGene00010753	K10G4.4	Pseudogene	Pseudogene	Pseudogene	K10G4.4 is affected by several genes including clk-1, pgl-1, and lin-15B based on microarray and RNA-seq studies\; is affected by resveratrol based on microarray studies.
208	WBGene00010754	K10G4.5	Unassigned	Unassigned	Unassigned: regulated by multiple stresses	K10G4.5 is affected by several genes including daf-16, daf-2, and daf-12 based on microarray, tiling array, and RNA-seq studies\; is affected by methylmercuric chloride and Tunicamycin based on microarray studies\; is predicted to encode a protein with the following domains: F-box domain and Domain of unknown function DUF38, Caenorhabditis species.
209	WBGene00010760	K10H10.4	Unassigned	Unassigned	Unassigned: regulated by multiple stresses	K10H10.4 is enriched in the ASER, the hypodermis, and the pharyngeal muscle cell based on tiling array and RNA-seq studies\; is affected by several genes including daf-16, skn-1, and daf-12 based on microarray, tiling array, and RNA-seq studies\; is affected by fourteen chemicals including 1-methylnicotinamide, nicotinic acid, and Rotenone based on RNA-seq and microarray studies.
210	WBGene00010771	K11D2.5	Metabolism	Metabolism: mitochondria	Metabolism: mitochondria: gene expression	K11D2.5 is an ortholog of human MTERF4\; is predicted to have double-stranded DNA binding activity.
211	WBGene00010790	K12G11.3	Metabolism	Metabolism: mitochondria	Metabolism: mitochondria: unassigned	sodh-1 is predicted to have alcohol dehydrogenase (NAD) activity and metal ion binding activity\; is involved in defense response to Gram-positive bacterium\; is expressed in the hypodermis, the muscle cell, and the nervous system.
212	WBGene00010887	M7.12	Unassigned	Unassigned	Unassigned	M7.12 is enriched in the AFD, the PLM, the hypodermis, the intestine, and the ventral nerve cord based on tiling array, RNA-seq, and microarray studies\; is affected by several genes including daf-16, daf-2, and daf-12 based on microarray, tiling array, and RNA-seq studies\; is affected by four chemicals including hydrogen sulfide, bisphenol A, and levamisole based on microarray and RNA-seq studi…
213	WBGene00010896	M28.5	Transcription factor	Transcription factor: unassigned	Transcription factor: unassigned	M28.5 is an ortholog of human SNU13 (small nuclear ribonucleoprotein 13)\; is predicted to have RNA binding activity.
214	WBGene00010904	M88.1	Stress response	Stress response: detoxification	Stress response: detoxification: ugt	ugt-62 is an ortholog of human UGT1A6 (UDP glucuronosyltransferase family 1 member A6), UGT1A5 (UDP glucuronosyltransferase family 1 member A5), and UGT3A2 (UDP glycosyltransferase family 3 member A2)\; is predicted to have glucuronosyltransferase activity.
215	WBGene00010905	M88.2	Metabolism	Metabolism: mitochondria	Metabolism: mitochondria: ribosome	mrps-34 is an ortholog of human MRPS34 (mitochondrial ribosomal protein S34)\; is predicted to be a structural constituent of ribosome.
216	WBGene00011009	R04D3.1	Stress response	Stress response: detoxification	Stress response: detoxification: CYP	cyp-14A4 is an ortholog of human CYP2C18 (cytochrome P450 family 2 subfamily C member 18), CYP2F1 (cytochrome P450 family 2 subfamily F member 1), and CYP2E1 (cytochrome P450 family 2 subfamily E member 1)\; is predicted to have heme binding activity, iron ion binding activity, and oxidoreductase activity\; human orthologs of this gene are implicated in hereditary spastic paraplegia 56, lung canc…
217	WBGene00011052	R06B9.1	Signaling	Signaling: heteromeric G protein	Signaling: heteromeric G protein: arrestin	arrd-11 is an ortholog of human ARRDC1 (arrestin domain containing 1)\; human ARRDC1 exhibits several functions, including arrestin family protein binding activity, identical protein binding activity, and protein binding activity, bridging involved in substrate recognition for ubiquitination.
218	WBGene00011156	R09B3.3	mRNA functions	mRNA functions: binding	mRNA functions: binding: RBM	rbm-3.2 is predicted to have RNA binding activity.
219	WBGene00011247	R11D1.9	Metabolism	Metabolism: mitochondria	Metabolism: mitochondria: ribosome	mrpl-49 is an ortholog of human MRPL49 (mitochondrial ribosomal protein L49)\; is predicted to be a structural constituent of ribosome.
220	WBGene00011336	T01E8.9	Proteolysis proteasome	Proteolysis proteasome: unassigned	Proteolysis proteasome: unassigned	ubxn-5 is enriched in the male based on RNA-seq studies\; is affected by several genes including daf-2, hsf-1, and eat-2 based on microarray and RNA-seq studies\; is affected by four chemicals including Ethanol, methylmercuric chloride, and Sodium Chloride based on RNA-seq and microarray studies\; is predicted to encode a protein with the following domains: UBX domain and Ubiquitin-like domain su…
221	WBGene00011412	T04A8.11	Metabolism	Metabolism: mitochondria	Metabolism: mitochondria: ribosome	mrpl-16 is an ortholog of human MRPL16 (mitochondrial ribosomal protein L16)\; is predicted to have rRNA binding activity\; is expressed in the intestine, the pharynx, and the reproductive system.
222	WBGene00011450	T04H1.3	Unassigned	Unassigned	Unassigned: TransThyretin-Related family domain	ttr-22 is enriched in the OLL and the PVD based on tiling array studies\; is affected by several genes including daf-16, daf-12, and clk-1 based on microarray and RNA-seq studies\; is affected by eight chemicals including Mercuric Chloride, D-glucose, and bisphenol A based on microarray and RNA-seq studies\; is predicted to encode a protein with the following domains: Transthyretin-like and Trans…
223	WBGene00011474	T05D4.1	Metabolism	Metabolism: glycolysis	Metabolism: glycolysis	aldo-1 is an ortholog of human ALDOA, ALDOB, and ALDOC\; exhibits fructose-bisphosphate aldolase activity and identical protein binding activity\; localizes to the endoplasmic reticulum, sarcomere, and striated muscle dense body\; is expressed in several tissues, including the muscular system, the nervous system, and the reproductive system\; human orthologs of this gene are implicated in heredit…
224	WBGene00011495	T05F1.11	Stress response	Stress response: thioredoxin	Stress response: thioredoxin	T05F1.11 is an ortholog of human NXNL2 (nucleoredoxin like 2)\; is predicted to encode a protein with the following domains: Thioredoxin-like fold and Thioredoxin-like superfamily.
225	WBGene00011527	T06D8.6	Metabolism	Metabolism: mitochondria	Metabolism: mitochondria: unassigned	cchl-1 is an ortholog of human HCCS\; is predicted to have holocytochrome-c synthase activity and metal ion binding activity\; localizes to the mitochondrion\; human orthologs of this gene are implicated in microphthalmia.
226	WBGene00011536	T06E4.9	Unassigned	Unassigned	Unassigned: regulated by multiple stresses	T06E4.9 is enriched in the germ line, the intestine, and the pharynx based on microarray, proteomic, and RNA-seq studies\; is affected by several genes including daf-16, skn-1, and daf-12 based on microarray, proteomic, tiling array, and RNA-seq studies\; is affected by fourteen chemicals including Ethanol, methylmercury hydroxide, and Rotenone based on RNA-seq and microarray studies.
227	WBGene00011672	T10B9.2	Stress response	Stress response: detoxification	Stress response: detoxification: CYP	cyp-13A5 is an ortholog of human TBXAS1 (thromboxane A synthase 1) and members of the human CYP3 (Cytochrome P450 family 3) gene family including CYP3A4, CYP3A7, and CYP3A5\; is predicted to have heme binding activity, iron ion binding activity, and oxidoreductase activity.
228	WBGene00011674	T10B9.4	Stress response	Stress response: detoxification	Stress response: detoxification: CYP	cyp-13A8 is an ortholog of human TBXAS1 (thromboxane A synthase 1) and members of the human CYP3 (Cytochrome P450 family 3) gene family including CYP3A4, CYP3A7, and CYP3A5\; is predicted to have heme binding activity, iron ion binding activity, and oxidoreductase activity.
229	WBGene00011743	T13F2.2	Transcription: unassigned	Transcription: unassigned	Transcription: unassigned	T13F2.2 is an ortholog of human SUB1\; is predicted to have DNA binding activity.
230	WBGene00011759	T13H5.5	Metabolism	Metabolism: mitochondria	Metabolism: mitochondria: ribosome	mrps-18B is an ortholog of human MRPS18B (mitochondrial ribosomal protein S18B)\; is predicted to be a structural constituent of ribosome.
231	WBGene00011798	T16G1.4	Unassigned	Unassigned	Unassigned: regulated by multiple stresses	T16G1.4 is enriched in several tissues, including the coelomocyte, the germ line, the intestine, and the nervous system based on proteomic, microarray, tiling array, and RNA-seq studies\; is affected by several genes including daf-16, daf-2, and glp-1 based on proteomic, microarray, RNA-seq, and tiling array studies\; is affected by seventeen chemicals including tryptophan, Tunicamycin, and Rifam…
232	WBGene00011800	T16G1.6	Unassigned	Unassigned	Unassigned	T16G1.6 is expressed in head neurons and the intestine\; is predicted to encode a protein with the following domains: Protein kinase-like domain superfamily, Uncharacterised oxidoreductase Dhs-27, and CHK kinase-like.
233	WBGene00011801	T16G1.7	Unassigned	Unassigned	Unassigned: regulated by multiple stresses	T16G1.7 is enriched in the germ line, the intestine, and the nervous system based on proteomic, microarray, tiling array, and RNA-seq studies\; is affected by several genes including daf-16, hsf-1, and clk-1 based on microarray and RNA-seq studies\; is affected by nineteen chemicals including Heme, 1-methylnicotinamide, and Tunicamycin based on microarray and RNA-seq studies\; is predicted to enc…
234	WBGene00011857	T20D3.3	Metabolism	Metabolism: mitochondria	Metabolism: mitochondria: cytochrome c oxidase assembly factor	coa-4 is enriched in the ASER and the germ line based on RNA-seq studies\; is affected by several genes including daf-2, let-60, and hsf-1 based on microarray and RNA-seq studies\; is affected by Cry5B based on microarray studies.
235	WBGene00011897	T21C9.12	Metabolism	Metabolism: mitochondria	Metabolism: mitochondria: transporter	scpl-4 is an ortholog of human TIMM50 (translocase of inner mitochondrial membrane 50)\; human TIMM50 exhibits several functions, including dephosphorylation, interleukin-2 receptor binding activity, and ribonucleoprotein complex binding activity.
236	WBGene00011944	T23D8.3	Unassigned	Unassigned	Unassigned	T23D8.3 is an ortholog of human LTV1\; is predicted to encode a protein with the following domain: Low temperature viability protein.
237	WBGene00011966	T23G7.3	DNA	DNA: telomere	DNA: telomere	T23G7.3 is an ortholog of human PINX1\; is predicted to have nucleic acid binding activity.
238	WBGene00012030	T25G3.3	Ribosome	Ribosome: biogenesis	Ribosome: biogenesis	T25G3.3 is an ortholog of human Nmd3\; human NMD3 exhibits protein binding activity, bridging and ribosomal large subunit binding activity.
239	WBGene00012130	T28F3.4	Transmembrane transport	Transmembrane transport: solute carrier	Transmembrane transport: solute carrier	slc-17.4 is an ortholog of human SLC17A1 (solute carrier family 17 member 1), SLC17A2 (solute carrier family 17 member 2), and SLC17A3 (solute carrier family 17 member 3)\; human SLC17A3 exhibits drug transmembrane transporter activity and transport.
240	WBGene00012204	W02B12.9	Transmembrane transport	Transmembrane transport: mitochondrial	Transmembrane transport: mitochondrial: solute carrier	mfn-1 is an ortholog of human SLC25A28 (solute carrier family 25 member 28) and SLC25A37 (solute carrier family 25 member 37)\; is expressed in the intestine and the nervous system\; is predicted to encode a protein with the following domains: Mitochondrial substrate\/solute carrier and Mitochondrial carrier domain superfamily.
241	WBGene00012351	W09C5.1	Ribosome	Ribosome: biogenesis	Ribosome: biogenesis	W09C5.1 is an ortholog of human NSA2\; localizes to the nucleolus\; is expressed in several tissues, including the alimentary system, the epithelial system, the excretory cell, the nervous system, and the reproductive system.
242	WBGene00012398	Y6E2A.4	Unassigned	Unassigned	Unassigned: regulated by multiple stresses	Y6E2A.4 is enriched in several tissues, including dopaminergic neurons, the Z1.p, the Z4.a, the male distal tip cell, and the somatic gonad precursor based on tiling array and RNA-seq studies\; is affected by several genes including daf-16, daf-2, and glp-1 based on microarray and RNA-seq studies\; is affected by nine chemicals including Tunicamycin, levamisole, and Sodium Chloride based on micro…
243	WBGene00012399	Y6E2A.5	Unassigned	Unassigned	Unassigned	Y6E2A.5 is enriched in several tissues, including the Z1.p, the Z4.a, the male distal tip cell, the nervous system, and the somatic gonad precursor based on tiling array, RNA-seq, and microarray studies\; is affected by several genes including daf-16, daf-2, and glp-1 based on microarray, tiling array, and RNA-seq studies\; is affected by four chemicals including multi-walled carbon nanotube, Acr…
244	WBGene00012435	Y11D7A.12	Transcription: unassigned	Transcription: unassigned	Transcription: unassigned	flh-1 exhibits DNA-binding activity transcription factor activity and sequence-specific DNA binding activity\; is involved in negative regulation of transcription, DNA-templated and nematode larval development.
245	WBGene00012448	Y17D7A.4	Stress response	Stress response: detoxification	Stress response: detoxification: CYP	cyp-33D3 is an ortholog of human CYP2J2 (cytochrome P450 family 2 subfamily J member 2), CYP2R1 (cytochrome P450 family 2 subfamily R member 1), and CYP2U1 (cytochrome P450 family 2 subfamily U member 1)\; is predicted to have heme binding activity, iron ion binding activity, and oxidoreductase activity\; human orthologs of this gene are implicated in hereditary spastic paraplegia 56, lung cancer…
246	WBGene00012524	Y32B12B.4	Unassigned	Unassigned	Unassigned: regulated by multiple stresses	Y32B12B.4 is enriched in the NSM, the germ line, and the intestine based on RNA-seq studies\; is affected by several genes including daf-16, daf-2, and dpy-10 based on microarray and RNA-seq studies\; is affected by ten chemicals including Rotenone, manganese chloride, and D-glucose based on RNA-seq and microarray studies.
247	WBGene00012671	Y39B6A.9	Unassigned	Unassigned	Unassigned	Y39B6A.9 is enriched in the male based on RNA-seq and microarray studies\; is affected by several genes including let-60, let-7, and sir-2.1 based on tiling array, microarray, and RNA-seq studies\; is affected by six chemicals including hydrogen sulfide, D-glucose, and resveratrol based on microarray and RNA-seq studies.
248	WBGene00012676	Y39B6A.14	Development	Development: general	Development: general	pro-3 is an ortholog of human SDAD1 (SDA1 domain containing 1)\; is predicted to encode a protein with the following domains: SDA1 domain, Uncharacterised domain NUC130\/133, N-terminal, Armadillo-type fold, and Sda1.
249	WBGene00012692	Y39B6A.33	Metabolism	Metabolism: unassigned	Metabolism: unassigned	Y39B6A.33 is an ortholog of human GLTSCR2\; is involved in positive regulation of cellular respiration\; localizes to the nucleolus.
250	WBGene00012728	Y39G8B.9	Unassigned	Unassigned	Unassigned: regulated by multiple stresses	Y39G8B.9 is enriched in the ASER, the OLL, the PVD, the intestine, and the pharyngeal muscle cell based on tiling array and RNA-seq studies\; is affected by several genes including daf-16, daf-2, and glp-1 based on RNA-seq, tiling array, and microarray studies\; is affected by nine chemicals including 1-methylnicotinamide, nicotinic acid, and Rotenone based on RNA-seq and microarray studies\; is …
251	WBGene00012783	Y43C5A.3	Stress response	Stress response: pathogen	Stress response: pathogen: unassigned	Y43C5A.3 exhibits double-stranded DNA binding activity\; is involved in defense response to Gram-negative bacterium and killing of cells of other organism\; is expressed in the hyp7 syncytium and the ventral cord blast cell.
252	WBGene00012824	Y43F8B.14	Unassigned	Unassigned	Unassigned	Y43F8B.14 is predicted to have ATP binding activity.
253	WBGene00012830	Y43F8C.8	Metabolism	Metabolism: mitochondria	Metabolism: mitochondria: ribosome	mrps-28 is an ortholog of human MRPS28 (mitochondrial ribosomal protein S28)\; is predicted to encode a protein with the following domain: Ribosomal protein S28, mitochondrial.
254	WBGene00012895	Y46G5A.2	Metabolism	Metabolism: mitochondria	Metabolism: mitochondria: complex IV	cox-10 is an ortholog of human COX10 (cytochrome c oxidase assembly factor heme A:farnesyltransferase COX10)\; is predicted to have protoheme IX farnesyltransferase activity\; human orthologs of this gene are implicated in Leigh disease and cytochrome-c oxidase deficiency disease.
255	WBGene00012978	Y48B6A.1	Ribosome	Ribosome: biogenesis	Ribosome: biogenesis	Y48B6A.1 is an ortholog of human BOP1 (BOP1 ribosomal biogenesis factor)\; human BOP1 exhibits RNA binding activity.
256	WBGene00013004	Y48E1B.5	Metabolism	Metabolism: mitochondria	Metabolism: mitochondria: ribosome	mrpl-37 is an ortholog of human MRPL37 (mitochondrial ribosomal protein L37).
257	WBGene00013017	Y48E1C.4	Unassigned	Unassigned	Unassigned	Y48E1C.4 is enriched in the germ line based on RNA-seq studies\; is affected by several genes including daf-16, daf-2, and let-7 based on proteomic, RNA-seq, and microarray studies\; is affected by Rotenone, stavudine, and Sirolimus based on RNA-seq and microarray studies.
258	WBGene00013129	Y52B11A.10	Unassigned	Unassigned	Unassigned	Y52B11A.10 is an ortholog of human NOM1 (nucleolar protein with MIF4G domain 1)\; is predicted to have RNA binding activity.
259	WBGene00013144	Y53C12B.2	mRNA functions	mRNA functions: binding	mRNA functions: binding: KH	pno-1 is an ortholog of human PNO1\; is predicted to have RNA binding activity.
260	WBGene00013208	Y54G9A.5	Transmembrane protein	Transmembrane protein: unassigned	Transmembrane protein: unassigned	Y54G9A.5 is enriched in the AFD, the germ line, and the intestine based on tiling array, RNA-seq, and microarray studies\; is affected by several genes including dpy-10, gld-1, and elt-2 based on microarray and RNA-seq studies\; is affected by eight chemicals including Rotenone, stavudine, and Zidovudine based on RNA-seq and microarray studies.
261	WBGene00013324	Y57G11C.34	Metabolism	Metabolism: mitochondria	Metabolism: mitochondria: ribosome	mrps-7 is an ortholog of human mRpS7\; is predicted to be a structural constituent of ribosome.
262	WBGene00013544	Y75B8A.7	Unassigned	Unassigned	Unassigned	Y75B8A.7 is an ortholog of human MPHOSPH10 (M-phase phosphoprotein 10)\; is expressed in several tissues, including the alimentary system, the hypodermis, the muscular system, the nervous system, and the reproductive system\; human MPHOSPH10 exhibits RNA binding activity.
263	WBGene00013653	Y105C5B.14	Unassigned	Unassigned	Unassigned: regulated by multiple stresses	Y105C5B.14 is enriched in the intestine and the muscle cell based on RNA-seq studies\; is affected by several genes including clk-1, pgl-1, and isp-1 based on microarray, RNA-seq, and tiling array studies\; is affected by Tunicamycin, Cadmium, and Sirolimus based on microarray studies\; is predicted to encode a protein with the following domain: Actin-crosslinking.
264	WBGene00013758	Y113G7B.7	Proteolysis proteasome	Proteolysis proteasome: E3	Proteolysis proteasome: E3: F box	fbxa-114 is enriched in the intestine, the nervous system, and the reproductive system based on tiling array, RNA-seq, and microarray studies\; is affected by several genes including glp-1, clk-1, and elt-2 based on microarray and RNA-seq studies\; is affected by manganese chloride, fluoranthene, and Triclosan based on RNA-seq and microarray studies\; is predicted to encode a protein with the fol…
265	WBGene00013892	ZC434.4	Ribosome	Ribosome: biogenesis	Ribosome: biogenesis	ZC434.4 is an ortholog of human RRP7A (ribosomal RNA processing 7 homolog A)\; human RRP7A exhibits RNA binding activity.
266	WBGene00013901	ZC443.6	Stress response	Stress response: detoxification	Stress response: detoxification: ugt	ugt-16 is an ortholog of human UGT3A1 (UDP glycosyltransferase family 3 member A1) and UGT3A2 (UDP glycosyltransferase family 3 member A2)\; is predicted to have glucuronosyltransferase activity\; is expressed in the intestine and the pharynx.
267	WBGene00013997	ZK550.3	Proteolysis general	Proteolysis general: unassigned	Proteolysis general: unassigned	ZK550.3 is an ortholog of human NLN (neurolysin) and THOP1\; is predicted to have metal ion binding activity and metalloendopeptidase activity.
268	WBGene00014165	ZK945.3	mRNA functions	mRNA functions: binding	mRNA functions: binding: PUF	puf-12 is an ortholog of human PUM3 (pumilio RNA binding 3)\; is predicted to have RNA binding activity.
269	WBGene00014245	ZK1307.2	Unassigned	Unassigned	Unassigned: regulated by multiple stresses	ZK1307.2 is enriched in the hypodermis based on tiling array studies\; is affected by several genes including daf-16, daf-2, and daf-12 based on microarray, tiling array, and RNA-seq studies\; is affected by nine chemicals including D-glucose, indole, and Cadmium Chloride based on RNA-seq and microarray studies.
270	WBGene00014258	ZK1320.9	Metabolism	Metabolism: lipid	Metabolism: lipid: CoA	ZK1320.9 is predicted to have catalytic activity.
271	WBGene00015028	B0207.5	Unassigned	Unassigned	Unassigned	B0207.5 is expressed in the vas deferens valve cell.
272	WBGene00015089	B0252.5	Unassigned	Unassigned	Unassigned: regulated by multiple stresses	B0252.5 is enriched in the germ line and the male based on proteomic and RNA-seq studies\; is affected by several genes including daf-2, let-7, and dpy-10 based on microarray, RNA-seq, and proteomic studies\; is affected by nine chemicals including manganese chloride, D-glucose, and Alovudine based on RNA-seq and microarray studies.
273	WBGene00015133	B0303.15	Metabolism	Metabolism: mitochondria	Metabolism: mitochondria: ribosome	mrpl-11 is an ortholog of human MRPL11 (mitochondrial ribosomal protein L11)\; is predicted to be a structural constituent of ribosome.
274	WBGene00015152	B0348.2	Unassigned	Unassigned	Unassigned: membrane spanning domain	B0348.2 is an ortholog of human CDIP1 and LITAF\; human LITAF exhibits RNA polymerase II proximal promoter sequence-specific DNA binding activity, WW domain binding activity, and zinc ion binding activity.
275	WBGene00015160	B0361.6	Unassigned	Unassigned	Unassigned	B0361.6 is an ortholog of human SPOUT1 (SPOUT domain containing methyltransferase 1)\; is predicted to have methyltransferase activity\; is expressed in several tissues, including the alimentary system, the excretory cell, the muscular system, the nervous system, and the reproductive system.
276	WBGene00015178	B0416.2	Unassigned	Unassigned	Unassigned: regulated by multiple stresses	B0416.2 is affected by several genes including hpl-2, dop-1, and mir-71 based on microarray and RNA-seq studies\; is affected by six chemicals including tryptophan, methylmercuric chloride, and Rotenone based on microarray and RNA-seq studies\; is predicted to encode a protein with the following domain: Cystine-knot cytokine.
277	WBGene00015180	B0416.4	Unassigned	Unassigned	Unassigned: regulated by multiple stresses	B0416.4 is predicted to have metal ion binding activity.
278	WBGene00015182	B0416.7	Unassigned	Unassigned	Unassigned: regulated by multiple stresses	B0416.7 is enriched in the PLM, the germ line, the hypodermis, and the muscle cell based on tiling array, RNA-seq, and microarray studies\; is affected by several genes including daf-2, glp-1, and dpy-10 based on microarray, tiling array, RNA-seq, and proteomic studies\; is affected by twelve chemicals including hydrogen sulfide, methylmercuric chloride, and Rotenone based on microarray and RNA-s…
279	WBGene00015222	B0507.5	Unassigned	Unassigned	Unassigned	B0507.5 is affected by several genes including sir-2.1, lin-15B, and prg-1 based on microarray, tiling array, and RNA-seq studies\; is affected by aldicarb based on microarray studies.
280	WBGene00015223	B0507.6	Unassigned	Unassigned	Unassigned: regulated by multiple stresses	B0507.6 is enriched in dopaminergic neurons, the body wall muscle cell, the cephalic sheath cell, and the intestine based on tiling array and RNA-seq studies\; is affected by several genes including daf-16, daf-2, and glp-1 based on microarray, tiling array, and RNA-seq studies\; is affected by five chemicals including Atrazine, Cadmium, and fluoranthene based on microarray studies\; is predicted…
281	WBGene00015227	B0507.10	Unassigned	Unassigned	Unassigned: regulated by multiple stresses	ddn-1 is enriched in several tissues, including the alimentary system, the coelomocyte, the excretory cell, the muscular system, and the nervous system based on tiling array, RNA-seq, and microarray studies\; is affected by several genes including daf-16, daf-2, and glp-1 based on microarray, tiling array, and RNA-seq studies\; is affected by thirteen chemicals including Nitric Oxide, methylmercu…
282	WBGene00015232	B0511.6	mRNA functions	mRNA functions: processing	mRNA functions: processing: helicase	B0511.6 is an ortholog of human DDX18 (DEAD-box helicase 18)\; is predicted to have ATP binding activity, RNA binding activity, and helicase activity\; is expressed in the head, the hypodermis, the intestine, the pharynx, and the tail.
283	WBGene00015282	C01B10.8	Protein modification	Protein modification: methyltransferase	Protein modification: methyltransferase	C01B10.8 is an ortholog of human EEF1AKNMT (eEF1A lysine and N-terminal methyltransferase)\; is expressed in the intestine\; is predicted to encode a protein with the following domains: Methyltransferase domain and S-adenosyl-L-methionine-dependent methyltransferase.
284	WBGene00015297	C01F1.2	Metabolism	Metabolism: mitochondria	Metabolism: mitochondria: unassigned	sco-1 is an ortholog of human SCO1 (SCO1, cytochrome c oxidase assembly protein)\; is predicted to have copper ion binding activity\; human orthologs of this gene are implicated in cytochrome-c oxidase deficiency disease.
285	WBGene00015333	C02C2.4	Transmembrane transport	Transmembrane transport: solute carrier	Transmembrane transport: solute carrier	slc-17.3 is an ortholog of human SLC17A1 (solute carrier family 17 member 1), SLC17A2 (solute carrier family 17 member 2), and SLC17A3 (solute carrier family 17 member 3)\; is predicted to have symporter activity\; is expressed in the intestine and the nervous system.
286	WBGene00015339	C02E7.6	Unassigned	Unassigned	Unassigned: regulated by multiple stresses	C02E7.6 is expressed in the nervous system and the ventral nerve cord.
287	WBGene00015340	C02E7.7	Unassigned	Unassigned	Unassigned: regulated by multiple stresses	C02E7.7 is enriched in several tissues, including the germline precursor cell, the hypodermis, the intestine, and the nervous system based on tiling array, RNA-seq, and microarray studies\; is affected by several genes including daf-16, daf-2, and skn-1 based on microarray, RNA-seq, and tiling array studies\; is affected by twenty-one chemicals including methylmercury hydroxide, 1-methylnicotinam…
288	WBGene00015403	C03H5.1	Stress response	Stress response: C-type Lectin	Stress response: C-type Lectin	clec-10 is an ortholog of human CLEC3A (C-type lectin domain family 3 member A) and CLEC3B (C-type lectin domain family 3 member B)\; is predicted to have carbohydrate binding activity.
289	WBGene00015425	C04E6.11	Unassigned	Unassigned	Unassigned: regulated by multiple stresses	C04E6.11 is enriched in the germ line and the intestine based on RNA-seq and microarray studies\; is affected by several genes including daf-2, eat-2, and lin-35 based on microarray, tiling array, and RNA-seq studies\; is affected by eight chemicals including D-glucose, Alovudine, and stavudine based on RNA-seq and microarray studies\; is predicted to encode a protein with the following domain: T…
290	WBGene00015481	C05D11.1	Unassigned	Unassigned	Unassigned	C05D11.1 is predicted to have catalytic activity and metal ion binding activity.
291	WBGene00015487	C05D11.10	Metabolism	Metabolism: mitochondria	Metabolism: mitochondria: ribosome	mrps-17 is an ortholog of human MRPS17 (mitochondrial ribosomal protein S17)\; is predicted to be a structural constituent of ribosome\; is expressed in the anal depressor muscle, the hypodermis, the intestine, and the pharynx.
292	WBGene00015525	C06E1.10	mRNA functions	mRNA functions: processing	mRNA functions: processing: helicase	rha-2 is an ortholog of human DHX37\; is predicted to have ATP binding activity, RNA binding activity, and helicase activity.
293	WBGene00015598	C08E3.6	Proteolysis proteasome	Proteolysis proteasome: E3	Proteolysis proteasome: E3: F box	fbxa-163 is enriched in the body wall muscle cell, the intestine, and the nervous system based on tiling array studies\; is affected by several genes including daf-16, daf-2, and glp-1 based on microarray, RNA-seq, and tiling array studies\; is affected by twelve chemicals including methylmercuric chloride, Rotenone, and multi-walled carbon nanotube based on microarray and RNA-seq studies\; is pr…
294	WBGene00015601	C08E3.9	Proteolysis proteasome	Proteolysis proteasome: E3	Proteolysis proteasome: E3: F box	fbxa-166 is enriched in the intestine and the pharynx based on tiling array and RNA-seq studies\; is affected by several genes including hsf-1, clk-1, and elt-2 based on microarray, tiling array, and RNA-seq studies\; is affected by five chemicals including hydrogen sulfide, methylmercury hydroxide, and methylmercuric chloride based on microarray and RNA-seq studies\; is predicted to encode a pro…
295	WBGene00015605	C08E3.13	Signaling	Signaling: TGF beta	Signaling: TGF beta	C08E3.13 is expressed in the intestine and the vulva.
296	WBGene00015623	C09B8.4	Transmembrane protein	Transmembrane protein: unassigned	Transmembrane protein: unassigned	C09B8.4 is an ortholog of human TMEM53\; is predicted to encode a protein with the following domains: Protein of unknown function DUF829, TMEM53 and Alpha\/Beta hydrolase fold.
297	WBGene00015811	C16A3.6	mRNA functions	mRNA functions: binding	mRNA functions: binding: unassigned	C16A3.6 is an ortholog of human MAK16 (MAK16 homolog)\; human MAK16 exhibits RNA binding activity.
298	WBGene00015829	C16C4.5	Unassigned	Unassigned	Unassigned: meprin-associated Traf homology domain	math-15 is enriched in the NSM, the OLL, the PVD, and the intestine based on tiling array and RNA-seq studies\; is affected by several genes including daf-16, daf-2, and hsf-1 based on microarray and RNA-seq studies\; is affected by five chemicals including aldicarb, multi-walled carbon nanotube, and Cry5B based on microarray and RNA-seq studies\; is predicted to encode a protein with the followi…
299	WBGene00015830	C16C4.6	Proteolysis proteasome	Proteolysis proteasome: E3	Proteolysis proteasome: E3: F box	fbxb-98 is enriched in the body wall musculature based on microarray studies\; is affected by several genes including lin-4, lin-14, and clk-1 based on microarray, tiling array, and RNA-seq studies\; is affected by four chemicals including stavudine, resveratrol, and Atrazine based on RNA-seq and microarray studies\; is predicted to encode a protein with the following domain: F-box associated dom…
300	WBGene00015894	C17C3.12	Metabolism	Metabolism: lipid	Metabolism: lipid: beta oxidation	acdh-2 is an ortholog of human ACADSB (acyl-CoA dehydrogenase short\/branched chain)\; is predicted to have flavin adenine dinucleotide binding activity and oxidoreductase activity, acting on the CH-CH group of donors\; is expressed in the body wall musculature and the intestine.
301	WBGene00015976	C18E3.9	Unassigned	Unassigned	Unassigned: regulated by multiple stresses	C18E3.9 is enriched in the AFD and the germ line based on RNA-seq studies\; is affected by several genes including daf-2, sir-2.1, and npr-1 based on microarray and RNA-seq studies\; is affected by thirteen chemicals including Rotenone, manganese chloride, and bisphenol S based on RNA-seq and microarray studies.
302	WBGene00016022	C23H3.9	Unassigned	Unassigned	Unassigned: regulated by multiple stresses	C23H3.9 is an ortholog of human MBLAC1\; is predicted to encode a protein with the following domains: Metallo-beta-lactamase, Ribonuclease Z\/Hydroxyacylglutathione hydrolase-like, and Metallo-beta-lactamase domain-containing protein.
303	WBGene00016073	C24H12.4	mRNA functions	mRNA functions: processing	mRNA functions: processing: helicase	C24H12.4 is an ortholog of human DDX56 (DEAD-box helicase 56)\; is predicted to have ATP binding activity and nucleic acid binding activity.
304	WBGene00016142	C26E6.6	Metabolism	Metabolism: mitochondria	Metabolism: mitochondria: ribosome	mrps-18C is an ortholog of human MRPL3 (mitochondrial ribosomal protein L3)\; is predicted to be a structural constituent of ribosome\; human orthologs of this gene are implicated in combined oxidative phosphorylation deficiency.
305	WBGene00016146	C26F1.1	Unassigned	Unassigned	Unassigned: regulated by multiple stresses	C26F1.1 is enriched in several tissues, including the alimentary system, the hypodermis, and the nervous system based on tiling array, RNA-seq, and microarray studies\; is affected by several genes including daf-16, daf-2, and daf-12 based on microarray and RNA-seq studies\; is affected by eleven chemicals including methylmercuric chloride, Rotenone, and D-glucose based on microarray and RNA-seq …
306	WBGene00016204	C29E4.7	Stress response	Stress response: unassigned	Stress response: unassigned	gsto-1 is an ortholog of human GSTO1 (glutathione S-transferase omega 1) and GSTO2 (glutathione S-transferase omega 2)\; exhibits glutathione dehydrogenase (ascorbate) activity and glutathione transferase activity\; is involved in several processes, including cellular response to extracellular stimulus, oxidation-reduction process, and protein glutathionylation.
307	WBGene00016281	C31B8.4	Unassigned	Unassigned	Unassigned: regulated by multiple stresses	pals-32 is enriched in the coelomocyte, the excretory cell, the hypodermis, the nervous system, and the pharyngeal muscle cell based on tiling array studies\; is affected by several genes including daf-16, daf-2, and glp-1 based on microarray, tiling array, and RNA-seq studies\; is affected by fourteen chemicals including tryptophan, methylmercuric chloride, and Tunicamycin based on microarray an…
308	WBGene00016294	C31H2.4	Metabolism	Metabolism: amino acid	Metabolism: amino acid: breakdown	C31H2.4 is an ortholog of human HPD and HPDL\; is predicted to have 4-hydroxyphenylpyruvate dioxygenase activity and metal ion binding activity.
309	WBGene00016360	C33G8.2	Cell cycle	Cell cycle: unassigned	Cell cycle: unassigned	C33G8.2 is affected by several genes including daf-16, daf-2, and glp-1 based on microarray, tiling array, and RNA-seq studies\; is affected by eight chemicals including Ethanol, Rotenone, and manganese chloride based on RNA-seq studies.
310	WBGene00016411	C34E10.10	Ribosome	Ribosome: unassigned	Ribosome: unassigned	C34E10.10 is an ortholog of human UTP23\; human UTP23 exhibits mRNA 3'-UTR binding activity and mRNA 5'-UTR binding activity.
311	WBGene00016412	C34E10.11	Metabolism	Metabolism: mitochondria	Metabolism: mitochondria: ribosome	mrps-26 is an ortholog of human MRPS26 (mitochondrial ribosomal protein S26)\; is predicted to encode a protein with the following domain: 28S ribosomal protein S26.
312	WBGene00016508	C37H5.5	DNA	DNA: replication	DNA: replication	C37H5.5 is an ortholog of human NOC3L (NOC3 like DNA replication regulator)\; human NOC3L exhibits RNA binding activity.
313	WBGene00016523	C39B5.5	Proteolysis general	Proteolysis general: inhibitor	Proteolysis general: inhibitor: cysteine	C39B5.5 is predicted to have cysteine-type endopeptidase inhibitor activity.
314	WBGene00016628	C44B7.6	Transmembrane transport	Transmembrane transport: amino acid	Transmembrane transport: amino acid	slc-36.5 is an ortholog of human SLC36A3 (solute carrier family 36 member 3), SLC36A2 (solute carrier family 36 member 2), and SLC36A1 (solute carrier family 36 member 1)\; human SLC36A2 exhibits glycine transmembrane transporter activity.
315	WBGene00016630	C44B7.10	Unassigned	Unassigned	Unassigned	acer-1 is predicted to have catalytic activity\; is expressed widely.
316	WBGene00016653	C44E4.4	mRNA functions	mRNA functions: binding	mRNA functions: binding: RBM	ssb-1 is an ortholog of human SSB (Sjogren syndrome antigen B)\; is predicted to have RNA binding activity\; is expressed in the body wall musculature, the head, the intestine, the pharynx, and the tail.
317	WBGene00016698	C46A5.1	Signaling	Signaling: phosphatase	Signaling: phosphatase: Y	C46A5.1 is predicted to have protein tyrosine phosphatase activity.
318	WBGene00016701	C46A5.5	Unassigned	Unassigned	Unassigned	dsb-3 is enriched in the NSM, the germ line, and the hypodermis based on RNA-seq and tiling array studies\; is affected by several genes including daf-16, daf-2, and clk-1 based on tiling array, RNA-seq, and microarray studies\; is affected by six chemicals including manganese chloride, Zidovudine, and Atrazine based on RNA-seq and microarray studies.
319	WBGene00016702	C46A5.6	Unassigned	Unassigned	Unassigned: regulated by multiple stresses	C46A5.6 is enriched in the nervous system and the reproductive system based on tiling array and RNA-seq studies\; is affected by several genes including daf-2, glp-1, and let-7 based on microarray, proteomic, and RNA-seq studies\; is affected by eight chemicals including Rotenone, manganese chloride, and bisphenol S based on RNA-seq and microarray studies.
320	WBGene00016739	C48A7.2	Transmembrane transport	Transmembrane transport: solute carrier	Transmembrane transport: solute carrier	pitr-1 is an ortholog of human SLC20A1 (solute carrier family 20 member 1) and SLC20A2 (solute carrier family 20 member 2)\; is predicted to have inorganic phosphate transmembrane transporter activity\; is expressed in several tissues, including the alimentary system, the gonad, the head, the hypodermis, and the muscular system\; human orthologs of this gene are implicated in basal ganglia calcif…
321	WBGene00016757	C49A9.3	Unassigned	Unassigned	Unassigned: regulated by multiple stresses	C49A9.3 is enriched in the intestine based on RNA-seq and microarray studies\; is affected by several genes including daf-2, let-60, and hsf-1 based on microarray and RNA-seq studies\; is affected by five chemicals including D-glucopyranose, bisphenol A, and stavudine based on RNA-seq and microarray studies\; is predicted to encode a protein with the following domain: Protein of unknown function …
322	WBGene00016760	C49A9.6	Unassigned	Unassigned	Unassigned	C49A9.6 is enriched in the intestine and the pharyngeal muscle cell based on tiling array, RNA-seq, and microarray studies\; is affected by several genes including skn-1, hsf-1, and sir-2.1 based on microarray, tiling array, and RNA-seq studies\; is affected by eight chemicals including D-glucopyranose, stavudine, and Zidovudine based on RNA-seq and microarray studies\; is predicted to encode a p…
323	WBGene00016765	C49C8.1	Cytoskeleton	Cytoskeleton: microtubule	Cytoskeleton: microtubule: tau tubulin kinase	C49C8.1 is an ortholog of human CTD-2116N17.1, TTBK1 (tau tubulin kinase 1), and TTBK2\; is predicted to have ATP binding activity and protein kinase activity.
324	WBGene00016812	C50D2.9	Metabolism	Metabolism: lipid	Metabolism: lipid: fatty acid	C50D2.9 is an ortholog of human MCAT\; is predicted to have transferase activity.
325	WBGene00016863	C52A10.2	Unassigned	Unassigned	Unassigned: hydrolase	C52A10.2 is predicted to have hydrolase activity.
326	WBGene00016907	C53H9.2	Signaling	Signaling: small GTPase	Signaling: small GTPase: unassigned	C53H9.2 is an ortholog of human LSG1\; is predicted to have GTP binding activity.
327	WBGene00016942	C55B7.3	Signaling	Signaling: phosphatase	Signaling: phosphatase: Y	C55B7.3 is predicted to have protein tyrosine phosphatase activity.
328	WBGene00016943	C55B7.4	Metabolism	Metabolism: lipid	Metabolism: lipid: beta oxidation	acdh-1 is an ortholog of human ACADSB (acyl-CoA dehydrogenase short\/branched chain)\; is predicted to have flavin adenine dinucleotide binding activity and oxidoreductase activity, acting on the CH-CH group of donors\; is involved in defense response to Gram-negative bacterium and innate immune response\; is expressed in the E lineage cell.
329	WBGene00017022	D1022.3	Unassigned	Unassigned	Unassigned: hydrolase	D1022.3 is predicted to have hydrolase activity.
330	WBGene00017075	D2096.8	Transcription: chromatin	Transcription: chromatin modification	Transcription: chromatin modification: unassigned	nap-1 is an ortholog of human NAP1L1 and NAP1L2\; exhibits cholesterol binding activity and transcription factor binding activity\; localizes to the cytoplasm and nucleus.
331	WBGene00017082	DC2.5	Metabolism	Metabolism: short chain dehydrogenase	Metabolism: short chain dehydrogenase	DC2.5 is an ortholog of human WWOX (WW domain containing oxidoreductase)\; is predicted to encode a protein with the following domains: Short-chain dehydrogenase\/reductase SDR and NAD(P)-binding domain superfamily.
332	WBGene00017092	E02C12.6	Unassigned	Unassigned	Unassigned: regulated by multiple stresses	E02C12.6 is enriched in the OLL, the PVD, and the intestine based on tiling array, RNA-seq, and proteomic studies\; is affected by several genes including skn-1, hsf-1, and clk-1 based on microarray and RNA-seq studies\; is affected by eight chemicals including tryptophan, bisphenol A, and bisphenol S based on microarray and RNA-seq studies\; is predicted to encode a protein with the following do…
333	WBGene00017112	E03H12.5	Unassigned	Unassigned	Unassigned: regulated by multiple stresses	E03H12.5 is enriched in the AVE, the germ line, and the male based on proteomic, tiling array, and RNA-seq studies\; is affected by several genes including daf-16, daf-2, and age-1 based on microarray, RNA-seq, and tiling array studies\; is affected by seventeen chemicals including Ethanol, methylmercury hydroxide, and nicotinic acid based on RNA-seq and microarray studies.
334	WBGene00017119	E04A4.5	Metabolism	Metabolism: mitochondria	Metabolism: mitochondria: translocase	timm-17B.1 is an ortholog of human TIMM17A (translocase of inner mitochondrial membrane 17A) and TIMM17B (translocase of inner mitochondrial membrane 17B)\; is predicted to have P-P-bond-hydrolysis-driven protein transmembrane transporter activity.
335	WBGene00017199	F07C4.2	Stress response	Stress response: C-type Lectin	Stress response: C-type Lectin	clec-45 is an ortholog of human CLEC4A, CLEC4C, and CD209 and members of the human CLEC (C-type lectin domain containing) gene family including CLEC6A and CLEC4E\; is predicted to have carbohydrate binding activity.
336	WBGene00017210	F07E5.5	Nucleic acid	Nucleic acid: binding	Nucleic acid: binding: zinc finger	F07E5.5 is an ortholog of human ZCCHC9 (zinc finger CCHC-type containing 9)\; is predicted to have nucleic acid binding activity and zinc ion binding activity.
337	WBGene00017214	F07E5.9	Unassigned	Unassigned	Unassigned	F07E5.9 is enriched in the germ line based on RNA-seq studies\; is affected by several genes including daf-16, glp-1, and hsf-1 based on microarray, tiling array, and RNA-seq studies\; is affected by methylmercuric chloride, Sodium Chloride, and Sirolimus based on microarray and RNA-seq studies.
338	WBGene00017218	F07F6.5	Stress response	Stress response: pathogen	Stress response: pathogen: unassigned	dct-5 is enriched in the hypodermis based on tiling array and RNA-seq studies\; is affected by several genes including daf-16, daf-2, and daf-12 based on microarray, tiling array, and RNA-seq studies\; is affected by ten chemicals including Heme, 1-methylnicotinamide, and nicotinic acid based on microarray and RNA-seq studies\; is predicted to encode a protein with the following domain: Protein o…
339	WBGene00017271	F08F8.6	Transmembrane protein	Transmembrane protein: unassigned	Transmembrane protein: unassigned	F08F8.6 is enriched in the AFD, the germ line, and the male based on RNA-seq studies\; is affected by several genes including clk-1, eat-2, and npr-1 based on microarray and RNA-seq studies\; is affected by eight chemicals including tryptophan, methylmercuric chloride, and manganese chloride based on microarray and RNA-seq studies.
340	WBGene00017301	F09F7.4	Metabolism	Metabolism: lipid	Metabolism: lipid: beta oxidation	hach-1 is an ortholog of human HIBCH\; is predicted to have 3-hydroxyisobutyryl-CoA hydrolase activity.
341	WBGene00017305	F09F7.8	Unassigned	Unassigned	Unassigned: regulated by multiple stresses	nspb-12 is enriched in several tissues, including the alimentary system, the arcade cell, and the nervous system based on microarray, tiling array, and RNA-seq studies\; is affected by several genes including daf-16, skn-1, and daf-12 based on microarray, tiling array, and RNA-seq studies\; is affected by ten chemicals including 1-methylnicotinamide, D-glucose, and Neurotoxins based on RNA-seq an…
342	WBGene00017328	F10C5.2	Transmembrane protein	Transmembrane protein: unassigned	Transmembrane protein: unassigned	nemp-1 is an ortholog of human NEMP1 and NEMP2\; is expressed in several tissues, including head neurons, the alimentary system, the interfacial epithelial cell, and the spermatheca\; is predicted to encode a protein with the following domain: NEMP family.
343	WBGene00017356	F10E9.4	Unassigned	Unassigned	Unassigned: regulated by multiple stresses	F10E9.4 is an ortholog of human TWISTNB.
344	WBGene00017434	F13H8.1	Unassigned	Unassigned	Unassigned	F13H8.1 is enriched in the OLL, the PVD, the coelomocyte, the intestine, and the pharyngeal muscle cell based on microarray, tiling array, and RNA-seq studies\; is affected by several genes including daf-2, hsf-1, and elt-2 based on RNA-seq, tiling array, and microarray studies\; is affected by six chemicals including Alovudine, stavudine, and Zidovudine based on RNA-seq and microarray studies.
345	WBGene00017435	F13H8.2	Unassigned	Unassigned	Unassigned	F13H8.2 is an ortholog of human WDR3 (WD repeat domain 3)\; is expressed widely\; human WDR3 exhibits RNA binding activity.
346	WBGene00017569	F18E9.3	Unassigned	Unassigned	Unassigned: regulated by multiple stresses	F18E9.3 is enriched in the germ line and the hypodermis based on tiling array and RNA-seq studies\; is affected by several genes including daf-2, let-7, and clk-1 based on microarray, tiling array, and RNA-seq studies\; is affected by Zidovudine, Hydrolyzable Tannins, and dafa#1 based on RNA-seq and microarray studies.
347	WBGene00017755	F23F12.9	Transcription factor	Transcription factor: bZIP	Transcription factor: bZIP	zip-8 is an ortholog of human CEBPG (CCAAT enhancer binding protein gamma)\; is predicted to have DNA-binding activity transcription factor activity\; is expressed in several tissues, including the ABalaaapa, the alimentary system, the hyp7 precursor cell, the hypodermal cell, and the ventral cord blast cell.
348	WBGene00017769	F25B4.6	Metabolism	Metabolism: lipid	Metabolism: lipid: sterol	hmgs-1 is an ortholog of human HMGCS1 and HMGCS2\; is predicted to have hydroxymethylglutaryl-CoA synthase activity.
349	WBGene00017823	F26D11.6	Unassigned	Unassigned	Unassigned: ALS2cr12 domain	pals-34 is enriched in the coelomocyte, the germ line, and the intestine based on tiling array and RNA-seq studies\; is affected by several genes including daf-16, daf-2, and clk-1 based on microarray and RNA-seq studies\; is affected by methylmercuric chloride based on microarray studies.
350	WBGene00017837	F26G1.1	Unassigned	Unassigned	Unassigned	F26G1.1 is an ortholog of human VPS35L (VPS35 endosomal protein sorting factor like)\; is predicted to encode a protein with the following domain: UPF0505 family.
351	WBGene00017841	F26G1.5	Unassigned	Unassigned	Unassigned	F26G1.5 is enriched in the germline precursor cell, the hypodermis, the nervous system, and the somatic gonad precursor based on tiling array, RNA-seq, and microarray studies\; is affected by several genes including daf-16, daf-2, and age-1 based on microarray, tiling array, and RNA-seq studies\; is affected by thirteen chemicals including 1-methylnicotinamide, Rotenone, and D-glucose based on RN…
352	WBGene00017852	F27C1.2	Transmembrane transport	Transmembrane transport: solute carrier	Transmembrane transport: solute carrier	F27C1.2 is an ortholog of human SLC31A1 (solute carrier family 31 member 1)\; is predicted to have copper ion transmembrane transporter activity.
353	WBGene00017861	F27D9.2	Transmembrane transport	Transmembrane transport: major facilitator	Transmembrane transport: major facilitator	F27D9.2 is an ortholog of human MFSD8\; human orthologs of this gene are implicated in neuronal ceroid lipofuscinosis 7\; is predicted to encode a protein with the following domains: Major facilitator superfamily and MFS transporter superfamily.
354	WBGene00017874	F28A10.6	Metabolism	Metabolism: lipid	Metabolism: lipid: beta oxidation	acdh-9 is an ortholog of human ACAD8 (acyl-CoA dehydrogenase 8)\; is predicted to have flavin adenine dinucleotide binding activity and oxidoreductase activity, acting on the CH-CH group of donors.
355	WBGene00017928	F29C4.6	Non-coding RNA	Non-coding RNA: tRNA	Non-coding RNA: tRNA: production	tut-1 is an ortholog of human CTU1\; exhibits sulfurtransferase activity and tRNA binding activity\; is involved in several processes, including RNA metabolic process, embryonic morphogenesis, and gamete generation.
356	WBGene00017949	F31D5.6	Unassigned	Unassigned	Unassigned	F31D5.6 is enriched in the Z1.p, the Z4.a, the gon_male_dtc anterior, and the gon_male_dtc posterior based on RNA-seq studies\; is affected by several genes including daf-2, pgl-1, and lin-15B based on microarray, tiling array, and RNA-seq studies\; is affected by methylmercuric chloride and multi-walled carbon nanotube based on microarray and RNA-seq studies.
357	WBGene00017989	F32E10.1	Ribosome	Ribosome: biogenesis	Ribosome: biogenesis	nol-10 is an ortholog of human NOL10 (nucleolar protein 10)\; human NOL10 exhibits RNA binding activity.
358	WBGene00017997	F33D4.5	Metabolism	Metabolism: mitochondria	Metabolism: mitochondria: ribosome	mrpl-1 is an ortholog of human MRPL1 (mitochondrial ribosomal protein L1)\; is predicted to encode a protein with the following domains: Ribosomal protein L1, 3-layer alpha\/beta-sandwich, Ribosomal protein L1-like, and Ribosomal protein L1\/ribosomal biogenesis protein.
359	WBGene00018267	F41C3.1	Unassigned	Unassigned	Unassigned: regulated by multiple stresses	F41C3.1 is enriched in the Z1, the Z4, and the hypodermis based on RNA-seq studies\; is affected by several genes including daf-16, daf-2, and let-60 based on microarray, RNA-seq, and tiling array studies\; is affected by fourteen chemicals including 1-methylnicotinamide, methylmercuric chloride, and Mercuric Chloride based on RNA-seq and microarray studies\; is predicted to encode a protein with…
360	WBGene00018297	F41F3.3	Unassigned	Unassigned	Unassigned: regulated by multiple stresses	F41F3.3 is enriched in the AFD, the DA neuron, the hypodermis, and the intestine based on tiling array, RNA-seq, and microarray studies\; is affected by several genes including daf-16, daf-2, and age-1 based on microarray and RNA-seq studies\; is affected by fifteen chemicals including Nitric Oxide, methylmercury hydroxide, and 1-methylnicotinamide based on RNA-seq and microarray studies.
361	WBGene00018304	F41G3.12	Unassigned	Unassigned	Unassigned	agr-1 is an ortholog of human Fst, AGRN (agrin), and NTN4 (netrin 4) and members of the human LAM (Laminin subunits) gene family including LAMB2, LAMB1, and LAMB3\; exhibits dystroglycan binding activity\; is expressed in several tissues, including the alimentary system, the epithelial system, the gonad, and the nervous system.
362	WBGene00018334	F42A9.5	Stress response	Stress response: detoxification	Stress response: detoxification: CYP	cyp-33E2 is an ortholog of human CYP2J2 (cytochrome P450 family 2 subfamily J member 2), CYP2R1 (cytochrome P450 family 2 subfamily R member 1), and CYP2U1 (cytochrome P450 family 2 subfamily U member 1)\; exhibits monooxygenase activity\; is involved in long-chain fatty acid metabolic process and regulation of pharyngeal pumping\; localizes to the intracellular membrane-bounded organelle\; is ex…
363	WBGene00018345	F42C5.3	Unassigned	Unassigned	Unassigned: regulated by multiple stresses	F42C5.3 is enriched in several tissues, including the Z1.p, the Z4.a, the nervous system, the reproductive system, and the somatic gonad precursor based on tiling array and RNA-seq studies\; is affected by several genes including daf-2, daf-12, and hsf-1 based on microarray and RNA-seq studies\; is affected by seven chemicals including Nitric Oxide, methylmercuric chloride, and Mercuric Chloride …
364	WBGene00018350	F42C5.10	Cytoskeleton	Cytoskeleton: intermediate filament protein	Cytoskeleton: intermediate filament protein	ifo-1 is enriched in the AFD, the OLL, the PVD, the intestine, and the pharyngeal muscle cell based on microarray, tiling array, and RNA-seq studies\; is affected by several genes including glp-1, skn-1, and daf-12 based on tiling array, microarray, RNA-seq, and proteomic studies\; is affected by eleven chemicals including hydrogen sulfide, Rotenone, and D-glucose based on microarray and RNA-seq …
365	WBGene00018355	F42G2.6	Transcription factor	Transcription factor: homeodomain	Transcription factor: homeodomain	ceh-86 is predicted to have DNA binding activity\; is expressed in the intestine.
366	WBGene00018362	F42G9.1	Signaling	Signaling: phosphatase	Signaling: phosphatase: unassigned	ppm-1.G is an ortholog of human PPM1G (protein phosphatase, Mg2+\/Mn2+ dependent 1G)\; is predicted to have metal ion binding activity and protein serine\/threonine phosphatase activity\; is expressed in the gonad, the head, and the intestine.
367	WBGene00018466	F45E1.5	Proteolysis general	Proteolysis general: carboxypeptidase	Proteolysis general: carboxypeptidase	F45E1.5 is enriched in the intestine based on RNA-seq studies\; is affected by several genes including daf-16, daf-2, and clk-1 based on RNA-seq and microarray studies.
368	WBGene00018616	F48G7.5	Unassigned	Unassigned	Unassigned: regulated by multiple stresses	F48G7.5 is enriched in the intestine based on tiling array, RNA-seq, and microarray studies\; is affected by several genes including daf-16, daf-2, and skn-1 based on microarray, tiling array, and RNA-seq studies\; is affected by fifteen chemicals including Heme, 1-methylnicotinamide, and Rotenone based on microarray and RNA-seq studies\; is predicted to encode a protein with the following domain…
369	WBGene00018729	F53A9.6	Stress response	Stress response: pathogen	Stress response: pathogen: unassigned	F53A9.6 is involved in innate immune response.
370	WBGene00018802	F54D8.6	Unassigned	Unassigned	Unassigned	F54D8.6 is expressed in the head and the intestine.
371	WBGene00018890	F55F8.2	mRNA functions	mRNA functions: processing	mRNA functions: processing: helicase	F55F8.2 is an ortholog of human DDX24 (DEAD-box helicase 24)\; is predicted to have ATP binding activity and nucleic acid binding activity.
372	WBGene00018891	F55F8.3	Unassigned	Unassigned	Unassigned	F55F8.3 is an ortholog of human PWP2 (PWP2, small subunit processome component)\; human PWP2 exhibits RNA binding activity.
373	WBGene00018892	F55F8.4	Transcription: chromatin	Transcription: chromatin modification	Transcription: chromatin modification: unassigned	cir-1 is an ortholog of human CIR1\; exhibits protein self-association\; is involved in oogenesis\; localizes to the nucleus.
374	WBGene00018893	F55F8.5	Ribosome	Ribosome: biogenesis	Ribosome: biogenesis	wdr-12 is an ortholog of human WDR12 (WD repeat domain 12)\; is predicted to encode a protein with the following domains: WD40 repeat, NLE, WD40\/YVTN repeat-like-containing domain superfamily, and WD40-repeat-containing domain superfamily.
375	WBGene00018894	F55F8.6	Metabolism	Metabolism: mitochondria	Metabolism: mitochondria: unassigned	mff-2 is an ortholog of human MFF\; human MFF exhibits protein homodimerization activity.
376	WBGene00018934	F56B3.11	Metabolism	Metabolism: mitochondria	Metabolism: mitochondria: translocase	F56B3.11 is an ortholog of human TIMM21 (translocase of inner mitochondrial membrane 21)\; is predicted to encode a protein with the following domain: Mitochondrial import inner membrane translocase subunit Tim21.
377	WBGene00019021	F57H12.6	Unassigned	Unassigned	Unassigned: regulated by multiple stresses	F57H12.6 is enriched in the OLL, the PVD, the hypodermis, the intestine, and the male based on microarray and tiling array studies\; is affected by several genes including daf-16, daf-2, and glp-1 based on proteomic, microarray, RNA-seq, and tiling array studies\; is affected by twenty chemicals including Nitric Oxide, methylmercury hydroxide, and 1-methylnicotinamide based on RNA-seq and microar…
378	WBGene00019090	F59A7.2	Stress response	Stress response: pathogen	Stress response: pathogen: unassigned	F59A7.2 is involved in defense response to Gram-negative bacterium.
379	WBGene00019168	H06I04.3	Protein modification	Protein modification: methyltransferase	Protein modification: methyltransferase	H06I04.3 is an ortholog of human FTSJ3 (FtsJ RNA methyltransferase homolog 3)\; is predicted to have rRNA methyltransferase activity.
380	WBGene00019232	H23N18.1	Stress response	Stress response: detoxification	Stress response: detoxification: ugt	ugt-13 is an ortholog of human UGT3A1 (UDP glycosyltransferase family 3 member A1) and UGT3A2 (UDP glycosyltransferase family 3 member A2)\; is predicted to have transferase activity, transferring hexosyl groups.
381	WBGene00019249	H28G03.1	mRNA functions	mRNA functions: processing	mRNA functions: processing: hnRNP	H28G03.1 is an ortholog of human HNRNPA3 (heterogeneous nuclear ribonucleoprotein A3), HNRNPA1L2 (heterogeneous nuclear ribonucleoprotein A1-like 2), and HNRNPA1\; is predicted to have RNA binding activity\; human orthologs of this gene are implicated in amyotrophic lateral sclerosis type 20 and inclusion body myopathy with Paget disease of bone and frontotemporal dementia.
382	WBGene00019264	H35B03.2	mRNA functions	mRNA functions: processing	mRNA functions: processing: nuclease	H35B03.2 is an ortholog of human Rpp30\; is predicted to have ribonuclease activity.
383	WBGene00019388	K04F1.9	Unassigned	Unassigned	Unassigned: regulated by multiple stresses	K04F1.9 is enriched in the epithelial system, the germ line, and the nervous system based on tiling array and RNA-seq studies\; is affected by several genes including daf-2, dpy-10, and hsf-1 based on microarray, RNA-seq, and tiling array studies\; is affected by nineteen chemicals including methylmercuric chloride, Mercuric Chloride, and Rotenone based on microarray and RNA-seq studies.
384	WBGene00019510	K07H8.10	Nucleic acid	Nucleic acid: binding	Nucleic acid: binding: unassigned	K07H8.10 is predicted to have RNA binding activity.
385	WBGene00019515	K08B4.3	Stress response	Stress response: detoxification	Stress response: detoxification: ugt	ugt-19 is an ortholog of human UGT3A1 (UDP glycosyltransferase family 3 member A1) and UGT3A2 (UDP glycosyltransferase family 3 member A2)\; is predicted to have transferase activity, transferring hexosyl groups.
386	WBGene00019584	K09F5.5	Protein modification	Protein modification: methyltransferase	Protein modification: methyltransferase	set-12 is predicted to have histone-lysine N-methyltransferase activity.
387	WBGene00019601	K09H11.4	Unassigned	Unassigned	Unassigned: regulated by multiple stresses	K09H11.4 is enriched in the amphid sheath cell based on RNA-seq studies\; is affected by several genes including hsf-1, eat-2, and sir-2.1 based on RNA-seq and microarray studies\; is affected by six chemicals including hydrogen sulfide, multi-walled carbon nanotube, and D-glucose based on microarray and RNA-seq studies.
388	WBGene00019622	K10C2.7	Unassigned	Unassigned	Unassigned: regulated by multiple stresses	K10C2.7 is enriched in the NSM and the germ line based on RNA-seq and tiling array studies\; is affected by several genes including hsf-1, clk-1, and npr-1 based on microarray, tiling array, and RNA-seq studies\; is affected by five chemicals including 1-methylnicotinamide, Tunicamycin, and bisphenol A based on RNA-seq and microarray studies.
389	WBGene00019664	K11H12.8	Transmembrane protein	Transmembrane protein: unassigned	Transmembrane protein: unassigned	K11H12.8 is an ortholog of human GHITM (growth hormone inducible transmembrane protein)\; is predicted to encode a protein with the following domain: Bax inhibitor 1-related.
390	WBGene00019698	M01B12.5	Signaling	Signaling: S/T kinase	Signaling: S/T kinase	riok-1 is an ortholog of human RIOK1\; is predicted to have several functions, including ATP binding activity, hydrolase activity, and metal ion binding activity\; is involved in several processes, including gamete generation, gonad development, and regulation of signal transduction\; is expressed in several tissues, including the amphid sensillum, the nervous system, and the reproductive system.
391	WBGene00019738	M02F4.7	Stress response	Stress response: C-type Lectin	Stress response: C-type Lectin	clec-265 is predicted to have carbohydrate binding activity.
392	WBGene00019762	M03F8.3	mRNA functions	mRNA functions: processing	mRNA functions: processing: splicing	M03F8.3 is an ortholog of human CRNKL1 (crooked neck pre-mRNA splicing factor 1)\; is expressed in several tissues, including the alimentary system, the hypodermis, the muscular system, the nervous system, and the reproductive system\; human CRNKL1 exhibits RNA binding activity.
393	WBGene00019780	M60.4	Transmembrane protein	Transmembrane protein: unassigned	Transmembrane protein: unassigned	M60.4 is an ortholog of human MARVELD1 (MARVEL domain containing 1), MAL2 (mal, T cell differentiation protein 2 (gene\/pseudogene)), and MAL (mal, T cell differentiation protein) and members of the human CMTM (CKLF like MARVEL transmembrane domain containing) gene family including CMTM4, CMTM6, and CMTM8.
394	WBGene00019800	PAR2.1	DNA	DNA: replication	DNA: replication	mtss-1 is an ortholog of human SSBP1\; is predicted to have single-stranded DNA binding activity\; is expressed in several tissues, including the alimentary system, the body wall musculature, the head, the nervous system, and the tail.
395	WBGene00019838	R02F2.9	Ribosome	Ribosome: elongation	Ribosome: elongation	R02F2.9 is an ortholog of human ICT1\; is predicted to have translation release factor activity.
396	WBGene00019859	R03H10.7	DNA	DNA: replication	DNA: replication	R03H10.7 is enriched in the intestine based on tiling array and RNA-seq studies\; is affected by several genes including daf-2, glp-1, and let-60 based on microarray and RNA-seq studies\; is affected by five chemicals including Tunicamycin, Cadmium Chloride, and stavudine based on microarray and RNA-seq studies\; is predicted to encode a protein with the following domains: Nucleic acid-binding, O…
397	WBGene00019886	R05D8.9	Metabolism	Metabolism: lipid	Metabolism: lipid: sterol	R05D8.9 is an ortholog of human HSD17B14\; is predicted to encode a protein with the following domains: Short-chain dehydrogenase\/reductase SDR and NAD(P)-binding domain superfamily.
398	WBGene00019906	R05G9R.1	Unassigned	Unassigned	Unassigned	R05G9R.1 is enriched in the PLM and the hypodermis based on tiling array and RNA-seq studies\; is affected by several genes including daf-16, daf-12, and npr-1 based on tiling array, microarray, and RNA-seq studies\; is affected by nine chemicals including 1-methylnicotinamide, methylmercuric chloride, and multi-walled carbon nanotube based on RNA-seq and microarray studies.
399	WBGene00019963	R08E5.3	Protein modification	Protein modification: methyltransferase	Protein modification: methyltransferase	R08E5.3 is expressed in the intestine\; is predicted to encode a protein with the following domains: Methyltransferase domain, S-adenosyl-L-methionine-dependent methyltransferase, and Winged helix-like DNA-binding domain superfamily.
400	WBGene00019967	R08F11.3	Stress response	Stress response: detoxification	Stress response: detoxification: CYP	cyp-33C8 is an ortholog of human CYP2J2 (cytochrome P450 family 2 subfamily J member 2), CYP2R1 (cytochrome P450 family 2 subfamily R member 1), and CYP2U1 (cytochrome P450 family 2 subfamily U member 1)\; is predicted to have heme binding activity, iron ion binding activity, and oxidoreductase activity\; human orthologs of this gene are implicated in hereditary spastic paraplegia 56, lung cancer…
401	WBGene00019968	R08F11.4	Unassigned	Unassigned	Unassigned: regulated by multiple stresses	R08F11.4 is enriched in the ASER based on RNA-seq studies\; is affected by several genes including daf-16, daf-2, and glp-1 based on microarray and RNA-seq studies\; is affected by fourteen chemicals including hydrogen sulfide, 1-methylnicotinamide, and methylmercuric chloride based on microarray and RNA-seq studies\; is predicted to encode a protein with the following domains: Methyltransferase …
402	WBGene00020015	R11G11.12	Transcription factor	Transcription factor: NHR	Transcription factor: NHR	nhr-210 is predicted to have DNA-binding activity transcription factor activity, sequence-specific DNA binding activity, and zinc ion binding activity.
403	WBGene00020033	R12E2.7	Unassigned	Unassigned	Unassigned	R12E2.7 is expressed in several tissues, including the alimentary system, the hypodermis, the muscular system, the vulC, and the vulval syncytia precursor.
404	WBGene00020039	R12E2.14	Unassigned	Unassigned	Unassigned: regulated by multiple stresses	R12E2.14 is enriched in the AFD, the ASER, the germline precursor cell, and the intestine based on tiling array and RNA-seq studies\; is affected by several genes including daf-16, age-1, and skn-1 based on microarray, RNA-seq, and tiling array studies\; is affected by fourteen chemicals including 1-methylnicotinamide, methylmercuric chloride, and Rotenone based on RNA-seq and microarray studies.
405	WBGene00020040	R12E2.15	Unassigned	Unassigned	Unassigned: regulated by multiple stresses	R12E2.15 is enriched in several tissues, including the alimentary system, the germline precursor cell, and the nervous system based on tiling array, RNA-seq, and microarray studies\; is affected by several genes including daf-16, age-1, and skn-1 based on microarray, RNA-seq, and tiling array studies\; is affected by twenty-one chemicals including hydrogen sulfide, methylmercury hydroxide, and 1-…
406	WBGene00020325	T07H3.2	Unassigned	Unassigned	Unassigned: BTB and MATH domain	bath-46 is enriched in the AFD and the intestine based on tiling array, RNA-seq, and microarray studies\; is affected by several genes including daf-16, let-60, and lin-4 based on tiling array, microarray, and RNA-seq studies\; is affected by five chemicals including methylmercury hydroxide, bisphenol A, and Cadmium Chloride based on RNA-seq and microarray studies\; is predicted to encode a prote…
407	WBGene00020357	T08E11.1	Proteolysis proteasome	Proteolysis proteasome: E3	Proteolysis proteasome: E3: F box	T08E11.1 is affected by several genes including daf-16, daf-2, and daf-12 based on microarray, tiling array, and RNA-seq studies\; is affected by six chemicals including methylmercury hydroxide, methylmercuric chloride, and resveratrol based on RNA-seq and microarray studies\; is predicted to encode a protein with the following domains: F-box domain and Domain of unknown function DUF38, Caenorhab…
408	WBGene00020380	T09B4.6	Unassigned	Unassigned	Unassigned: regulated by multiple stresses	T09B4.6 is enriched in the intestine, the male, and the pharynx based on microarray and RNA-seq studies\; is affected by several genes including clk-1, sir-2.1, and lin-35 based on microarray, tiling array, and RNA-seq studies\; is affected by seven chemicals including Mercuric Chloride, multi-walled carbon nanotube, and Cadmium based on microarray and RNA-seq studies\; is predicted to encode a p…
409	WBGene00020383	T09B4.9	Metabolism	Metabolism: mitochondria	Metabolism: mitochondria: translocase	tin-44 is an ortholog of human TIMM44 (translocase of inner mitochondrial membrane 44)\; is predicted to have chaperone binding activity\; is expressed in several tissues, including the alimentary system, the nervous system, the reproductive system, and the tail.
410	WBGene00020389	T10B5.3	Unassigned	Unassigned	Unassigned: membrane spanning domain	T10B5.3 is an ortholog of human WDR43 (WD repeat domain 43)\; human WDR43 exhibits RNA binding activity.
411	WBGene00020409	T10D4.7	Unassigned	Unassigned	Unassigned	T10D4.7 is enriched in the male based on RNA-seq and microarray studies\; is affected by several genes including clk-1, sir-2.1, and hpl-2 based on microarray, tiling array, and RNA-seq studies\; is affected by D-glucose and Atrazine based on RNA-seq and microarray studies\; is predicted to encode a protein with the following domain: TRA-1 regulated.
412	WBGene00020468	T13A10.1	Transmembrane protein	Transmembrane protein: unassigned	Transmembrane protein: unassigned	T13A10.1 is enriched in the intestine based on RNA-seq studies\; is affected by several genes including hsf-1, eat-2, and lin-35 based on microarray and RNA-seq studies\; is affected by seven chemicals including methylmercuric chloride, multi-walled carbon nanotube, and Diazinon based on microarray and RNA-seq studies.
413	WBGene00020742	T23H2.3	Transcription: general machinery	Transcription: general machinery: RNA Pol II	Transcription: general machinery: RNA Pol II: unassigned	T23H2.3 is an ortholog of human TTF2 (transcription termination factor 2)\; is predicted to have ATP binding activity.
414	WBGene00020887	T28B4.4	Cytoskeleton	Cytoskeleton: claudin	Cytoskeleton: claudin	hic-1 is enriched in the alimentary system, the arcade cell, the digestive tract, and the nervous system based on microarray, tiling array, and RNA-seq studies\; is affected by several genes including elt-2, pgl-1, and dcr-1 based on microarray and RNA-seq studies\; is affected by six chemicals including methylmercuric chloride, Rotenone, and Zidovudine based on microarray and RNA-seq studies\; i…
415	WBGene00020915	W01B11.3	Ribosome	Ribosome: biogenesis	Ribosome: biogenesis	nol-58 is an ortholog of human NOP58\; human NOP58 exhibits ATPase binding activity, TFIID-class transcription factor binding activity, and snoRNA binding activity.
416	WBGene00020935	W02D3.10	Unassigned	Unassigned	Unassigned	fnci-1 is an ortholog of human FANCI (FA complementation group I)\; human FANCI exhibits DNA polymerase binding activity.
417	WBGene00021070	W07B8.1	Proteolysis general	Proteolysis general: aspartate	Proteolysis general: aspartate: cathepsin	cpr-8 is an ortholog of human CTSB (cathepsin B)\; is predicted to have cysteine-type peptidase activity.
418	WBGene00021075	W07E6.3	Metabolism	Metabolism: lipid	Metabolism: lipid: sphingolipid	W07E6.3 is an ortholog of human SGMS2\; is predicted to have transferase activity.
419	WBGene00021133	W10D9.5	Metabolism	Metabolism: mitochondria	Metabolism: mitochondria: translocase	tomm-22 is an ortholog of human TOMM22 (translocase of outer mitochondrial membrane 22)\; is predicted to encode a protein with the following domain: Mitochondrial import receptor subunit Tom22.
420	WBGene00021202	Y17G9B.5	Signaling	Signaling: unassigned	Signaling: unassigned	Y17G9B.5 is an ortholog of human ECSIT\; is predicted to encode a protein with the following domains: ECSIT and ECSIT, C-terminal domain.
421	WBGene00021248	Y22D7AL.10	Metabolism	Metabolism: mitochondria	Metabolism: mitochondria: chaperone	Y22D7AL.10 is an ortholog of human HSPE1 (heat shock protein family E (Hsp10) member 1)\; human HSPE1 exhibits chaperone binding activity.
422	WBGene00021315	Y32H12A.7	Signaling	Signaling: unassigned	Signaling: unassigned	Y32H12A.7 is an ortholog of human ADCK2\; is predicted to encode a protein with the following domains: UbiB domain and Protein kinase-like domain superfamily.
423	WBGene00021316	Y32H12A.8	Unassigned	Unassigned	Unassigned	Y32H12A.8 is an ortholog of human PWP1 (PWP1 homolog, endonuclein) and WDR24 (WD repeat domain 24)\; is expressed in several tissues, including the alimentary system, the head, the hypodermis, the nervous system, and the reproductive system\; is predicted to encode a protein with the following domains: WD40 repeat, WD40\/YVTN repeat-like-containing domain superfamily, and WD40-repeat-containing d…
424	WBGene00021377	Y37E11B.5	Non-coding RNA	Non-coding RNA: tRNA	Non-coding RNA: tRNA: production	Y37E11B.5 is an ortholog of human DUS3L\; is predicted to have flavin adenine dinucleotide binding activity, metal ion binding activity, and tRNA dihydrouridine synthase activity\; is expressed in several tissues, including the alimentary system, the muscular system, the nervous system, and the reproductive system.
425	WBGene00021583	Y46C8AL.5	Stress response	Stress response: C-type Lectin	Stress response: C-type Lectin	clec-72 is predicted to have carbohydrate binding activity.
426	WBGene00021620	Y47D7A.7	Unassigned	Unassigned	Unassigned	Y47D7A.7 is affected by several genes including daf-2, hsf-1, and clk-1 based on microarray, RNA-seq, and tiling array studies\; is affected by eight chemicals including methylmercury hydroxide, multi-walled carbon nanotube, and D-glucose based on RNA-seq and microarray studies.
427	WBGene00021627	Y47D7A.15	Unassigned	Unassigned	Unassigned: regulated by multiple stresses	Y47D7A.15 is enriched in the coelomocyte and the ventral nerve cord based on tiling array studies\; is affected by several genes including daf-16, daf-2, and glp-1 based on RNA-seq and microarray studies\; is affected by seventeen chemicals including hydrogen sulfide, Ethanol, and 1-methylnicotinamide based on microarray and RNA-seq studies.
428	WBGene00021641	Y47G6A.15	Unassigned	Unassigned	Unassigned: regulated by multiple stresses	Y47G6A.15 is affected by several genes including daf-2, glp-1, and let-7 based on proteomic, RNA-seq, microarray, and tiling array studies\; is affected by seven chemicals including hydrogen sulfide, Ethanol, and 1-methylnicotinamide based on microarray and RNA-seq studies.
429	WBGene00021660	Y48G1A.4	Ribosome	Ribosome: biogenesis	Ribosome: biogenesis	nol-14 is an ortholog of human NOP14\; human NOP14 exhibits enzyme binding activity.
430	WBGene00021697	Y48G9A.3	Ribosome	Ribosome: unassigned	Ribosome: unassigned	gcn-1 is an ortholog of human GCN1 (GCN1, eIF2 alpha kinase activator homolog)\; is predicted to have protein kinase binding activity, protein kinase regulator activity, and ribosome binding activity\; is involved in several processes, including positive regulation of cellular metabolic process, regulation of apoptotic process, and regulation of cellular biosynthetic process\; is expressed in sev…
431	WBGene00021715	Y49F6B.2	Development	Development: general	Development: general	Y49F6B.2 is an ortholog of human DNTTIP2\; human DNTTIP2 exhibits RNA binding activity.
432	WBGene00021856	Y54F10BM.1	Signaling	Signaling: phosphatase	Signaling: phosphatase: unassigned	ppm-1.D is an ortholog of human PPM1D (protein phosphatase, Mg2+\/Mn2+ dependent 1D)\; is predicted to have metal ion binding activity and protein serine\/threonine phosphatase activity\; human orthologs of this gene are implicated in breast cancer.
433	WBGene00021899	Y54H5A.1	Development	Development: somatic	Development: somatic	Y54H5A.1 is an ortholog of human GRWD1 (glutamate rich WD repeat containing 1)\; human GRWD1 exhibits DNA replication origin binding activity, chromatin binding activity, and histone binding activity.
434	WBGene00021930	Y55F3AM.13	Proteolysis proteasome	Proteolysis proteasome: E3	Proteolysis proteasome: E3: F box	Y55F3AM.13 is enriched in the germ line based on proteomic and RNA-seq studies\; is affected by several genes including daf-16, daf-2, and clk-1 based on microarray, proteomic, and RNA-seq studies\; is affected by Cadmium and Cry5B based on microarray studies.
435	WBGene00022045	Y66H1A.3	Metabolism	Metabolism: mitochondria	Metabolism: mitochondria: ribosome	mrpl-55 is an ortholog of human MRPL55 (mitochondrial ribosomal protein L55)\; is predicted to be a structural constituent of ribosome\; localizes to the mitochondrion.
436	WBGene00022057	Y67D2.7	Unassigned	Unassigned	Unassigned	Y67D2.7 is an ortholog of human SAP30BP\; is predicted to encode a protein with the following domain: SAP30-binding protein.
437	WBGene00022083	Y69A2AR.12	Transmembrane protein	Transmembrane protein: unassigned	Transmembrane protein: unassigned	Y69A2AR.12 is enriched in the body wall muscle cell and the intestine based on tiling array, RNA-seq, and microarray studies\; is affected by several genes including daf-2, clk-1, and elt-2 based on microarray and RNA-seq studies\; is affected by nine chemicals including Tunicamycin, Zidovudine, and Chlorpyrifos based on microarray and RNA-seq studies.
438	WBGene00022096	Y69A2AR.25	Unassigned	Unassigned	Unassigned: regulated by multiple stresses	Y69A2AR.25 is enriched in the ASER and the intestine based on RNA-seq studies\; is affected by several genes including daf-2, daf-12, and clk-1 based on microarray, quantitative PCR, and RNA-seq studies\; is affected by eight chemicals including Tunicamycin, Cry5B, and Quercetin based on microarray studies.
439	WBGene00022148	Y71G12B.8	mRNA functions	mRNA functions: processing	mRNA functions: processing: helicase	ddx-27 is an ortholog of human DDX27 (DEAD-box helicase 27)\; is predicted to have ATP binding activity, helicase activity, and nucleic acid binding activity.
440	WBGene00022159	Y71G12B.24	Metabolism	Metabolism: mitochondria	Metabolism: mitochondria: protease	mppa-1 is an ortholog of human PMPCA (peptidase, mitochondrial processing alpha subunit)\; contributes to metalloendopeptidase activity\; is involved in proteolysis\; localizes to the mitochondrial processing peptidase complex.
441	WBGene00022232	Y73B6BL.3	mRNA functions	mRNA functions: processing	mRNA functions: processing: RNA exosome	exos-2 is an ortholog of human EXOSC2 (exosome component 2)\; is predicted to have RNA binding activity and exonuclease activity\; localizes to the cytoplasm and nucleus.
442	WBGene00022493	Y119D3B.16	Metabolism	Metabolism: mitochondria	Metabolism: mitochondria: ribosome	mrpl-45 is an ortholog of human MRPL45 (mitochondrial ribosomal protein L45)\; is predicted to encode a protein with the following domains: Tim44-like domain and NTF2-like domain superfamily.
443	WBGene00022545	ZC196.1	Pseudogene	Pseudogene	Pseudogene	ZC196.1 is enriched in the OLL and the PVD based on microarray studies\; is affected by several genes including daf-16, daf-2, and age-1 based on microarray, tiling array, and RNA-seq studies\; is affected by stavudine and Colistin based on RNA-seq and microarray studies.
444	WBGene00022546	ZC196.2	Unassigned	Unassigned	Unassigned	ZC196.2 is an ortholog of human MOSPD3, VAPA, and VAPB\; human VAPB exhibits several functions, including FFAT motif binding activity, protein dimerization activity, and tubulin binding activity.
445	WBGene00022547	ZC196.3	Unassigned	Unassigned	Unassigned	ZC196.3 is affected by several genes including daf-16, daf-12, and clk-1 based on microarray and RNA-seq studies\; is affected by methylmercuric chloride, Mercuric Chloride, and Sirolimus based on microarray studies\; is predicted to encode a protein with the following domain: Protein of unknown function DUF713.
446	WBGene00022653	ZK105.1	Unassigned	Unassigned	Unassigned: regulated by multiple stresses	ZK105.1 is enriched in the body wall musculature and the muscle cell based on RNA-seq and microarray studies\; is affected by several genes including daf-16, glp-1, and daf-12 based on microarray, RNA-seq, and proteomic studies\; is affected by twelve chemicals including Heme, Ethanol, and 1-methylnicotinamide based on microarray and RNA-seq studies\; is predicted to encode a protein with the fol…
447	WBGene00022674	ZK177.9	Unassigned	Unassigned	Unassigned: regulated by multiple stresses	ZK177.9 is enriched in GABAergic neurons, the coelomocyte, and the muscle cell based on tiling array, RNA-seq, and microarray studies\; is affected by several genes including daf-2, daf-12, and clk-1 based on microarray, tiling array, and RNA-seq studies\; is affected by four chemicals including methylmercuric chloride, D-glucose, and Alovudine based on microarray and RNA-seq studies.
448	WBGene00022679	ZK180.5	Unassigned	Unassigned	Unassigned: regulated by multiple stresses	ZK180.5 is enriched in several tissues, including the DA neuron, the alimentary system, the hypodermis, and the somatic gonad precursor based on tiling array, RNA-seq, and microarray studies\; is affected by several genes including daf-16, daf-2, and age-1 based on microarray, quantitative PCR, tiling array, proteomic, and RNA-seq studies\; is affected by twenty chemicals including hydrogen sulfi…
449	WBGene00022680	ZK180.6	Unassigned	Unassigned	Unassigned: regulated by multiple stresses	ZK180.6 is enriched in the DA neuron, the OLL, the PLM, and the PVD based on microarray and RNA-seq studies\; is affected by several genes including daf-16, daf-2, and glp-1 based on microarray, proteomic, and RNA-seq studies\; is affected by fourteen chemicals including hydrogen sulfide, Nitric Oxide, and methylmercury hydroxide based on microarray and RNA-seq studies.
450	WBGene00022722	ZK370.8	Metabolism	Metabolism: mitochondria	Metabolism: mitochondria: translocase	tomm-70 localizes to the mitochondrion\; is expressed in the muscle cell and the tail.
451	WBGene00022730	ZK402.3	Unassigned	Unassigned	Unassigned	ZK402.3 is enriched in the ASER, the germ line, and the hypodermis based on RNA-seq studies\; is affected by several genes including daf-16, clk-1, and fog-2 based on microarray and RNA-seq studies\; is affected by aldicarb, Humic Substances, and Sirolimus based on microarray studies\; is predicted to encode a protein with the following domain: SPK domain.
452	WBGene00022765	ZK546.14	Unassigned	Unassigned	Unassigned	ZK546.14 is an ortholog of human Surf6\; human SURF6 exhibits RNA binding activity.
453	WBGene00022814	ZK742.4	Metabolism	Metabolism: unassigned	Metabolism: unassigned	ZK742.4 is predicted to have FMN binding activity and oxidoreductase activity.
454	WBGene00023407	F56D1.6	Unassigned	Unassigned	Unassigned	cex-1 is an ortholog of human SDF4 (stromal cell derived factor 4)\; is predicted to have metal ion binding activity\; is expressed in several tissues, including the intestine, the nervous system, and the reproductive system.
455	WBGene00023487	F33D4.8	Metabolism	Metabolism: mitochondria	Metabolism: mitochondria: ribosome	mrps-24 is an ortholog of human MRPS24 (mitochondrial ribosomal protein S24)\; is predicted to be a structural constituent of ribosome.
456	WBGene00023503	F17C11.13	Transmembrane protein	Transmembrane protein: unassigned	Transmembrane protein: unassigned	F17C11.13 is enriched in the alimentary system, the digestive tract, and the nervous system based on tiling array, RNA-seq, and microarray studies\; is affected by several genes including daf-12, dpy-10, and clk-1 based on tiling array, RNA-seq, and microarray studies\; is affected by seven chemicals including Tunicamycin, multi-walled carbon nanotube, and levamisole based on microarray and RNA-s…
457	WBGene00044107	F58G6.9	Transmembrane transport	Transmembrane transport: solute carrier	Transmembrane transport: solute carrier	F58G6.9 is an ortholog of human SLC31A1 (solute carrier family 31 member 1) and SLC31A2 (solute carrier family 31 member 2)\; is predicted to have copper ion transmembrane transporter activity.
458	WBGene00044183	F09C6.13	Unassigned	Unassigned	Unassigned	F09C6.13 is enriched in the excretory cell, the germ line, the muscle cell, and the pharynx based on tiling array and RNA-seq studies\; is affected by several genes including glp-1, pgl-1, and bar-1 based on tiling array, microarray, and RNA-seq studies\; is affected by five chemicals including tryptophan, Tunicamycin, and sodium arsenite based on microarray and RNA-seq studies.
459	WBGene00044321	B0511.8	Metabolism	Metabolism: mitochondria	Metabolism: mitochondria: ribosome	mrps-30 is an ortholog of human MRPS30 (mitochondrial ribosomal protein S30)\; is predicted to be a structural constituent of ribosome.
460	WBGene00044322	F15A4.12	Transmembrane protein	Transmembrane protein: unassigned	Transmembrane protein: unassigned	tag-280 is an ortholog of human PLGRKT\; is predicted to encode a protein with the following domain: Protein of unknown function DUF2368.
461	WBGene00044644	B0205.13	Unassigned	Unassigned	Unassigned	B0205.13 is enriched in the hypodermis, the intestine, the nervous system, and the sensillum based on tiling array, RNA-seq, and proteomic studies\; is affected by several genes including daf-2, glp-1, and daf-12 based on proteomic, RNA-seq, microarray, and tiling array studies\; is affected by fourteen chemicals including hydrogen sulfide, methylmercury hydroxide, and 1-methylnicotinamide based …
462	WBGene00044646	B0205.14	Unassigned	Unassigned	Unassigned	B0205.14 is enriched in dopaminergic neurons, the coelomocyte, and the ventral nerve cord based on tiling array studies\; is affected by several genes including glp-1, hsf-1, and clk-1 based on RNA-seq and microarray studies\; is affected by seven chemicals including tryptophan, methylmercury hydroxide, and multi-walled carbon nanotube based on microarray and RNA-seq studies.
463	WBGene00044683	C36E6.8	Transmembrane protein	Transmembrane protein: unassigned	Transmembrane protein: unassigned	C36E6.8 is enriched in the amphid sheath cell based on RNA-seq studies\; is affected by several genes including eat-2, npr-1, and bar-1 based on RNA-seq and microarray studies\; is affected by six chemicals including Ethanol, nicotinic acid, and Rotenone based on RNA-seq and microarray studies.
464	WBGene00044687	B0563.9	Unassigned	Unassigned	Unassigned	B0563.9 is enriched in the intestine based on RNA-seq studies\; is affected by several genes including daf-16, hsf-1, and clk-1 based on microarray, RNA-seq, and tiling array studies\; is affected by four chemicals including multi-walled carbon nanotube, nanoparticle, and Colistin based on RNA-seq and microarray studies.
465	WBGene00044724	R02E4.3	Unassigned	Unassigned	Unassigned: regulated by multiple stresses	R02E4.3 is enriched in several tissues, including the excretory cell, the hypodermis, the intestine, and the nervous system based on tiling array and RNA-seq studies\; is affected by several genes including daf-16, daf-2, and daf-12 based on tiling array, RNA-seq, and microarray studies\; is affected by twelve chemicals including Ethanol, 1-methylnicotinamide, and Tunicamycin based on RNA-seq and…
466	WBGene00044761	Y82E9BR.23	Unassigned	Unassigned	Unassigned: ALS2cr12 domain	pals-19 is enriched in several tissues, including the alimentary system, the hypodermis, and the nervous system based on tiling array and RNA-seq studies\; is affected by several genes including daf-16, skn-1, and hsf-1 based on RNA-seq studies\; is affected by five chemicals including Tunicamycin, Alovudine, and stavudine based on microarray and RNA-seq studies.
467	WBGene00045455	F26G1.11	Unassigned	Unassigned	Unassigned	F26G1.11 is enriched in the intestine based on RNA-seq studies\; is affected by several genes including daf-2, hsf-1, and elt-2 based on RNA-seq and microarray studies\; is affected by nicotinic acid, Rotenone, and D-glucopyranose based on RNA-seq studies\; is predicted to encode a protein with the following domains: Transthyretin-like and Transthyretin-like superfamily.
468	WBGene00045516	F43D2.7	Pseudogene	Pseudogene	Pseudogene	F43D2.7 is affected by several genes including daf-16, clk-1, and eat-2 based on RNA-seq studies.
469	WBGene00050898	T19B10.12	Unassigned	Unassigned	Unassigned	T19B10.12 is affected by Alovudine and stavudine based on RNA-seq studies.
470	WBGene00050974	Y6G8.9	Pseudogene	Pseudogene	Pseudogene	Y6G8.9 is enriched in the ASER, the PLM, and the intestine based on RNA-seq studies\; is affected by several genes including daf-16, daf-2, and glp-1 based on microarray and RNA-seq studies\; is affected by multi-walled carbon nanotube, Alovudine, and stavudine based on RNA-seq studies.
471	WBGene00077491	K08H10.10	Unassigned	Unassigned	Unassigned	K08H10.10 is enriched in the intestine and the nervous system based on tiling array and RNA-seq studies\; is affected by several genes including pgl-1, prg-1, and glh-1 based on RNA-seq studies\; is affected by D-glucose and Alovudine based on RNA-seq studies.
472	WBGene00077629	K10G4.13	Pseudogene	Pseudogene	Pseudogene	K10G4.13 is affected by several genes including glp-1, hsf-1, and pgl-1 based on RNA-seq studies\; is affected by adsorbable organic bromine compound based on microarray studies.
473	WBGene00077657	F11D11.18	Pseudogene	Pseudogene	Pseudogene	F11D11.18 is affected by several genes including clk-1, sir-2.1, and pgl-1 based on microarray and RNA-seq studies.
474	WBGene00077701	E01A2.10	Stress response	Stress response: unassigned	Stress response: unassigned	poml-3 is an ortholog of human PON1 (paraoxonase 1), PON2 (paraoxonase 2), and PON3 (paraoxonase 3)\; human PON1 exhibits several functions, including calcium ion binding activity, hydrolase activity, acting on ester bonds, and phospholipid binding activity.
475	WBGene00138715	Y6G8.14	Unassigned	Unassigned	Unassigned	Y6G8.14 is enriched in the male based on RNA-seq studies\; is affected by several genes including clk-1, hpl-2, and nhr-114 based on microarray and RNA-seq studies\; is affected by Alovudine and stavudine based on RNA-seq studies\; is predicted to encode a protein with the following domain: PAN\/Apple domain.
476	WBGene00194926	K08D8.12	Transmembrane protein	Transmembrane protein: unassigned	Transmembrane protein: unassigned	K08D8.12 is affected by several genes including hsf-1, isp-1, and prg-1 based on RNA-seq studies\; is affected by Zidovudine based on RNA-seq studies.
477	WBGene00195176	Y43F8B.24	Unassigned	Unassigned	Unassigned	Y43F8B.24 is enriched in the intestine based on RNA-seq studies\; is affected by several genes including hsf-1, eat-2, and lin-35 based on RNA-seq and microarray studies\; is affected by tryptophan, Zidovudine, and Sirolimus based on microarray and RNA-seq studies.
478	WBGene00201434	C47A10.14	Non-coding RNA	Non-coding RNA: ncRNA	Non-coding RNA: ncRNA	N.A.
479	WBGene00219410	C04C3.14	Unassigned	Unassigned	Unassigned	C04C3.14 is affected by several genes including elt-2, prg-1, and elt-7 based on RNA-seq studies.
480	WBGene00219609	T22E6.2	Non-coding RNA	Non-coding RNA: linc	Non-coding RNA: linc	linc-7 is enriched in the AFD and the germ line based on RNA-seq studies\; is affected by several genes including daf-2, clk-1, and npr-1 based on RNA-seq studies.
481	WBGene00235092	C54F6.17	Unassigned	Unassigned	Unassigned	C54F6.17 is enriched in the intestine based on RNA-seq studies\; is affected by several genes including let-60, spg-7, and tdp-1 based on RNA-seq and microarray studies\; is affected by four chemicals including Sodium Chloride, single-walled carbon nanotube, and dafa#1 based on RNA-seq and microarray studies.
482	WBGene00235093	C54F6.18	Unassigned	Unassigned	Unassigned	C54F6.18 is enriched in the pharynx based on RNA-seq studies\; is affected by several genes including dcr-1, isp-1, and mut-2 based on RNA-seq and microarray studies\; is affected by five chemicals including stavudine, Sodium Chloride, and Quercetin based on RNA-seq and microarray studies.
483	WBGene00235164	K09F6.13	Unassigned	Unassigned	Unassigned	K09F6.13 is enriched in the ASER, the PLM, and the RID based on RNA-seq studies\; is affected by several genes including sma-2, sma-4, and smg-2 based on RNA-seq studies\; is affected by Sodium Chloride based on RNA-seq studies.
484	WBGene00270321	Y41C4A.32	Unassigned	Unassigned	Unassigned: regulated by multiple stresses	Y41C4A.32 is an ortholog of human COPB2 (coatomer protein complex subunit beta 2)\; is predicted to encode a protein with the following domains: WD40 repeat, WD40\/YVTN repeat-like-containing domain superfamily, G-protein beta WD-40 repeat, and WD40-repeat-containing domain superfamily.
485	WBGene00305086	NA	NA	NA	NA	NA

## Sheet: DOWN_RNA_set26 vs ctrl_D1
Description: Genes identified as downregulated in RNA expression in glp-1(-);set-26(-) vs glp-1(-) as day 1 adults
	baseMean	log2FoldChange	lfcSE	stat	pvalue	padj
WBGene00008378	19357.4	-0.565456	0.202075	-2.79825	0.00513808	0.0432092
WBGene00011222	2053.36	-0.602099	0.208154	-2.89256	0.00382116	0.0344521
WBGene00004993	1453.6	-0.620804	0.221696	-2.80025	0.00510626	0.0431142
WBGene00004266	979.265	-0.630245	0.224127	-2.81201	0.00492336	0.0419007
WBGene00021263	7691.61	-0.633504	0.213253	-2.97067	0.00297154	0.0283568
WBGene00000879	2148.68	-0.633956	0.209477	-3.02638	0.00247503	0.0247621
WBGene00007315	896.408	-0.639424	0.229996	-2.78016	0.00543326	0.0451658
WBGene00010196	7487.94	-0.644994	0.208511	-3.09333	0.00197922	0.020943
WBGene00045038	8811.21	-0.64883	0.223084	-2.90846	0.00363219	0.0331031
WBGene00019261	3807.61	-0.654567	0.238138	-2.74869	0.0059834	0.0482886
WBGene00010471	763.291	-0.663612	0.220591	-3.00834	0.00262682	0.0258545
WBGene00017374	2446.37	-0.665297	0.234231	-2.84034	0.00450649	0.0390707
WBGene00009740	1216.35	-0.66586	0.237152	-2.80774	0.0049891	0.0422665
WBGene00000221	1061.98	-0.667848	0.216656	-3.08252	0.00205253	0.021508
WBGene00019748	2188.05	-0.669581	0.241067	-2.77758	0.0054766	0.0453899
WBGene00015280	5006.94	-0.672843	0.22689	-2.9655	0.00302188	0.0287935
WBGene00002257	1477.43	-0.675993	0.237727	-2.84357	0.00446113	0.0387819
WBGene00021048	5815.42	-0.679707	0.244673	-2.77803	0.005469	0.0453701
WBGene00001396	3382.77	-0.685768	0.219148	-3.12924	0.00175257	0.0190292
WBGene00022821	3116.54	-0.688039	0.227635	-3.02255	0.00250651	0.0249976
WBGene00012550	413.558	-0.693441	0.249337	-2.78114	0.0054169	0.0450729
WBGene00019609	682.349	-0.703327	0.236297	-2.97646	0.00291602	0.0279964
WBGene00014249	2943.72	-0.70469	0.257393	-2.7378	0.00618526	0.0495165
WBGene00019803	770.369	-0.705574	0.255153	-2.7653	0.00568705	0.0464722
WBGene00000371	5220.64	-0.713998	0.24663	-2.89502	0.00379134	0.0342679
WBGene00011734	488.463	-0.717589	0.23761	-3.02003	0.00252749	0.0251381
WBGene00015683	6705.01	-0.720018	0.218407	-3.29669	0.000978325	0.0121986
WBGene00000155	340.535	-0.721802	0.262755	-2.74705	0.00601337	0.0484684
WBGene00021321	334.55	-0.721896	0.252172	-2.86271	0.00420031	0.0369756
WBGene00017756	2462.98	-0.724772	0.25415	-2.85175	0.00434788	0.0380885
WBGene00013867	10631.8	-0.732987	0.210134	-3.48819	0.000486294	0.00701399
WBGene00003959	351.019	-0.733349	0.265275	-2.76448	0.00570128	0.0465481
WBGene00003957	361.395	-0.741806	0.267423	-2.77391	0.00553876	0.0456948
WBGene00016425	883.258	-0.74216	0.236045	-3.14415	0.00166572	0.0182911
WBGene00013874	299.5	-0.742617	0.258894	-2.86842	0.00412529	0.036648
WBGene00019986	644.247	-0.744577	0.225077	-3.30809	0.000939344	0.0118651
WBGene00023067	1033.25	-0.747334	0.239836	-3.11603	0.00183307	0.0198009
WBGene00008199	773.05	-0.748648	0.229431	-3.26307	0.00110213	0.0133504
WBGene00013463	3960.73	-0.749442	0.266464	-2.81254	0.00491513	0.0418932
WBGene00021020	1097.17	-0.749644	0.214865	-3.48891	0.000484987	0.00700314
WBGene00020158	2368.59	-0.749659	0.260605	-2.87661	0.00401975	0.035862
WBGene00000219	12484.1	-0.758874	0.223061	-3.40209	0.000668725	0.00909379
WBGene00021340	917.969	-0.760615	0.218293	-3.48437	0.000493298	0.00709876
WBGene00013238	1047.51	-0.761184	0.241225	-3.1555	0.00160223	0.0177953
WBGene00021644	268.491	-0.76486	0.274422	-2.78717	0.00531709	0.0444773
WBGene00015621	395.596	-0.765797	0.26042	-2.94062	0.00327558	0.0306165
WBGene00004920	416.039	-0.768096	0.245869	-3.124	0.0017841	0.019305
WBGene00012782	2930.89	-0.768212	0.235462	-3.26257	0.00110407	0.0133504
WBGene00001790	556.797	-0.76916	0.269795	-2.8509	0.00435953	0.0381641
WBGene00013598	336.1	-0.769947	0.256429	-3.00258	0.00267703	0.0262008
WBGene00017964	3805.63	-0.77023	0.244699	-3.14767	0.00164578	0.0181511
WBGene00017775	1093.21	-0.774391	0.229493	-3.37435	0.000739902	0.00984638
WBGene00011972	1022.12	-0.776557	0.24136	-3.21743	0.00129347	0.0151256
WBGene00007324	451.128	-0.781632	0.252896	-3.09072	0.00199669	0.0210984
WBGene00008262	4018.9	-0.782425	0.23906	-3.27293	0.00106439	0.0129791
WBGene00010135	2311.13	-0.782512	0.262364	-2.98255	0.00285862	0.0275503
WBGene00018400	389.542	-0.783711	0.281081	-2.78821	0.00530004	0.0443936
WBGene00018656	3389.25	-0.789741	0.254007	-3.10914	0.00187635	0.0201408
WBGene00044736	211.344	-0.790866	0.277721	-2.8477	0.00440359	0.0384697
WBGene00012777	241.876	-0.7914	0.287443	-2.75324	0.00590088	0.0477449
WBGene00022119	430.469	-0.794441	0.264801	-3.00015	0.0026985	0.02637
WBGene00020366	1647.05	-0.796605	0.241925	-3.29278	0.000992033	0.0123208
WBGene00008572	4730.19	-0.798039	0.238998	-3.33911	0.000840471	0.0108185
WBGene00020007	822.301	-0.799251	0.22882	-3.49292	0.000477762	0.00691419
WBGene00009434	586.47	-0.800456	0.274445	-2.91664	0.00353829	0.03251
WBGene00019937	1255.03	-0.800848	0.288537	-2.77555	0.0055109	0.0456142
WBGene00011205	525.259	-0.800865	0.232251	-3.44827	0.000564194	0.00792007
WBGene00007756	426.222	-0.802257	0.240793	-3.33172	0.0008631	0.0110572
WBGene00022194	3539.01	-0.802612	0.292327	-2.74559	0.00604014	0.048622
WBGene00015823	1446.58	-0.805603	0.268075	-3.00514	0.00265462	0.0260485
WBGene00014307	5492.49	-0.806781	0.25397	-3.17668	0.00148973	0.016788
WBGene00044206	963.082	-0.809519	0.230481	-3.5123	0.000444246	0.00654226
WBGene00019170	363.889	-0.810713	0.267095	-3.0353	0.00240299	0.0242337
WBGene00021325	3835.35	-0.812029	0.264398	-3.07124	0.0021317	0.0221901
WBGene00015713	1216.17	-0.814712	0.24509	-3.32413	0.000886955	0.0112825
WBGene00007855	584.434	-0.816331	0.296018	-2.75771	0.00582078	0.0472942
WBGene00000784	1890.41	-0.817559	0.258512	-3.16256	0.00156388	0.0174618
WBGene00022490	491.594	-0.818605	0.256707	-3.18887	0.00142832	0.0162358
WBGene00015814	1825.44	-0.821285	0.212877	-3.85802	0.00011431	0.00223063
WBGene00006937	1870.11	-0.82181	0.26727	-3.07483	0.00210625	0.0219797
WBGene00009796	1705.77	-0.822059	0.239832	-3.42764	0.000608855	0.00841582
WBGene00022887	1361.46	-0.822496	0.250428	-3.28437	0.00102212	0.0125976
WBGene00021875	452.352	-0.822571	0.274952	-2.99169	0.00277441	0.0269447
WBGene00015567	274.635	-0.826329	0.272864	-3.02836	0.00245888	0.0246396
WBGene00010902	519.943	-0.826727	0.278954	-2.96366	0.00304003	0.0288791
WBGene00001236	345.449	-0.827829	0.259972	-3.1843	0.00145105	0.0164348
WBGene00044527	752.926	-0.833008	0.24688	-3.37414	0.00074047	0.00984638
WBGene00015755	2330.71	-0.834637	0.230538	-3.62038	0.000294171	0.00472398
WBGene00044636	274.492	-0.837426	0.287065	-2.91719	0.00353195	0.0324754
WBGene00011106	329.227	-0.841864	0.254999	-3.30144	0.000961886	0.0120534
WBGene00019957	2991.55	-0.842208	0.246937	-3.41063	0.000648137	0.00886162
WBGene00007786	1401.36	-0.842879	0.234595	-3.59292	0.000326998	0.00516571
WBGene00018488	1184.97	-0.843458	0.273511	-3.08382	0.00204359	0.0214494
WBGene00003577	508.681	-0.845288	0.269186	-3.14017	0.00168852	0.0184902
WBGene00017923	701.808	-0.845716	0.27693	-3.0539	0.00225886	0.0231694
WBGene00015168	2136.87	-0.847029	0.243278	-3.48173	0.000498181	0.00715269
WBGene00010116	301.225	-0.848038	0.267375	-3.17172	0.00151539	0.0169804
WBGene00021043	2699.1	-0.852046	0.294321	-2.89495	0.00379214	0.0342679
WBGene00010541	333.871	-0.852147	0.278647	-3.05816	0.00222699	0.0229171
WBGene00020315	797.767	-0.852595	0.266594	-3.1981	0.00138337	0.0158678
WBGene00013039	401.787	-0.854787	0.288405	-2.96384	0.00303826	0.0288791
WBGene00016627	3390.71	-0.857526	0.241019	-3.55792	0.000373804	0.00573956
WBGene00000896	413.45	-0.860294	0.243408	-3.53436	0.000408757	0.00616341
WBGene00010174	17700.2	-0.861098	0.246113	-3.49879	0.000467371	0.00679547
WBGene00011856	9871.98	-0.86949	0.229184	-3.79386	0.000148326	0.00274566
WBGene00012326	655.945	-0.876274	0.273968	-3.19845	0.00138167	0.0158628
WBGene00017303	751.867	-0.880576	0.312257	-2.82004	0.00480177	0.0410684
WBGene00011181	522.701	-0.881206	0.242509	-3.6337	0.000279385	0.00455788
WBGene00022822	9636.26	-0.881678	0.220167	-4.0046	6.21231e-05	0.00135254
WBGene00007097	1428.21	-0.882693	0.300564	-2.93679	0.0033163	0.0308071
WBGene00021518	1363.04	-0.884592	0.211849	-4.17558	2.97224e-05	0.00072054
WBGene00020314	165.183	-0.884689	0.309247	-2.86078	0.004226	0.0371758
WBGene00022297	274.611	-0.884943	0.315167	-2.80786	0.00498723	0.0422665
WBGene00009161	3576.35	-0.886249	0.228513	-3.87834	0.000105174	0.00208462
WBGene00017771	841.759	-0.887731	0.25795	-3.44148	0.000578535	0.00806903
WBGene00021872	1719.64	-0.895065	0.224834	-3.981	6.86249e-05	0.00146376
WBGene00013964	144.604	-0.895978	0.316299	-2.83269	0.00461582	0.0399362
WBGene00011226	228.956	-0.895985	0.297718	-3.00951	0.00261667	0.0258034
WBGene00020036	583.098	-0.897941	0.233027	-3.85338	0.000116501	0.00226288
WBGene00013393	17129.7	-0.898572	0.295301	-3.0429	0.00234307	0.0237624
WBGene00015913	37615.7	-0.901094	0.274237	-3.28583	0.00101683	0.0125546
WBGene00021635	288.567	-0.90215	0.2663	-3.38772	0.000704772	0.0094817
WBGene00001843	1080.77	-0.905777	0.290544	-3.11753	0.00182375	0.0197172
WBGene00018971	948.999	-0.905958	0.238572	-3.79742	0.000146213	0.00271852
WBGene00044094	331.323	-0.910834	0.284109	-3.20593	0.00134626	0.015533
WBGene00269383	1586.3	-0.911661	0.329229	-2.76908	0.00562155	0.0460981
WBGene00220076	616.218	-0.912246	0.247442	-3.6867	0.000227179	0.00389635
WBGene00011891	451.384	-0.918682	0.298803	-3.07454	0.00210825	0.0219823
WBGene00019127	554.358	-0.921695	0.269546	-3.41943	0.000627523	0.00859844
WBGene00000475	2825.56	-0.925998	0.254419	-3.63965	0.000273006	0.00448698
WBGene00003765	14728.7	-0.926238	0.255606	-3.62369	0.000290431	0.00468181
WBGene00003999	176.428	-0.928682	0.324297	-2.86368	0.00418751	0.0369633
WBGene00016361	472.653	-0.929546	0.322791	-2.87972	0.00398032	0.0355605
WBGene00018984	1580.15	-0.929918	0.242563	-3.83372	0.000126222	0.00240718
WBGene00003997	289.879	-0.930488	0.292992	-3.17581	0.00149417	0.0168024
WBGene00016705	321.44	-0.933331	0.282727	-3.30118	0.000962792	0.0120534
WBGene00017108	495.628	-0.93626	0.257407	-3.63727	0.000275542	0.00450516
WBGene00019760	1897.32	-0.947442	0.260232	-3.64076	0.000271839	0.00447363
WBGene00009636	272.236	-0.948637	0.298149	-3.18175	0.00146386	0.0165502
WBGene00018885	112.899	-0.952148	0.335886	-2.83474	0.00458632	0.0397355
WBGene00004310	252.406	-0.952158	0.273444	-3.4821	0.000497502	0.0071511
WBGene00000981	219.23	-0.952687	0.327858	-2.90579	0.00366323	0.033342
WBGene00020917	1116.6	-0.954051	0.302657	-3.15225	0.00162017	0.0179471
WBGene00007574	223.013	-0.954337	0.318243	-2.99877	0.0027107	0.0264687
WBGene00018303	547.391	-0.954386	0.345756	-2.76028	0.00577513	0.0470212
WBGene00017748	337.288	-0.95709	0.331803	-2.88451	0.00392018	0.0351728
WBGene00000022	133.073	-0.960251	0.335193	-2.86477	0.00417317	0.0368654
WBGene00021870	153.965	-0.961098	0.329238	-2.91916	0.00350981	0.032319
WBGene00003148	279.472	-0.961784	0.31147	-3.08789	0.00201586	0.0212475
WBGene00000214	16973.9	-0.964126	0.241676	-3.98934	6.62575e-05	0.00142533
WBGene00021322	3807.21	-0.965872	0.2338	-4.13119	3.60884e-05	0.000850338
WBGene00003090	20537.3	-0.966069	0.224658	-4.30017	1.70664e-05	0.000452925
WBGene00016906	283.48	-0.966122	0.343758	-2.81047	0.00494693	0.041994
WBGene00000216	9599.69	-0.966323	0.218561	-4.42129	9.81129e-06	0.000284324
WBGene00002259	1031.76	-0.970338	0.281336	-3.44904	0.00056258	0.00791505
WBGene00017336	669.492	-0.97062	0.336844	-2.88151	0.00395776	0.0354343
WBGene00010242	373.52	-0.971323	0.258144	-3.76272	0.000168078	0.00304863
WBGene00018237	5842.64	-0.975191	0.25138	-3.87936	0.000104733	0.00207915
WBGene00022047	318.488	-0.983032	0.278217	-3.53332	0.000410371	0.00617319
WBGene00194674	9053.85	-0.989195	0.228169	-4.33536	1.45521e-05	0.000395354
WBGene00003834	965.37	-0.98941	0.268921	-3.67919	0.00023398	0.00399668
WBGene00019007	3211.73	-0.989799	0.274962	-3.59976	0.000318509	0.00505683
WBGene00003402	259.957	-0.992023	0.291008	-3.40892	0.000652215	0.00890772
WBGene00014253	3405.04	-0.994091	0.256946	-3.86887	0.000109342	0.00215369
WBGene00015709	176.653	-0.995641	0.305814	-3.25571	0.00113111	0.0135823
WBGene00044680	426.772	-0.998956	0.246096	-4.05921	4.92386e-05	0.00111237
WBGene00021121	713.425	-1.00063	0.3394	-2.94823	0.00319594	0.0300173
WBGene00010050	8030.07	-1.003	0.212804	-4.71327	2.43778e-06	8.39636e-05
WBGene00006493	716.267	-1.00371	0.271327	-3.69926	0.00021623	0.00373908
WBGene00219316	183.125	-1.00583	0.367832	-2.73448	0.00624791	0.0498488
WBGene00016975	195.274	-1.00897	0.300813	-3.35416	0.000796071	0.010367
WBGene00020812	2053.69	-1.00901	0.26782	-3.7675	0.000164893	0.00300381
WBGene00018605	1887.79	-1.00923	0.268094	-3.76446	0.000166906	0.0030361
WBGene00004274	1940.78	-1.00953	0.266303	-3.79091	0.000150094	0.00277026
WBGene00021835	847.178	-1.01165	0.293721	-3.44426	0.000572617	0.00801155
WBGene00001911	1332.77	-1.01201	0.328119	-3.08429	0.00204038	0.0214342
WBGene00004350	154.939	-1.01379	0.315891	-3.20931	0.00133055	0.0154678
WBGene00012834	275.53	-1.01465	0.294227	-3.44853	0.00056364	0.00792007
WBGene00006578	299.874	-1.01567	0.303694	-3.34438	0.000824653	0.010695
WBGene00011984	140.025	-1.01799	0.310039	-3.28342	0.00102557	0.0126253
WBGene00017727	1231.68	-1.02038	0.28178	-3.62118	0.000293267	0.00471546
WBGene00000115	1535.38	-1.02606	0.276727	-3.70784	0.000209032	0.00364967
WBGene00014666	655.339	-1.02734	0.324458	-3.16632	0.0015438	0.0172528
WBGene00013394	10755.1	-1.02963	0.286742	-3.5908	0.000329667	0.00520122
WBGene00020218	1444.65	-1.03479	0.341602	-3.02923	0.00245177	0.0246075
WBGene00008602	844.288	-1.03489	0.344798	-3.00144	0.00268708	0.0262787
WBGene00003758	244.085	-1.03705	0.296362	-3.49928	0.000466522	0.00679096
WBGene00009801	219.973	-1.03751	0.295669	-3.50904	0.000449733	0.0065874
WBGene00022673	506.577	-1.03838	0.230423	-4.5064	6.59358e-06	0.000199325
WBGene00012407	875.816	-1.04264	0.230396	-4.52542	6.02755e-06	0.000186691
WBGene00011083	100.749	-1.0443	0.339793	-3.07333	0.00211687	0.022054
WBGene00009142	532.799	-1.04552	0.311229	-3.35932	0.000781358	0.0101967
WBGene00016892	1740.49	-1.04648	0.300657	-3.48064	0.000500217	0.00717376
WBGene00001786	360.014	-1.05171	0.275753	-3.81395	0.000136764	0.00258478
WBGene00000670	18762.1	-1.0524	0.351868	-2.9909	0.00278153	0.0269863
WBGene00044665	663.843	-1.05314	0.272321	-3.86728	0.000110055	0.00216436
WBGene00000097	165.878	-1.05329	0.328287	-3.20845	0.00133451	0.0154764
WBGene00012463	397.169	-1.05621	0.320429	-3.29623	0.000979914	0.0122063
WBGene00002273	5668.17	-1.05897	0.234299	-4.51975	6.19139e-06	0.00019049
WBGene00020207	166.428	-1.06377	0.36114	-2.94559	0.00322337	0.0302335
WBGene00305991	73.7132	-1.06386	0.376826	-2.8232	0.0047547	0.0408295
WBGene00012938	303.794	-1.06434	0.254083	-4.18894	2.80265e-05	0.000684694
WBGene00007270	239.454	-1.06514	0.309522	-3.44122	0.000579089	0.00806903
WBGene00017153	126.911	-1.06788	0.327387	-3.26181	0.00110702	0.0133669
WBGene00001431	181.505	-1.07042	0.390977	-2.7378	0.00618515	0.0495165
WBGene00013984	218.481	-1.07422	0.350278	-3.06676	0.00216393	0.02247
WBGene00022245	10663.6	-1.07485	0.270482	-3.97381	7.07315e-05	0.00150361
WBGene00015010	479.689	-1.07584	0.257916	-4.17129	3.02879e-05	0.000731436
WBGene00018260	133.389	-1.07709	0.360639	-2.98662	0.00282076	0.0272688
WBGene00012085	357.507	-1.07721	0.269787	-3.99283	6.52905e-05	0.00141175
WBGene00001394	13751.5	-1.07959	0.317832	-3.39673	0.00068196	0.00924385
WBGene00014251	811.524	-1.08368	0.263993	-4.10495	4.04397e-05	0.0009371
WBGene00009787	3408.2	-1.08459	0.343151	-3.16068	0.00157402	0.0175284
WBGene00220165	344.628	-1.08692	0.274222	-3.96365	7.3812e-05	0.00154564
WBGene00010769	619.448	-1.08733	0.274092	-3.96703	7.27728e-05	0.00153484
WBGene00018210	83.1234	-1.08736	0.362125	-3.00272	0.00267581	0.0262008
WBGene00012203	98.2604	-1.08911	0.387321	-2.8119	0.00492501	0.0419007
WBGene00021060	1320.93	-1.09183	0.221891	-4.92056	8.62981e-07	3.38902e-05
WBGene00009635	220.994	-1.09187	0.280567	-3.89166	9.95591e-05	0.00199847
WBGene00017125	480.501	-1.0922	0.335398	-3.25642	0.00112827	0.0135823
WBGene00045238	104.76	-1.09268	0.355166	-3.07655	0.00209412	0.0218711
WBGene00007685	284.733	-1.09567	0.384399	-2.85034	0.00436719	0.0382046
WBGene00004981	298.636	-1.10074	0.349252	-3.1517	0.00162321	0.0179493
WBGene00003055	2392.77	-1.10095	0.2601	-4.23281	2.30785e-05	0.000581649
WBGene00004235	212.132	-1.10304	0.284314	-3.87966	0.000104603	0.00207915
WBGene00018052	588.929	-1.10419	0.297459	-3.71208	0.000205566	0.00360127
WBGene00009293	162.503	-1.10481	0.329304	-3.355	0.000793661	0.0103463
WBGene00011399	260.417	-1.10549	0.284366	-3.88758	0.000101248	0.0020227
WBGene00019304	75.9071	-1.10579	0.388715	-2.84474	0.00444474	0.0387486
WBGene00007982	328.304	-1.10694	0.262949	-4.2097	2.55707e-05	0.000630811
WBGene00004336	1632.66	-1.107	0.384276	-2.88074	0.00396744	0.0354958
WBGene00000157	127.698	-1.11047	0.39312	-2.82476	0.00473159	0.0406865
WBGene00004999	13981.1	-1.11214	0.215929	-5.15048	2.59825e-07	1.14925e-05
WBGene00013650	370.936	-1.11717	0.276247	-4.04409	5.25275e-05	0.00117822
WBGene00007650	666.247	-1.11823	0.24128	-4.63457	3.57683e-06	0.000119285
WBGene00018465	238.604	-1.12217	0.301276	-3.72472	0.00019553	0.00346674
WBGene00009432	259.231	-1.12281	0.289618	-3.87687	0.000105807	0.00209059
WBGene00010943	304.74	-1.12288	0.362328	-3.09908	0.00194126	0.0206918
WBGene00009431	679.561	-1.12574	0.336702	-3.34342	0.000827521	0.0107212
WBGene00015352	170.873	-1.12978	0.364654	-3.09823	0.0019468	0.020727
WBGene00020774	222.824	-1.13003	0.341918	-3.30496	0.000949902	0.0119711
WBGene00011481	352.893	-1.13118	0.363569	-3.11133	0.00186248	0.0200499
WBGene00012910	187.183	-1.13465	0.379995	-2.98596	0.00282687	0.0273069
WBGene00006528	1028.77	-1.13962	0.326036	-3.49539	0.000473372	0.00686689
WBGene00017398	347.642	-1.14068	0.311042	-3.6673	0.000245127	0.00413111
WBGene00019825	247.641	-1.14095	0.339209	-3.36357	0.000769414	0.0101034
WBGene00004068	431.82	-1.14216	0.41252	-2.76873	0.00562746	0.0460981
WBGene00004988	8619.87	-1.1452	0.270892	-4.22751	2.36289e-05	0.000591003
WBGene00007153	5249.97	-1.14953	0.234776	-4.89629	9.76625e-07	3.77648e-05
WBGene00012803	442.765	-1.15455	0.383451	-3.01095	0.00260435	0.0257494
WBGene00013882	2477.94	-1.15474	0.342667	-3.36985	0.000752103	0.00995102
WBGene00000298	448.165	-1.15706	0.334531	-3.45876	0.000542667	0.00765428
WBGene00001393	1534.01	-1.15749	0.407116	-2.84315	0.00446703	0.0387819
WBGene00044535	1929.16	-1.15795	0.272808	-4.24456	2.19019e-05	0.000557769
WBGene00016355	72.5587	-1.15953	0.420786	-2.75563	0.00585796	0.047489
WBGene00004157	388.282	-1.16048	0.34469	-3.36674	0.00076063	0.0100089
WBGene00019914	2653.12	-1.16231	0.253126	-4.59182	4.394e-06	0.000141672
WBGene00020972	86.9676	-1.16264	0.419626	-2.77065	0.00559452	0.045963
WBGene00017417	150.711	-1.16432	0.358289	-3.24967	0.00115541	0.0137796
WBGene00044294	262.196	-1.16596	0.264104	-4.41477	1.01116e-05	0.000292355
WBGene00000535	5036.84	-1.16795	0.285042	-4.09745	4.17729e-05	0.000961134
WBGene00017905	270.748	-1.16841	0.382464	-3.05494	0.00225105	0.023127
WBGene00000002	216.441	-1.16987	0.370453	-3.15794	0.0015889	0.0176785
WBGene00019973	96.127	-1.17089	0.41882	-2.7957	0.00517878	0.0435224
WBGene00017772	7099.81	-1.17093	0.2258	-5.18569	2.15216e-07	9.58951e-06
WBGene00012615	49650.4	-1.17189	0.364383	-3.21609	0.0012995	0.0151541
WBGene00009093	238.025	-1.17262	0.340566	-3.44314	0.000575008	0.00803609
WBGene00001153	703.427	-1.17265	0.295628	-3.96664	7.28928e-05	0.00153484
WBGene00001558	360.972	-1.17374	0.323277	-3.63076	0.000282587	0.004592
WBGene00020574	102.438	-1.17399	0.405891	-2.89237	0.00382346	0.0344521
WBGene00022130	323.961	-1.17592	0.25386	-4.63218	3.61837e-06	0.000120351
WBGene00012646	126.621	-1.17739	0.390733	-3.01329	0.00258433	0.0255715
WBGene00013875	253.637	-1.17805	0.3049	-3.86374	0.000111666	0.0021892
WBGene00017982	4242.05	-1.18185	0.286472	-4.12554	3.69859e-05	0.000866626
WBGene00017257	106.957	-1.18438	0.351564	-3.36888	0.000754738	0.00996254
WBGene00013667	145.652	-1.18614	0.316722	-3.74506	0.000180351	0.00321571
WBGene00004096	358.47	-1.18885	0.321067	-3.7028	0.00021323	0.0037043
WBGene00001480	200.751	-1.18949	0.324557	-3.66496	0.000247378	0.00415793
WBGene00000118	1143.97	-1.19142	0.272328	-4.37496	1.21458e-05	0.000342526
WBGene00016431	135.307	-1.1925	0.370145	-3.22171	0.00127427	0.0149486
WBGene00018874	155.751	-1.19459	0.296203	-4.03299	5.50711e-05	0.00123308
WBGene00002058	530.352	-1.19516	0.267261	-4.47189	7.75323e-06	0.00022997
WBGene00013008	404.197	-1.19558	0.303332	-3.94149	8.09781e-05	0.00167621
WBGene00012018	4866.51	-1.19823	0.239846	-4.9958	5.85915e-07	2.39031e-05
WBGene00021977	984.159	-1.19879	0.322983	-3.71162	0.00020594	0.00360127
WBGene00007196	1926.06	-1.19888	0.25244	-4.74917	2.04253e-06	7.13244e-05
WBGene00021190	186.186	-1.20497	0.386966	-3.11389	0.00184638	0.0199277
WBGene00077539	613.442	-1.20687	0.303098	-3.98178	6.84023e-05	0.00146149
WBGene00007150	122.362	-1.20713	0.427003	-2.82698	0.00469891	0.0405086
WBGene00007283	434.375	-1.2072	0.260085	-4.64156	3.45781e-06	0.000115621
WBGene00001776	301.228	-1.208	0.36219	-3.33527	0.000852175	0.0109363
WBGene00019057	285.545	-1.20883	0.290325	-4.16371	3.13117e-05	0.000752803
WBGene00008686	70.1875	-1.20996	0.387275	-3.12429	0.00178232	0.0193023
WBGene00010086	1087.92	-1.21177	0.278762	-4.34697	1.38033e-05	0.000379095
WBGene00007130	98.357	-1.21196	0.369902	-3.27643	0.00105128	0.0128789
WBGene00006590	92.1196	-1.21368	0.386498	-3.14018	0.00168842	0.0184902
WBGene00006608	433.061	-1.21591	0.380877	-3.19239	0.00141101	0.016097
WBGene00019373	210.983	-1.21629	0.321378	-3.78461	0.000153953	0.00282493
WBGene00012231	617.459	-1.22135	0.325151	-3.75626	0.00017247	0.0031015
WBGene00016920	231.807	-1.225	0.373293	-3.28162	0.00103213	0.0126937
WBGene00003010	250.436	-1.22653	0.365959	-3.35156	0.000803585	0.0104433
WBGene00044457	249.326	-1.23062	0.347855	-3.53773	0.000403576	0.00610777
WBGene00008584	415.557	-1.23408	0.255912	-4.82227	1.41932e-06	5.23156e-05
WBGene00001501	3786.89	-1.23635	0.245486	-5.03636	4.74468e-07	1.96956e-05
WBGene00020393	1209.93	-1.23732	0.255511	-4.84252	1.28201e-06	4.75325e-05
WBGene00008042	208.817	-1.23977	0.320054	-3.87363	0.000107227	0.00211533
WBGene00007180	210.694	-1.24078	0.337067	-3.68111	0.000232223	0.00397391
WBGene00008372	96.9299	-1.24114	0.407295	-3.04727	0.00230929	0.0235295
WBGene00023489	352.463	-1.24148	0.316499	-3.92254	8.76203e-05	0.00179309
WBGene00012294	127.198	-1.2504	0.443086	-2.82203	0.00477201	0.0409225
WBGene00000652	420.32	-1.25597	0.392263	-3.20185	0.00136549	0.0157056
WBGene00008359	64.919	-1.25665	0.43728	-2.87378	0.00405592	0.0361335
WBGene00017591	2805.16	-1.2613	0.340898	-3.69994	0.000215649	0.00373417
WBGene00007421	405.923	-1.26514	0.357925	-3.53464	0.000408327	0.00616341
WBGene00010811	285.648	-1.26939	0.289509	-4.38461	1.16194e-05	0.000330641
WBGene00009741	306.012	-1.27081	0.295947	-4.29404	1.75453e-05	0.000462711
WBGene00012140	4597.31	-1.27125	0.241104	-5.2726	1.34503e-07	6.39828e-06
WBGene00044166	74.4589	-1.27155	0.450902	-2.82002	0.00480207	0.0410684
WBGene00018853	95.5859	-1.27563	0.392719	-3.24819	0.00116141	0.0138282
WBGene00015116	288.453	-1.27779	0.458509	-2.78683	0.00532269	0.0444946
WBGene00012007	113.119	-1.28044	0.419261	-3.05404	0.00225779	0.0231694
WBGene00021965	249.672	-1.2829	0.36432	-3.52135	0.000429356	0.00638502
WBGene00021005	8189.01	-1.28439	0.318857	-4.0281	5.62294e-05	0.00124794
WBGene00015389	299.304	-1.28583	0.328582	-3.91328	9.10513e-05	0.00185805
WBGene00002271	4505.41	-1.2883	0.226145	-5.69677	1.22097e-08	7.06032e-07
WBGene00015692	166.429	-1.28869	0.420675	-3.06338	0.00218854	0.0226508
WBGene00020611	235.035	-1.28959	0.342155	-3.76901	0.000163896	0.00298998
WBGene00008793	267.752	-1.29017	0.284092	-4.54138	5.58874e-06	0.000174385
WBGene00008421	65.1318	-1.29079	0.471491	-2.73767	0.00618765	0.0495165
WBGene00002274	626.384	-1.29133	0.310161	-4.16342	3.13519e-05	0.000752803
WBGene00016174	131.448	-1.29179	0.328913	-3.92746	8.58479e-05	0.00175967
WBGene00015355	174.944	-1.29191	0.318563	-4.05543	5.00423e-05	0.00112649
WBGene00017730	183.285	-1.29824	0.364759	-3.55918	0.00037202	0.00572612
WBGene00014109	322.397	-1.30023	0.383717	-3.38852	0.000702721	0.00946421
WBGene00019327	670.945	-1.30043	0.411269	-3.162	0.00156691	0.0174732
WBGene00077770	199.587	-1.30061	0.405082	-3.21074	0.00132396	0.0154107
WBGene00015161	79.1539	-1.30089	0.46213	-2.81498	0.00487797	0.0416047
WBGene00016594	5395.69	-1.30214	0.333479	-3.90472	9.43331e-05	0.00190877
WBGene00022584	63.2085	-1.30329	0.421292	-3.09356	0.00197771	0.020943
WBGene00020940	136.494	-1.30441	0.375882	-3.47026	0.000519961	0.00740636
WBGene00016011	1614.04	-1.30551	0.256959	-5.08062	3.76199e-07	1.59676e-05
WBGene00017201	2104.18	-1.30664	0.405955	-3.21869	0.00128777	0.015073
WBGene00008136	98.6351	-1.31403	0.457848	-2.87001	0.00410453	0.036515
WBGene00010084	3569.34	-1.31546	0.472653	-2.78314	0.00538358	0.0448846
WBGene00010597	10801.3	-1.31823	0.255341	-5.16264	2.43489e-07	1.08078e-05
WBGene00001397	677.237	-1.32323	0.321248	-4.11901	3.80497e-05	0.00088825
WBGene00011015	2473.66	-1.32475	0.26928	-4.91961	8.67186e-07	3.39495e-05
WBGene00020256	90.3903	-1.32822	0.394013	-3.371	0.000748945	0.00992766
WBGene00018286	105.295	-1.33248	0.456458	-2.91916	0.00350972	0.032319
WBGene00000872	225.288	-1.33289	0.2843	-4.68832	2.75463e-06	9.43612e-05
WBGene00008493	314.891	-1.33297	0.318787	-4.1814	2.89725e-05	0.000703714
WBGene00000116	118.548	-1.3345	0.371425	-3.59291	0.000327006	0.00516571
WBGene00011979	12105.2	-1.33474	0.210148	-6.35141	2.13352e-10	1.65001e-08
WBGene00016638	8458.34	-1.33746	0.275664	-4.85177	1.22362e-06	4.57715e-05
WBGene00021768	2117.63	-1.33777	0.368541	-3.6299	0.000283531	0.0045936
WBGene00008167	220.838	-1.33943	0.363292	-3.68691	0.000226993	0.00389635
WBGene00010793	3168.26	-1.34384	0.374286	-3.59042	0.00033015	0.00520234
WBGene00304992	125.933	-1.34705	0.473907	-2.84243	0.00447712	0.0388428
WBGene00005002	9473.17	-1.34776	0.369157	-3.65091	0.000261314	0.00434009
WBGene00009430	1915.08	-1.35053	0.255743	-5.28082	1.28606e-07	6.14094e-06
WBGene00016721	600.863	-1.35452	0.419011	-3.23267	0.0012264	0.0145165
WBGene00044280	169.663	-1.35722	0.475021	-2.85717	0.00427435	0.0374965
WBGene00009971	198.065	-1.35807	0.32163	-4.22244	2.41671e-05	0.000599707
WBGene00219816	2721.3	-1.35955	0.203546	-6.67932	2.40052e-11	2.14616e-09
WBGene00020721	162.76	-1.36132	0.338058	-4.02687	5.65235e-05	0.00125191
WBGene00003844	609.86	-1.36166	0.248068	-5.48907	4.04053e-08	2.16744e-06
WBGene00018731	1809.67	-1.36588	0.302089	-4.52144	6.14198e-06	0.000189769
WBGene00004382	449.042	-1.36775	0.292082	-4.68275	2.83052e-06	9.6698e-05
WBGene00007964	215.419	-1.36983	0.372674	-3.67568	0.000237219	0.00404106
WBGene00000776	3925.96	-1.37027	0.263414	-5.20197	1.97191e-07	8.90964e-06
WBGene00000514	56.2236	-1.3772	0.475475	-2.89647	0.0037739	0.034152
WBGene00021354	275.838	-1.37979	0.280168	-4.92485	8.4427e-07	3.3259e-05
WBGene00013704	405.682	-1.38032	0.488326	-2.82663	0.00470405	0.0405086
WBGene00015295	302.096	-1.38489	0.321097	-4.313	1.61057e-05	0.000430144
WBGene00021703	127.194	-1.38519	0.480939	-2.88018	0.00397451	0.0355338
WBGene00006649	293.479	-1.38539	0.415401	-3.33506	0.000852802	0.0109363
WBGene00011571	2355.6	-1.38954	0.305139	-4.55378	5.26894e-06	0.000166601
WBGene00009947	83.6872	-1.38963	0.437243	-3.17817	0.00148207	0.0167261
WBGene00009974	248.091	-1.39375	0.381276	-3.65549	0.000256691	0.00428588
WBGene00014164	972.552	-1.39441	0.23268	-5.99284	2.06214e-09	1.34691e-07
WBGene00012358	696.935	-1.39635	0.394704	-3.53772	0.000403599	0.00610777
WBGene00021602	141.74	-1.39857	0.38499	-3.63274	0.000280426	0.00456725
WBGene00007175	392.807	-1.40083	0.423849	-3.30502	0.000949682	0.0119711
WBGene00001753	222.971	-1.40146	0.372679	-3.7605	0.000169571	0.00306688
WBGene00016534	6487.54	-1.40759	0.388893	-3.61948	0.000295194	0.00472664
WBGene00000209	1170.86	-1.40774	0.391489	-3.59586	0.000323318	0.00512029
WBGene00016217	68.8351	-1.41169	0.46601	-3.02932	0.00245106	0.0246075
WBGene00014138	1403.15	-1.41708	0.231446	-6.12271	9.19946e-10	6.37189e-08
WBGene00013702	232.446	-1.41755	0.494328	-2.86763	0.00413556	0.0366617
WBGene00016434	1187.15	-1.41769	0.51783	-2.73776	0.00618599	0.0495165
WBGene00012866	69.0303	-1.4186	0.495506	-2.86292	0.00419751	0.0369756
WBGene00017840	76.1509	-1.42783	0.521005	-2.74053	0.00613396	0.0492514
WBGene00044737	4529.82	-1.4332	0.268914	-5.32957	9.84443e-08	4.84761e-06
WBGene00002090	700.005	-1.43655	0.320081	-4.48808	7.18683e-06	0.000214685
WBGene00004796	237.46	-1.44222	0.368869	-3.90983	9.23594e-05	0.00187788
WBGene00018562	132.95	-1.44242	0.368827	-3.91083	9.19809e-05	0.0018732
WBGene00077764	3880.65	-1.44322	0.27459	-5.25591	1.47296e-07	6.87707e-06
WBGene00018343	58.8471	-1.44377	0.520297	-2.7749	0.0055218	0.0456445
WBGene00007103	146.631	-1.44583	0.33794	-4.27837	1.88267e-05	0.000488859
WBGene00009897	715.048	-1.44691	0.234485	-6.17058	6.80387e-10	4.95778e-08
WBGene00012445	534.11	-1.44811	0.256244	-5.65129	1.59251e-08	9.04288e-07
WBGene00001389	212.466	-1.44841	0.403658	-3.58822	0.000332948	0.00522683
WBGene00016379	986.069	-1.44893	0.303487	-4.77427	1.80364e-06	6.4228e-05
WBGene00008546	361.018	-1.4503	0.279531	-5.18834	2.1218e-07	9.51864e-06
WBGene00018708	136.695	-1.45448	0.411928	-3.53092	0.000414114	0.00621467
WBGene00010064	336.57	-1.45456	0.400667	-3.63035	0.000283038	0.004592
WBGene00021249	38.2807	-1.4549	0.494263	-2.94357	0.00324447	0.0304088
WBGene00012683	79.7399	-1.45496	0.490694	-2.96511	0.00302579	0.028809
WBGene00013385	130.011	-1.45758	0.337157	-4.32313	1.53828e-05	0.000414349
WBGene00011725	121.036	-1.45955	0.340367	-4.28817	1.80152e-05	0.000471469
WBGene00003958	278.088	-1.46408	0.278773	-5.25187	1.50561e-07	7.00358e-06
WBGene00008530	213.041	-1.46538	0.441868	-3.31633	0.000912074	0.0115787
WBGene00045208	122.314	-1.46825	0.415972	-3.52967	0.000416072	0.00623663
WBGene00008117	302.4	-1.46948	0.478568	-3.07058	0.00213646	0.0222029
WBGene00019682	4651.19	-1.47036	0.358853	-4.0974	4.17818e-05	0.000961134
WBGene00022497	17668	-1.47266	0.320236	-4.59867	4.2519e-06	0.000137788
WBGene00008922	3165.78	-1.47302	0.244053	-6.03565	1.58321e-09	1.05042e-07
WBGene00008390	1442.19	-1.47331	0.3765	-3.91318	9.10894e-05	0.00185805
WBGene00044492	1200.17	-1.47526	0.258836	-5.69961	1.20078e-08	6.97561e-07
WBGene00002213	41.2172	-1.47772	0.534355	-2.76543	0.0056847	0.0464722
WBGene00020258	69.4564	-1.4856	0.408851	-3.6336	0.000279489	0.00455788
WBGene00010204	12117.5	-1.48693	0.305002	-4.87514	1.08732e-06	4.1414e-05
WBGene00004093	168.959	-1.48998	0.324487	-4.59181	4.39423e-06	0.000141672
WBGene00020722	69.4594	-1.4915	0.408882	-3.64777	0.000264531	0.00437622
WBGene00004795	96.8128	-1.49188	0.375214	-3.97607	7.00633e-05	0.00149192
WBGene00022181	185.679	-1.49329	0.377749	-3.95312	7.71381e-05	0.00160198
WBGene00007392	179.981	-1.49383	0.299498	-4.9878	6.1071e-07	2.4675e-05
WBGene00015047	204.845	-1.49475	0.498734	-2.99709	0.00272567	0.0265943
WBGene00015167	122.097	-1.49697	0.404786	-3.69818	0.000217149	0.00374984
WBGene00000522	1432.98	-1.50015	0.257313	-5.83006	5.54069e-09	3.3742e-07
WBGene00011694	404.494	-1.50051	0.325841	-4.60504	4.12394e-06	0.00013468
WBGene00013197	169.961	-1.50195	0.402882	-3.72802	0.000192988	0.00342649
WBGene00001158	238.554	-1.50375	0.447637	-3.35931	0.000781376	0.0101967
WBGene00017361	105.638	-1.50482	0.471942	-3.18856	0.00142983	0.0162382
WBGene00010123	213.343	-1.50609	0.280029	-5.37834	7.51757e-08	3.8523e-06
WBGene00004965	38.0032	-1.50809	0.545734	-2.76341	0.00572014	0.0466417
WBGene00007937	91.3537	-1.50872	0.357244	-4.22322	2.40835e-05	0.000598811
WBGene00016636	10664.8	-1.51081	0.412139	-3.66578	0.000246588	0.00415018
WBGene00008560	49.5866	-1.51449	0.503261	-3.00936	0.002618	0.0258034
WBGene00013037	322.278	-1.51551	0.282288	-5.36865	7.93268e-08	4.01604e-06
WBGene00012712	134.372	-1.5157	0.333687	-4.54228	5.56498e-06	0.000174075
WBGene00008053	463.025	-1.51895	0.450755	-3.36978	0.000752286	0.00995102
WBGene00015451	70.605	-1.52076	0.450833	-3.37321	0.000742964	0.00986912
WBGene00021671	35.2749	-1.52118	0.53953	-2.81946	0.0048105	0.0411041
WBGene00012339	702.145	-1.5217	0.377366	-4.03241	5.52069e-05	0.00123393
WBGene00194986	59.2465	-1.52499	0.505305	-3.01796	0.00254478	0.0252198
WBGene00044481	168.902	-1.52507	0.353543	-4.31367	1.60569e-05	0.000429753
WBGene00018635	56.8692	-1.52937	0.495495	-3.08656	0.00202489	0.0213247
WBGene00002043	546.819	-1.53191	0.331254	-4.62458	3.75356e-06	0.000123868
WBGene00022642	5393.17	-1.53233	0.266438	-5.75116	8.86306e-09	5.24543e-07
WBGene00021123	43.2725	-1.53287	0.47163	-3.25016	0.00115339	0.0137686
WBGene00007707	405.067	-1.53447	0.289003	-5.30951	1.09918e-07	5.30894e-06
WBGene00011501	62.3995	-1.53972	0.465914	-3.30473	0.000950679	0.0119711
WBGene00001387	1044.68	-1.54001	0.317971	-4.84323	1.27744e-06	4.75025e-05
WBGene00022580	112.433	-1.54471	0.539508	-2.86319	0.00419401	0.0369718
WBGene00000802	3860.98	-1.54563	0.476218	-3.24563	0.0011719	0.0139367
WBGene00015803	911.173	-1.54791	0.343253	-4.50953	6.49708e-06	0.000197831
WBGene00003473	1049.85	-1.54988	0.345097	-4.49113	7.08465e-06	0.000212136
WBGene00018361	566.69	-1.55596	0.561959	-2.76882	0.00562601	0.0460981
WBGene00007932	687.45	-1.55626	0.233231	-6.67263	2.51253e-11	2.21735e-09
WBGene00007236	67.6364	-1.55952	0.564888	-2.76076	0.00576677	0.0469916
WBGene00045400	219.85	-1.56036	0.368666	-4.23244	2.31165e-05	0.000581649
WBGene00019357	145.758	-1.561	0.407905	-3.82686	0.000129786	0.0024677
WBGene00007506	132.849	-1.56521	0.407495	-3.84104	0.000122512	0.00235783
WBGene00008494	300.963	-1.56778	0.392446	-3.9949	6.47218e-05	0.00140186
WBGene00012253	10118.4	-1.57176	0.258803	-6.07319	1.25393e-09	8.4984e-08
WBGene00006987	65.3332	-1.57292	0.43336	-3.6296	0.000283866	0.0045936
WBGene00012144	789.887	-1.57437	0.364172	-4.32316	1.53813e-05	0.000414349
WBGene00003773	1555.26	-1.57595	0.413293	-3.81314	0.00013721	0.00258933
WBGene00012280	94.6164	-1.57652	0.358482	-4.39776	1.09375e-05	0.000314073
WBGene00021464	121.873	-1.57855	0.364493	-4.3308	1.48569e-05	0.000402765
WBGene00019633	93.7286	-1.58352	0.519066	-3.0507	0.00228306	0.0233606
WBGene00009192	578.938	-1.58533	0.329649	-4.80915	1.51572e-06	5.53832e-05
WBGene00010723	347.927	-1.58535	0.574902	-2.7576	0.00582267	0.0472942
WBGene00016783	218.645	-1.58761	0.323319	-4.91035	9.09118e-07	3.53714e-05
WBGene00001113	269.754	-1.59537	0.392523	-4.06439	4.81579e-05	0.00109384
WBGene00044472	718.435	-1.59789	0.331696	-4.81735	1.4548e-06	5.3467e-05
WBGene00008000	91.3268	-1.59897	0.529213	-3.0214	0.00251605	0.0250531
WBGene00017089	95.3384	-1.59943	0.573969	-2.78661	0.00532627	0.044495
WBGene00000708	1113.66	-1.60207	0.22973	-6.9737	3.08712e-12	3.08859e-10
WBGene00020391	98.3425	-1.60373	0.559386	-2.86695	0.00414453	0.0366743
WBGene00013989	106.4	-1.60428	0.347411	-4.61781	3.87813e-06	0.000127312
WBGene00016785	285.913	-1.60996	0.44086	-3.65187	0.000260339	0.00433531
WBGene00009883	202.069	-1.61228	0.394178	-4.09022	4.30955e-05	0.000987749
WBGene00003007	41.7139	-1.61303	0.575752	-2.80161	0.00508481	0.0429907
WBGene00021339	168.428	-1.61867	0.36408	-4.44593	8.7514e-06	0.000256558
WBGene00020949	97.9302	-1.62027	0.477754	-3.39143	0.000695289	0.00937414
WBGene00014136	233.762	-1.62136	0.338662	-4.78755	1.68833e-06	6.04632e-05
WBGene00010972	80.7696	-1.62193	0.485632	-3.33984	0.000838272	0.0108185
WBGene00008412	445.043	-1.6239	0.384366	-4.22489	2.39057e-05	0.000595564
WBGene00013520	142.912	-1.62574	0.37211	-4.36899	1.24823e-05	0.000351233
WBGene00017687	169.745	-1.63244	0.330745	-4.93563	7.98905e-07	3.17697e-05
WBGene00006039	31.2192	-1.63255	0.580833	-2.8107	0.00494344	0.0419925
WBGene00010440	7565.49	-1.6365	0.357726	-4.57475	4.76796e-06	0.000152939
WBGene00019282	68.6347	-1.63676	0.594187	-2.75462	0.00587606	0.0476052
WBGene00007875	2767.23	-1.63878	0.240973	-6.80065	1.04146e-11	9.64917e-10
WBGene00009915	632.191	-1.64242	0.482109	-3.40675	0.00065741	0.00896896
WBGene00019769	68.3333	-1.64291	0.469868	-3.49654	0.000471328	0.00684512
WBGene00000788	4702.77	-1.64326	0.311996	-5.26693	1.38727e-07	6.54977e-06
WBGene00044468	423.732	-1.64623	0.268759	-6.1253	9.0512e-10	6.30383e-08
WBGene00044355	36.6997	-1.64754	0.551481	-2.98749	0.00281279	0.0272127
WBGene00018827	74.0544	-1.65672	0.569659	-2.90827	0.00363436	0.0331031
WBGene00014141	718.876	-1.66818	0.285074	-5.85175	4.86418e-09	3.02059e-07
WBGene00018145	3432.95	-1.67923	0.302338	-5.55417	2.78941e-08	1.52884e-06
WBGene00020191	87.7425	-1.68074	0.46201	-3.6379	0.000274872	0.00450516
WBGene00001977	107.2	-1.68332	0.365924	-4.60019	4.22105e-06	0.000137495
WBGene00017467	131.572	-1.68455	0.38719	-4.35072	1.35692e-05	0.000374118
WBGene00004916	93.8511	-1.68777	0.499764	-3.37713	0.000732474	0.00978132
WBGene00017948	179.695	-1.69027	0.313428	-5.39285	6.93504e-08	3.56829e-06
WBGene00017051	52.1387	-1.69057	0.546076	-3.09584	0.00196255	0.0208424
WBGene00045268	768.951	-1.70031	0.502595	-3.38306	0.000716842	0.00962354
WBGene00013035	714.242	-1.70896	0.243771	-7.01052	2.37435e-12	2.41817e-10
WBGene00219876	86.6332	-1.71075	0.405531	-4.21855	2.45876e-05	0.000608941
WBGene00016061	618.247	-1.71113	0.413522	-4.13793	3.50447e-05	0.000831964
WBGene00004987	774.473	-1.71192	0.450987	-3.79594	0.000147088	0.00272674
WBGene00195209	86.2456	-1.71515	0.408405	-4.19963	2.67355e-05	0.000655905
WBGene00077437	344.676	-1.71783	0.529649	-3.24333	0.00118139	0.0140364
WBGene00010125	769.243	-1.7209	0.280675	-6.13131	8.71563e-10	6.13795e-08
WBGene00012123	814.889	-1.7236	0.472683	-3.64642	0.000265921	0.00438745
WBGene00004216	56.664	-1.72453	0.555429	-3.10487	0.00190364	0.0203885
WBGene00007928	46.7216	-1.73553	0.558068	-3.1099	0.00187153	0.0201218
WBGene00017163	235.737	-1.73561	0.493305	-3.51832	0.000434286	0.00642865
WBGene00022118	75.8014	-1.74069	0.597668	-2.91247	0.00358587	0.0328275
WBGene00012582	44.0117	-1.74527	0.57033	-3.0601	0.0022126	0.0228436
WBGene00013101	111.122	-1.74782	0.490096	-3.56627	0.000362099	0.00560075
WBGene00017012	515.481	-1.75337	0.31031	-5.65037	1.60101e-08	9.05036e-07
WBGene00007565	1400.24	-1.75715	0.272401	-6.45058	1.1142e-10	8.77851e-09
WBGene00012101	223.695	-1.75735	0.533388	-3.29469	0.00098529	0.0122491
WBGene00011850	93.7983	-1.76012	0.46831	-3.75846	0.000170966	0.00308758
WBGene00044772	32.995	-1.76173	0.590389	-2.98402	0.00284491	0.0274601
WBGene00008499	366.456	-1.76306	0.252523	-6.98179	2.91437e-12	2.93908e-10
WBGene00007692	101.767	-1.76633	0.374476	-4.7168	2.39582e-06	8.29716e-05
WBGene00044471	1623.56	-1.7677	0.445361	-3.96913	7.21353e-05	0.0015283
WBGene00003370	5106.37	-1.76928	0.544186	-3.25124	0.00114902	0.0137425
WBGene00000831	181.629	-1.77031	0.406197	-4.35824	1.31112e-05	0.000364448
WBGene00017488	35.9261	-1.77396	0.596342	-2.97474	0.00293239	0.0281322
WBGene00013986	1716.1	-1.77763	0.451099	-3.94066	8.12589e-05	0.00167926
WBGene00019208	213.247	-1.78184	0.503017	-3.54231	0.000396641	0.00602416
WBGene00012134	383.284	-1.78883	0.416171	-4.29832	1.72097e-05	0.000455769
WBGene00020868	401.832	-1.7891	0.55481	-3.2247	0.00126107	0.0148293
WBGene00000088	163.217	-1.79171	0.530398	-3.37805	0.000730007	0.0097644
WBGene00016890	73.6021	-1.79424	0.494928	-3.62526	0.000288673	0.00465943
WBGene00008220	276.913	-1.79549	0.334044	-5.37502	7.6573e-08	3.89226e-06
WBGene00003096	8035.11	-1.7986	0.371175	-4.8457	1.26168e-06	4.70553e-05
WBGene00012668	267.087	-1.80773	0.499478	-3.61925	0.000295462	0.00472664
WBGene00011117	22.7089	-1.80818	0.626425	-2.88651	0.00389543	0.0350255
WBGene00018395	501.899	-1.80906	0.553788	-3.26671	0.00108806	0.013214
WBGene00003243	125.131	-1.82336	0.657243	-2.77426	0.00553277	0.0456753
WBGene00010308	118.967	-1.83151	0.459387	-3.98685	6.69557e-05	0.00143487
WBGene00020797	103.129	-1.8316	0.570745	-3.20914	0.00133132	0.0154678
WBGene00020397	734.701	-1.83169	0.493302	-3.71312	0.000204719	0.00359426
WBGene00009215	1009.71	-1.83218	0.362109	-5.05975	4.19805e-07	1.76402e-05
WBGene00000985	388.305	-1.84029	0.334717	-5.49803	3.84056e-08	2.06898e-06
WBGene00015236	71.1223	-1.8429	0.56449	-3.26472	0.00109574	0.0132944
WBGene00003653	60.5197	-1.84326	0.473146	-3.89574	9.78975e-05	0.00197387
WBGene00001633	1053.7	-1.84346	0.329044	-5.60248	2.11306e-08	1.1683e-06
WBGene00269425	51.7281	-1.84409	0.58427	-3.15623	0.00159824	0.0177667
WBGene00015889	35.3658	-1.84487	0.625067	-2.95148	0.00316257	0.0297962
WBGene00020709	68.2474	-1.84625	0.578682	-3.19044	0.00142054	0.0161765
WBGene00021960	378.94	-1.8482	0.520364	-3.55174	0.000382688	0.00586168
WBGene00045146	52.7793	-1.85092	0.638145	-2.90047	0.00372599	0.0338156
WBGene00000777	363.404	-1.85111	0.319152	-5.80008	6.62838e-09	3.97892e-07
WBGene00009165	190.214	-1.85633	0.636831	-2.91495	0.00355751	0.032639
WBGene00013074	30.2358	-1.85764	0.663317	-2.80053	0.00510187	0.043106
WBGene00022115	136.636	-1.85791	0.641936	-2.89422	0.00380096	0.034323
WBGene00000966	223.531	-1.85852	0.328843	-5.6517	1.58873e-08	9.04288e-07
WBGene00000534	1426.39	-1.86263	0.378201	-4.92499	8.43662e-07	3.3259e-05
WBGene00011831	124.79	-1.86357	0.540839	-3.44571	0.000569567	0.00798661
WBGene00011321	51.8521	-1.86587	0.518801	-3.59649	0.000322535	0.0051143
WBGene00021531	87.9545	-1.87341	0.410188	-4.5672	4.94279e-06	0.000157744
WBGene00012251	1011.37	-1.87747	0.332911	-5.63955	1.70492e-08	9.55208e-07
WBGene00003960	119.752	-1.87816	0.573592	-3.27439	0.00105891	0.0129473
WBGene00007394	60.2213	-1.88252	0.535641	-3.51452	0.00044055	0.00651064
WBGene00021554	59.3459	-1.88285	0.680048	-2.76871	0.00562787	0.0460981
WBGene00004979	191.477	-1.88475	0.535252	-3.52125	0.000429518	0.00638502
WBGene00007112	821.857	-1.88901	0.260339	-7.25596	3.98837e-13	4.65532e-11
WBGene00011439	113.792	-1.8915	0.610359	-3.09899	0.0019418	0.0206918
WBGene00015955	259.398	-1.89985	0.498391	-3.81197	0.000137861	0.00259539
WBGene00016422	98.411	-1.90228	0.605146	-3.14351	0.00166935	0.0183149
WBGene00021136	334.781	-1.90952	0.290597	-6.57103	4.99692e-11	4.11707e-09
WBGene00011573	422.13	-1.91273	0.528021	-3.62246	0.000291819	0.00469818
WBGene00020674	4423.51	-1.91482	0.509623	-3.75734	0.000171732	0.00309264
WBGene00019213	252.663	-1.91703	0.359786	-5.32826	9.91605e-08	4.86388e-06
WBGene00018643	343.596	-1.91755	0.319489	-6.00194	1.94977e-09	1.28015e-07
WBGene00012664	2381.12	-1.92167	0.369613	-5.19915	2.00206e-07	9.01355e-06
WBGene00019433	299.682	-1.923	0.611135	-3.1466	0.0016518	0.0181746
WBGene00018533	94.6246	-1.92544	0.585023	-3.29121	0.000997567	0.0123594
WBGene00013118	153.58	-1.92632	0.465271	-4.14022	3.4698e-05	0.000825289
WBGene00013439	236.388	-1.92638	0.395565	-4.86995	1.11625e-06	4.22567e-05
WBGene00012968	427.237	-1.92659	0.570354	-3.37789	0.000730432	0.0097644
WBGene00012182	85.9632	-1.93077	0.471019	-4.09913	4.14699e-05	0.000957453
WBGene00015216	91.0859	-1.93108	0.46154	-4.184	2.86426e-05	0.000698392
WBGene00015469	1105.77	-1.93233	0.487255	-3.96574	7.31672e-05	0.00153724
WBGene00000843	308.562	-1.93353	0.514948	-3.7548	0.000173482	0.00311084
WBGene00021135	89.4805	-1.9371	0.401117	-4.82927	1.37037e-06	5.06595e-05
WBGene00019268	84.6327	-1.94141	0.438126	-4.43116	9.37265e-06	0.000272867
WBGene00008633	35.3567	-1.94155	0.587633	-3.30401	0.000953108	0.0119789
WBGene00005040	44.8023	-1.94462	0.575242	-3.38052	0.000723481	0.00970235
WBGene00019882	258.652	-1.94971	0.550213	-3.54355	0.000394776	0.00600307
WBGene00006930	140978	-1.95478	0.341165	-5.72971	1.00604e-08	5.87134e-07
WBGene00000984	477.469	-1.95802	0.39292	-4.98327	6.252e-07	2.50996e-05
WBGene00014000	358.342	-1.95851	0.502639	-3.89645	9.76146e-05	0.001972
WBGene00010296	465.682	-1.96053	0.317552	-6.17387	6.66386e-10	4.88399e-08
WBGene00012747	526.788	-1.96273	0.431156	-4.55225	5.30753e-06	0.000167267
WBGene00017718	376.19	-1.96609	0.58436	-3.36452	0.000766773	0.0100792
WBGene00018921	104.722	-1.97007	0.427019	-4.61353	3.95895e-06	0.000129627
WBGene00010924	78.9484	-1.9951	0.465834	-4.28285	1.84514e-05	0.000481571
WBGene00020938	83.4247	-1.99519	0.396173	-5.03616	4.74969e-07	1.96956e-05
WBGene00003175	157.414	-1.99728	0.670623	-2.97825	0.00289903	0.0278758
WBGene00008132	386.818	-1.99751	0.26316	-7.59047	3.18741e-14	4.46449e-12
WBGene00219415	53.4119	-2.00232	0.461393	-4.33973	1.42656e-05	0.00039094
WBGene00013484	131.481	-2.00752	0.473889	-4.23626	2.27271e-05	0.000574144
WBGene00008632	26.3734	-2.00879	0.596187	-3.3694	0.000753318	0.00995422
WBGene00008538	68.6667	-2.02508	0.513478	-3.94385	8.01845e-05	0.00166251
WBGene00015734	112.055	-2.02813	0.577728	-3.51053	0.000447219	0.00656304
WBGene00009433	131.49	-2.03057	0.479887	-4.23134	2.32298e-05	0.000582177
WBGene00018342	351.909	-2.03073	0.578819	-3.5084	0.000450805	0.0065874
WBGene00006925	12005.5	-2.03518	0.510512	-3.98654	6.70424e-05	0.00143487
WBGene00011733	440.489	-2.03823	0.535597	-3.80552	0.000141506	0.00265353
WBGene00003097	4516.54	-2.03968	0.364034	-5.60301	2.10662e-08	1.1683e-06
WBGene00004990	16672.1	-2.04405	0.261556	-7.81498	5.49724e-15	8.77193e-13
WBGene00206484	52.8883	-2.0478	0.581332	-3.5226	0.00042733	0.00636752
WBGene00020550	40.4717	-2.05467	0.643756	-3.19169	0.00141445	0.0161217
WBGene00009982	755.927	-2.05764	0.478221	-4.30269	1.68738e-05	0.00044878
WBGene00010658	1279.99	-2.05902	0.366769	-5.61395	1.97754e-08	1.10305e-06
WBGene00206464	388.545	-2.05969	0.310914	-6.62462	3.48133e-11	2.94535e-09
WBGene00009115	31.2165	-2.06773	0.687952	-3.00563	0.00265034	0.0260407
WBGene00021160	1515.62	-2.07825	0.334816	-6.20714	5.39574e-10	3.9777e-08
WBGene00007460	566.673	-2.08068	0.317215	-6.55921	5.40952e-11	4.42808e-09
WBGene00022645	4279.71	-2.08539	0.266617	-7.82166	5.21299e-15	8.425e-13
WBGene00009898	2567.3	-2.08925	0.234554	-8.90733	5.22746e-19	1.46439e-16
WBGene00014030	2519.64	-2.08956	0.406001	-5.14669	2.65126e-07	1.16859e-05
WBGene00077757	104.076	-2.09974	0.395375	-5.31077	1.09163e-07	5.29275e-06
WBGene00006926	46723.4	-2.10434	0.420753	-5.00137	5.69237e-07	2.32981e-05
WBGene00006541	2754.61	-2.10496	0.366916	-5.7369	9.64229e-09	5.65352e-07
WBGene00019476	228.43	-2.10586	0.573131	-3.67432	0.000238488	0.00404788
WBGene00010062	74.592	-2.11231	0.423783	-4.98442	6.2148e-07	2.503e-05
WBGene00021594	49.1481	-2.11859	0.712938	-2.97164	0.00296215	0.0283099
WBGene00006470	260.585	-2.12006	0.383708	-5.52518	3.29148e-08	1.78846e-06
WBGene00019296	73.6526	-2.12306	0.63865	-3.32429	0.000886426	0.0112825
WBGene00015933	3457.71	-2.13021	0.220234	-9.67248	3.94701e-22	1.38211e-19
WBGene00010749	82.2699	-2.13099	0.437114	-4.87512	1.08742e-06	4.1414e-05
WBGene00008579	69.4879	-2.13675	0.473757	-4.51022	6.4759e-06	0.000197664
WBGene00001812	97.072	-2.14028	0.454984	-4.70409	2.55004e-06	8.75909e-05
WBGene00008634	55.3104	-2.14774	0.492271	-4.36292	1.28336e-05	0.000359512
WBGene00007313	84.6888	-2.15686	0.587	-3.67437	0.000238434	0.00404788
WBGene00019744	1485.56	-2.15894	0.444135	-4.86099	1.16799e-06	4.39514e-05
WBGene00016577	17.4693	-2.15905	0.71847	-3.00506	0.00265527	0.0260485
WBGene00044292	343.401	-2.16041	0.443258	-4.87393	1.09397e-06	4.15379e-05
WBGene00016788	728.47	-2.16196	0.35233	-6.13618	8.45282e-10	5.9863e-08
WBGene00020992	99.0305	-2.16286	0.532718	-4.06004	4.9064e-05	0.00111041
WBGene00017258	197.594	-2.16487	0.642991	-3.36688	0.000760241	0.0100089
WBGene00016589	99.3211	-2.17466	0.586717	-3.7065	0.000210145	0.00365897
WBGene00017442	53.0186	-2.17489	0.687854	-3.16185	0.00156769	0.0174732
WBGene00023423	45.0841	-2.18407	0.508704	-4.29339	1.75963e-05	0.000463087
WBGene00003474	3249.23	-2.19465	0.458319	-4.78847	1.68058e-06	6.03573e-05
WBGene00011076	49.1836	-2.19706	0.534458	-4.11083	3.94247e-05	0.000916951
WBGene00020476	40.8276	-2.19812	0.68387	-3.21423	0.00130795	0.0152384
WBGene00017969	88.1633	-2.21925	0.653281	-3.39709	0.000681063	0.00924164
WBGene00009237	1174.27	-2.238	0.252874	-8.85025	8.73244e-19	2.39307e-16
WBGene00007366	368.164	-2.24125	0.288578	-7.76653	8.06634e-15	1.22511e-12
WBGene00018194	39.8988	-2.24261	0.681613	-3.29016	0.00100131	0.0123871
WBGene00044445	52.6725	-2.24344	0.681533	-3.29175	0.00099565	0.0123535
WBGene00044796	18.6095	-2.25102	0.773245	-2.91113	0.00360125	0.0329205
WBGene00006996	132.174	-2.25359	0.591211	-3.81183	0.000137943	0.00259539
WBGene00018986	117.948	-2.25601	0.708886	-3.18247	0.00146025	0.0165242
WBGene00012557	4929.94	-2.26166	0.528183	-4.28197	1.85244e-05	0.000482475
WBGene00011735	150.112	-2.26427	0.686184	-3.2998	0.000967536	0.012088
WBGene00001841	77.3006	-2.26687	0.5601	-4.04726	5.182e-05	0.00116443
WBGene00012201	250.103	-2.26738	0.313273	-7.23772	4.56301e-13	5.27718e-11
WBGene00003571	24.3794	-2.27139	0.697618	-3.25593	0.00113021	0.0135823
WBGene00000786	10348	-2.27396	0.308921	-7.36097	1.82579e-13	2.31762e-11
WBGene00000551	37.5911	-2.27557	0.661285	-3.44113	0.000579286	0.00806903
WBGene00008565	263.239	-2.28868	0.336588	-6.79966	1.04866e-11	9.64917e-10
WBGene00019029	85.0671	-2.28938	0.491008	-4.66261	3.12229e-06	0.00010524
WBGene00008118	33.7621	-2.29548	0.628968	-3.6496	0.000262648	0.0043565
WBGene00020741	22.3057	-2.30194	0.753192	-3.05624	0.00224132	0.0230458
WBGene00010977	26.7978	-2.30634	0.715972	-3.22127	0.00127626	0.0149522
WBGene00015455	62.6375	-2.31072	0.55924	-4.13189	3.59792e-05	0.000849352
WBGene00002276	373.178	-2.3207	0.331044	-7.01027	2.37865e-12	2.41817e-10
WBGene00015400	441.397	-2.32557	0.350245	-6.63982	3.14069e-11	2.71175e-09
WBGene00018725	193.098	-2.32984	0.548031	-4.25129	2.12539e-05	0.000543463
WBGene00015950	21.0953	-2.34724	0.702331	-3.34207	0.000831569	0.0107626
WBGene00021540	26.2223	-2.35222	0.756589	-3.10898	0.00187732	0.0201408
WBGene00009773	306.149	-2.35898	0.327614	-7.20051	5.99881e-13	6.75187e-11
WBGene00008105	179.952	-2.36375	0.334985	-7.05627	1.71033e-12	1.76725e-10
WBGene00013073	142.517	-2.37794	0.409981	-5.80011	6.62711e-09	3.97892e-07
WBGene00015050	181.983	-2.37854	0.599066	-3.97041	7.17493e-05	0.00152268
WBGene00009429	1335.14	-2.38114	0.312854	-7.61102	2.71939e-14	3.89552e-12
WBGene00008486	1253.89	-2.38142	0.344919	-6.90429	5.04556e-12	4.93057e-10
WBGene00000881	2631.75	-2.38454	0.530426	-4.49552	6.93996e-06	0.000208298
WBGene00021844	182.295	-2.40062	0.56632	-4.23898	2.24536e-05	0.000568578
WBGene00235292	21.3133	-2.40336	0.743615	-3.232	0.00122929	0.014537
WBGene00008542	62.3659	-2.40631	0.55313	-4.35034	1.35924e-05	0.000374118
WBGene00010189	14.8663	-2.40758	0.846523	-2.84408	0.00445394	0.0387819
WBGene00019564	651.575	-2.41202	0.350293	-6.88574	5.74889e-12	5.44891e-10
WBGene00011107	139.395	-2.41216	0.517864	-4.6579	3.19448e-06	0.000107386
WBGene00011344	96.7062	-2.41713	0.621309	-3.89038	0.000100086	0.00200356
WBGene00006404	88.099	-2.42471	0.733766	-3.30448	0.000951538	0.0119711
WBGene00006610	62.7833	-2.42967	0.653442	-3.71827	0.000200589	0.00353655
WBGene00008221	23.2588	-2.43373	0.737526	-3.29986	0.000967321	0.012088
WBGene00020566	55.8243	-2.43757	0.753658	-3.23431	0.00121936	0.0144467
WBGene00004989	455.931	-2.45122	0.366365	-6.69065	2.22187e-11	2.01503e-09
WBGene00006928	45397.2	-2.45242	0.389775	-6.29189	3.13626e-10	2.3961e-08
WBGene00006628	137.33	-2.45244	0.453374	-5.40932	6.32641e-08	3.28192e-06
WBGene00017071	839.303	-2.46456	0.311116	-7.92168	2.34323e-15	4.21983e-13
WBGene00012081	18.7824	-2.46803	0.835289	-2.9547	0.00312972	0.0295309
WBGene00009732	148.574	-2.46954	0.594643	-4.15297	3.2819e-05	0.000785041
WBGene00012501	16.7484	-2.46985	0.783071	-3.15405	0.0016102	0.0178592
WBGene00008726	465.35	-2.48314	0.313617	-7.91775	2.41843e-15	4.29391e-13
WBGene00019225	106.319	-2.48921	0.603817	-4.12245	3.74868e-05	0.000876732
WBGene00009512	131.363	-2.49032	0.552373	-4.50841	6.53155e-06	0.000198159
WBGene00011182	736.836	-2.50955	0.556974	-4.50568	6.616e-06	0.000199525
WBGene00000967	918.616	-2.51281	0.474491	-5.2958	1.18497e-07	5.67974e-06
WBGene00235113	12.8268	-2.5189	0.904045	-2.78626	0.00533202	0.0445136
WBGene00001152	48.0394	-2.5274	0.906274	-2.78877	0.00529078	0.0443455
WBGene00235315	127.294	-2.52851	0.568606	-4.44685	8.71379e-06	0.000256051
WBGene00006050	100.856	-2.52902	0.47608	-5.31218	1.08322e-07	5.27225e-06
WBGene00006454	75.0516	-2.53045	0.575897	-4.39393	1.11322e-05	0.000318783
WBGene00001770	161.841	-2.54802	0.358435	-7.10874	1.1711e-12	1.26178e-10
WBGene00007362	152.63	-2.56938	0.360245	-7.1323	9.87053e-13	1.07265e-10
WBGene00010953	580.091	-2.57094	0.302121	-8.50964	1.74469e-17	3.99882e-15
WBGene00016623	34.2274	-2.57686	0.87563	-2.94286	0.00325196	0.0304564
WBGene00219589	18.4664	-2.57799	0.852284	-3.0248	0.00248799	0.0248523
WBGene00019368	240.187	-2.57872	0.407562	-6.32717	2.49694e-10	1.91929e-08
WBGene00017041	328.773	-2.57907	0.483021	-5.33946	9.32222e-08	4.62661e-06
WBGene00003093	59.7233	-2.58481	0.471374	-5.48356	4.16848e-08	2.22661e-06
WBGene00000217	1408.06	-2.58592	0.475479	-5.43855	5.37168e-08	2.80977e-06
WBGene00021976	41.3843	-2.58975	0.579676	-4.46757	7.91125e-06	0.000233558
WBGene00016964	23.3332	-2.59011	0.876281	-2.9558	0.00311861	0.0294481
WBGene00014206	97.5177	-2.59141	0.43448	-5.96439	2.45548e-09	1.57928e-07
WBGene00206354	72.1828	-2.5918	0.532554	-4.86674	1.13454e-06	4.28204e-05
WBGene00006707	73.3568	-2.59407	0.608514	-4.26296	2.01735e-05	0.000517936
WBGene00009478	66.2002	-2.59912	0.855363	-3.03862	0.00237668	0.0240068
WBGene00021427	449.817	-2.61106	0.954633	-2.73515	0.00623522	0.0498068
WBGene00011854	58.5906	-2.61639	0.912611	-2.86692	0.00414484	0.0366743
WBGene00017093	117.765	-2.62363	0.464446	-5.64894	1.61436e-08	9.0851e-07
WBGene00017197	47.2947	-2.62622	0.62588	-4.19605	2.71615e-05	0.00066485
WBGene00004091	84.019	-2.62767	0.755381	-3.47861	0.000504022	0.00720374
WBGene00013219	53.216	-2.63837	0.75819	-3.47982	0.000501745	0.0071861
WBGene00015522	21.9569	-2.63945	0.86626	-3.04695	0.00231176	0.0235295
WBGene00011957	46.1683	-2.6475	0.555352	-4.76724	1.86764e-06	6.61333e-05
WBGene00009286	77.9153	-2.66502	0.778274	-3.42427	0.000616449	0.00849284
WBGene00007557	77.9082	-2.66851	0.674634	-3.95549	7.63786e-05	0.00158883
WBGene00007973	29.4246	-2.66887	0.835255	-3.19527	0.00139699	0.015966
WBGene00019472	19.6923	-2.68413	0.762524	-3.52006	0.000431451	0.00639935
WBGene00000183	629.627	-2.69335	0.885574	-3.04136	0.00235515	0.0238657
WBGene00021732	39.7607	-2.70625	0.831257	-3.25561	0.00113151	0.0135823
WBGene00013594	66.5452	-2.71025	0.7725	-3.50842	0.000450784	0.0065874
WBGene00016017	24.3446	-2.7167	0.880251	-3.08628	0.00202679	0.0213269
WBGene00010759	192.625	-2.7349	0.45163	-6.05561	1.39888e-09	9.43012e-08
WBGene00019962	113.157	-2.76984	0.743963	-3.72309	0.000196797	0.0034843
WBGene00001432	180.162	-2.77415	0.370493	-7.48774	7.007e-14	9.29792e-12
WBGene00016970	110.594	-2.78029	0.734954	-3.78294	0.000154988	0.00283567
WBGene00007012	41.3446	-2.79033	0.879052	-3.17424	0.00150227	0.0168484
WBGene00010659	643.716	-2.79106	0.384627	-7.25653	3.9715e-13	4.65532e-11
WBGene00000731	234.448	-2.80874	0.955716	-2.93889	0.00329391	0.0306709
WBGene00009984	115.359	-2.83135	0.400689	-7.0662	1.59229e-12	1.6727e-10
WBGene00000620	187.16	-2.83238	0.322163	-8.79175	1.47252e-18	3.8672e-16
WBGene00007833	678.815	-2.85275	0.395711	-7.20917	5.62936e-13	6.39312e-11
WBGene00007963	138.815	-2.8805	0.402583	-7.15505	8.36433e-13	9.16876e-11
WBGene00018707	43.7581	-2.90058	0.647455	-4.47998	7.46514e-06	0.000222472
WBGene00012518	24.0988	-2.90068	0.705487	-4.1116	3.92933e-05	0.000915585
WBGene00006714	24.1692	-2.90937	1.03785	-2.80328	0.00505862	0.0428267
WBGene00003828	513.009	-2.91809	0.313291	-9.3143	1.2276e-20	3.86878e-18
WBGene00004267	47.8741	-2.94074	0.905366	-3.24813	0.00116168	0.0138282
WBGene00017131	231.34	-2.94175	0.374858	-7.84763	4.23985e-15	6.94124e-13
WBGene00017316	18.5341	-2.94925	0.947646	-3.11219	0.00185704	0.0200085
WBGene00000524	30.0439	-2.95859	0.942915	-3.13771	0.00170275	0.0186166
WBGene00017594	109.96	-2.95976	0.577696	-5.12339	3.00089e-07	1.30445e-05
WBGene00022591	31.2942	-3.00748	0.746091	-4.03098	5.5545e-05	0.00123929
WBGene00018153	81.3967	-3.01614	0.679108	-4.44133	8.94064e-06	0.000261498
WBGene00019619	2129.21	-3.01675	0.260993	-11.5587	6.66934e-31	4.94551e-28
WBGene00018473	33.9948	-3.0302	0.998415	-3.03501	0.00240524	0.024237
WBGene00271774	21.7846	-3.03132	0.938788	-3.22897	0.00124239	0.0146643
WBGene00016961	406.989	-3.03358	1.05548	-2.87412	0.0040516	0.0361205
WBGene00009230	78.751	-3.03667	0.430243	-7.05804	1.68871e-12	1.75933e-10
WBGene00044696	1722.03	-3.05613	1.00172	-3.05089	0.00228164	0.0233606
WBGene00011325	104.541	-3.06458	0.444825	-6.88941	5.6023e-12	5.39104e-10
WBGene00009488	151.349	-3.07688	0.400831	-7.67625	1.63812e-14	2.40118e-12
WBGene00007368	41.2641	-3.08338	0.591007	-5.21716	1.81687e-07	8.32559e-06
WBGene00021333	26.3373	-3.10719	1.00766	-3.08358	0.00204523	0.0214494
WBGene00006627	82.1719	-3.10777	0.464987	-6.68355	2.33223e-11	2.10001e-09
WBGene00009573	16.7883	-3.1194	1.12322	-2.77719	0.00548319	0.0454146
WBGene00008692	38.8665	-3.12601	0.903895	-3.45838	0.000543438	0.00765428
WBGene00007331	1814.34	-3.13521	0.376921	-8.31794	8.95039e-17	1.94532e-14
WBGene00017806	13.362	-3.15139	1.0372	-3.03836	0.00237872	0.0240081
WBGene00009895	776.699	-3.15436	0.263352	-11.9777	4.6479e-33	4.50703e-30
WBGene00021331	357.507	-3.18855	1.14078	-2.79506	0.00518899	0.0435792
WBGene00022386	43.2365	-3.19111	0.98559	-3.23777	0.00120468	0.0142862
WBGene00007361	19.1403	-3.19214	0.933311	-3.42023	0.000625682	0.00859188
WBGene00006929	51531.4	-3.19421	0.426554	-7.48841	6.97119e-14	9.29792e-12
WBGene00009824	180.539	-3.21961	0.602699	-5.34198	9.19385e-08	4.58093e-06
WBGene00021491	108.09	-3.23079	0.641685	-5.03486	4.78206e-07	1.97648e-05
WBGene00008233	54.9521	-3.23129	0.942315	-3.4291	0.000605588	0.00837985
WBGene00020544	9.40768	-3.24884	1.12729	-2.88199	0.00395167	0.0354049
WBGene00013972	32.7525	-3.26541	0.796041	-4.10207	4.09476e-05	0.00094713
WBGene00009226	102.56	-3.26677	0.449548	-7.26679	3.68139e-13	4.37807e-11
WBGene00044452	71.7831	-3.27881	0.813575	-4.03012	5.57476e-05	0.00124161
WBGene00016502	14.6798	-3.28096	0.995639	-3.29533	0.000983047	0.0122333
WBGene00008987	44.2642	-3.28913	0.857197	-3.83707	0.000124509	0.00238534
WBGene00003092	239.862	-3.29059	0.409113	-8.04323	8.75008e-16	1.67127e-13
WBGene00006927	27189.1	-3.3247	0.487824	-6.81537	9.40183e-12	8.84473e-10
WBGene00000684	18.6474	-3.32668	0.942705	-3.52886	0.000417348	0.00624832
WBGene00002076	26.0732	-3.34859	1.09345	-3.0624	0.00219571	0.0227064
WBGene00018951	1973.14	-3.36805	1.12616	-2.99074	0.00278298	0.0269863
WBGene00018735	35.6168	-3.41271	0.866786	-3.9372	8.24389e-05	0.00170086
WBGene00009914	71.4452	-3.42717	0.741596	-4.62134	3.81268e-06	0.00012549
WBGene00008068	65.9503	-3.43807	0.65683	-5.23434	1.65575e-07	7.61766e-06
WBGene00003225	113.706	-3.44949	1.12579	-3.06406	0.00218359	0.0226181
WBGene00005001	245.069	-3.4592	0.555038	-6.23237	4.59416e-10	3.44726e-08
WBGene00011823	11.3075	-3.46388	1.19031	-2.91006	0.00361354	0.0329612
WBGene00044542	26.5286	-3.47479	0.74462	-4.66652	3.06342e-06	0.000103532
WBGene00011038	14.4676	-3.48581	1.0276	-3.39217	0.000693405	0.00935874
WBGene00017427	36.4725	-3.49885	0.974789	-3.58934	0.000331511	0.00521076
WBGene00007619	14.2185	-3.5292	1.19608	-2.95064	0.00317112	0.0298545
WBGene00011190	317.763	-3.5654	1.03939	-3.43027	0.000602975	0.00835286
WBGene00020708	21.4374	-3.57845	0.938926	-3.81121	0.000138286	0.00259796
WBGene00017500	13.7158	-3.58071	1.03392	-3.46324	0.000533717	0.0075596
WBGene00003645	390.385	-3.61017	0.300056	-12.0317	2.42255e-33	2.54489e-30
WBGene00009877	261.491	-3.62999	0.33429	-10.8588	1.811e-27	9.92587e-25
WBGene00008341	278.327	-3.70318	1.00952	-3.66827	0.000244199	0.00412651
WBGene00011167	47.1878	-3.74084	0.611161	-6.12087	9.30655e-10	6.41084e-08
WBGene00017691	5042.12	-3.78552	0.389802	-9.71139	2.69637e-22	9.71155e-20
WBGene00019197	9.52752	-3.78843	1.26625	-2.99185	0.0027729	0.0269447
WBGene00012450	58.4703	-3.82858	0.532447	-7.19053	6.45415e-13	7.20009e-11
WBGene00017743	20.0734	-3.84949	0.883315	-4.358	1.31254e-05	0.000364448
WBGene00284846	36.1555	-3.8553	1.08011	-3.56936	0.000357852	0.00555551
WBGene00206494	22.9034	-3.89736	0.894885	-4.35516	1.32972e-05	0.000368405
WBGene00005657	233.307	-3.91792	0.989666	-3.95883	7.53188e-05	0.00157197
WBGene00008930	85.7517	-3.9315	1.37205	-2.86543	0.00416448	0.0368145
WBGene00007218	12.4708	-3.96077	1.13396	-3.49288	0.000477842	0.00691419
WBGene00007866	8.681	-3.96377	1.20938	-3.27752	0.00104722	0.0128542
WBGene00045212	108.323	-3.96616	1.34031	-2.95913	0.00308504	0.0292282
WBGene00016912	145.252	-3.96821	1.04867	-3.78406	0.000154293	0.00282706
WBGene00044998	188.133	-3.96892	0.394432	-10.0623	8.10414e-24	3.40536e-21
WBGene00020341	87.0996	-4.00079	0.785395	-5.09399	3.50614e-07	1.49319e-05
WBGene00016316	306.646	-4.017	1.15797	-3.46902	0.000522365	0.00743221
WBGene00015932	276.9	-4.09057	0.38061	-10.7474	6.09594e-27	3.20189e-24
WBGene00015927	132.331	-4.10631	1.39053	-2.95305	0.00314647	0.0296667
WBGene00003689	55.9463	-4.11915	0.697401	-5.90642	3.49613e-09	2.22587e-07
WBGene00018760	153.982	-4.13158	0.44119	-9.36464	7.63096e-21	2.53147e-18
WBGene00018340	117.622	-4.16794	1.12296	-3.71157	0.000205975	0.00360127
WBGene00009306	87.5709	-4.22559	1.50783	-2.80242	0.00507201	0.0429113
WBGene00006636	33.0351	-4.3766	0.958944	-4.56398	5.01932e-06	0.000159782
WBGene00017168	22.8219	-4.49961	0.961516	-4.6797	2.87293e-06	9.78816e-05
WBGene00001331	100.157	-4.52679	1.51522	-2.98754	0.00281235	0.0272127
WBGene00009487	29.5163	-4.54877	1.00817	-4.5119	6.4249e-06	0.000197061
WBGene00044807	17.7751	-4.56684	1.00463	-4.54578	5.47314e-06	0.000171628
WBGene00017501	4216.37	-4.5969	0.969742	-4.74033	2.1337e-06	7.43021e-05
WBGene00000989	228.985	-4.67548	1.21754	-3.8401	0.000122982	0.00236328
WBGene00023209	561.222	-4.73653	1.69785	-2.78971	0.00527545	0.0442464
WBGene00017498	7010.71	-4.8069	0.84987	-5.65605	1.549e-08	8.87577e-07
WBGene00194689	50.9168	-4.8266	0.639506	-7.54739	4.44057e-14	6.08455e-12
WBGene00000213	66.6219	-4.88079	0.646226	-7.55276	4.2614e-14	5.90321e-12
WBGene00012325	18.5989	-5.03042	1.18408	-4.24836	2.15337e-05	0.000549502
WBGene00007867	2978.52	-5.05904	0.445744	-11.3496	7.44712e-30	4.94097e-27
WBGene00019565	30.9863	-5.27027	1.08472	-4.85863	1.18203e-06	4.43472e-05
WBGene00013007	65.8922	-5.44023	1.66222	-3.27287	0.0010646	0.0129791
WBGene00008255	84.9608	-5.54283	1.99212	-2.78238	0.00539621	0.0449601
WBGene00001243	1234.56	-5.55098	1.63893	-3.38695	0.000706737	0.009498
WBGene00017490	9.23003	-5.6007	1.71112	-3.27312	0.00106367	0.0129791
WBGene00016136	11.6743	-5.60314	1.6516	-3.39256	0.000692433	0.00935564
WBGene00001881	6.1317	-5.65927	1.8248	-3.10132	0.00192662	0.0205822
WBGene00002102	53.1506	-5.89676	0.847208	-6.96023	3.39725e-12	3.3721e-10
WBGene00003522	10.8343	-5.8972	1.63813	-3.59996	0.000318266	0.00505683
WBGene00010874	8.30925	-5.89843	1.75485	-3.36122	0.000775995	0.010158
WBGene00017077	9.3161	-6.05274	1.74938	-3.45994	0.000540295	0.00763561

## Sheet: DOWN_RNA_hcf1 vs ctrl_D1
Description: Genes identified as downregulated in RNA expression in glp-1(-);hcf-1(-) vs glp-1(-) as day 1 adults
	baseMean	log2FoldChange	lfcSE	stat	pvalue	padj
WBGene00003091	22194.4	-0.582943	0.204703	-2.84774	0.00440302	0.0315905
WBGene00001073	1255.21	-0.595108	0.223217	-2.66605	0.00767479	0.047777
WBGene00017621	2115.79	-0.610414	0.212086	-2.87814	0.00400023	0.0292941
WBGene00008707	24600.7	-0.614931	0.219101	-2.80661	0.00500656	0.0347346
WBGene00015684	3207.66	-0.616431	0.2089	-2.95084	0.00316908	0.0247979
WBGene00002272	5704.64	-0.619336	0.212296	-2.91732	0.00353055	0.0269571
WBGene00008975	2281.1	-0.620562	0.219593	-2.82597	0.0047138	0.0333457
WBGene00007071	3541.69	-0.621574	0.228094	-2.72508	0.00642858	0.0416865
WBGene00019620	2922.92	-0.623164	0.225205	-2.76709	0.00565589	0.0378039
WBGene00015509	941.473	-0.627334	0.220586	-2.84395	0.00445587	0.0319152
WBGene00022500	3028.03	-0.627658	0.223156	-2.81265	0.00491358	0.0342785
WBGene00012530	1929.76	-0.634849	0.235651	-2.69402	0.00705965	0.0446536
WBGene00021340	917.969	-0.63657	0.217345	-2.92885	0.00340217	0.0261351
WBGene00019609	682.349	-0.638059	0.235274	-2.71198	0.00668826	0.0429288
WBGene00015514	10204.1	-0.643229	0.209766	-3.06641	0.00216644	0.0184626
WBGene00011222	2053.36	-0.644335	0.207873	-3.09966	0.00193744	0.0169489
WBGene00009674	1676.47	-0.645069	0.22538	-2.86214	0.00420787	0.0305156
WBGene00008378	19357.4	-0.647696	0.202049	-3.20565	0.00134759	0.0128403
WBGene00044019	626.207	-0.64804	0.240543	-2.69407	0.00705856	0.0446536
WBGene00020886	2352.07	-0.650445	0.209144	-3.11004	0.00187065	0.016502
WBGene00016535	581.791	-0.65194	0.237531	-2.74465	0.00605751	0.0399169
WBGene00021048	5815.42	-0.659041	0.244569	-2.6947	0.00704521	0.0446502
WBGene00008505	7190.66	-0.66153	0.225599	-2.93233	0.00336434	0.0259278
WBGene00044680	426.772	-0.667024	0.243352	-2.74099	0.00612552	0.0402179
WBGene00000896	413.45	-0.677382	0.241231	-2.80802	0.00498464	0.0346531
WBGene00020007	822.301	-0.685454	0.227818	-3.00878	0.00262297	0.0215268
WBGene00019727	712.878	-0.686788	0.252102	-2.72424	0.00644492	0.0417496
WBGene00011480	3373.35	-0.686925	0.255489	-2.68867	0.00717368	0.0452609
WBGene00020216	895.997	-0.687337	0.23855	-2.88131	0.00396023	0.0291774
WBGene00020589	352.843	-0.687348	0.244263	-2.81397	0.00489334	0.0342317
WBGene00001694	3761.13	-0.687724	0.221843	-3.10005	0.00193486	0.0169386
WBGene00000751	91999	-0.692895	0.200079	-3.46312	0.00053396	0.00622098
WBGene00019748	2188.05	-0.692925	0.24082	-2.87736	0.00401024	0.0293402
WBGene00018877	813.99	-0.695604	0.243847	-2.85263	0.00433594	0.0312158
WBGene00003964	1920.71	-0.700296	0.217133	-3.22519	0.00125889	0.0121886
WBGene00023477	501.979	-0.701658	0.258017	-2.71942	0.00653957	0.0422325
WBGene00022114	1258.29	-0.704791	0.232944	-3.02558	0.00248154	0.0205399
WBGene00013238	1047.51	-0.705431	0.240575	-2.93227	0.00336489	0.0259278
WBGene00014252	3213.71	-0.706406	0.250247	-2.82284	0.00476007	0.0335414
WBGene00007365	4719.89	-0.708349	0.253732	-2.79172	0.00524289	0.0358416
WBGene00012550	413.558	-0.710595	0.248045	-2.86478	0.00417295	0.0303194
WBGene00023067	1033.25	-0.714382	0.239211	-2.98641	0.00282274	0.0227515
WBGene00003914	750.753	-0.720392	0.231046	-3.11796	0.00182107	0.0162007
WBGene00020036	583.098	-0.721598	0.231414	-3.11821	0.00181953	0.0161984
WBGene00003959	351.019	-0.723228	0.263713	-2.74248	0.00609768	0.0400977
WBGene00000733	44142.7	-0.727216	0.255327	-2.84818	0.004397	0.0315653
WBGene00008239	327.978	-0.729325	0.275407	-2.64817	0.00809287	0.0495718
WBGene00015056	486.864	-0.729777	0.239326	-3.0493	0.00229372	0.0192635
WBGene00001692	5343.95	-0.732177	0.213213	-3.43402	0.0005947	0.00680907
WBGene00020082	1504.15	-0.732345	0.213761	-3.42601	0.000612527	0.00696887
WBGene00008356	1052.4	-0.733027	0.228729	-3.20478	0.00135166	0.0128694
WBGene00000219	12484.1	-0.733732	0.223006	-3.29019	0.00100121	0.0102695
WBGene00011864	1065.86	-0.735757	0.216017	-3.40601	0.000659201	0.00737346
WBGene00000673	21212.2	-0.7362	0.225947	-3.25828	0.00112089	0.0112519
WBGene00011446	4060.56	-0.737537	0.232198	-3.17633	0.0014915	0.0138657
WBGene00017925	6825.64	-0.74156	0.244465	-3.0334	0.00241816	0.0201476
WBGene00012015	1036.89	-0.744534	0.243067	-3.06308	0.0021907	0.0185966
WBGene00008262	4018.9	-0.746461	0.238895	-3.12464	0.00178026	0.0158712
WBGene00007315	896.408	-0.747611	0.229527	-3.25717	0.00112527	0.0112729
WBGene00002271	4505.41	-0.752053	0.22575	-3.33135	0.000864247	0.00909407
WBGene00004804	445.959	-0.757764	0.240999	-3.14426	0.00166506	0.0149828
WBGene00011522	223.12	-0.759141	0.285369	-2.66021	0.00780927	0.0483356
WBGene00011124	1515.3	-0.759511	0.285514	-2.66015	0.00781053	0.0483356
WBGene00020131	1760.92	-0.759906	0.230004	-3.30388	0.000953563	0.00986104
WBGene00017667	168.528	-0.760051	0.28539	-2.6632	0.00774005	0.0480173
WBGene00022276	2449.14	-0.762497	0.264377	-2.88413	0.00392496	0.0290522
WBGene00015010	479.689	-0.763502	0.255591	-2.9872	0.00281547	0.0227366
WBGene00019656	638.851	-0.764556	0.221478	-3.45207	0.000556303	0.00643963
WBGene00017613	1598.01	-0.764614	0.27353	-2.79536	0.00518423	0.0356125
WBGene00006937	1870.11	-0.765557	0.266935	-2.86795	0.00413138	0.03009
WBGene00008377	16337	-0.767461	0.201696	-3.80505	0.000141777	0.00209524
WBGene00011587	231.046	-0.767566	0.287477	-2.67001	0.00758499	0.0473349
WBGene00011230	750.19	-0.76926	0.273872	-2.80883	0.00497215	0.034591
WBGene00011856	9871.98	-0.770559	0.229101	-3.3634	0.000769881	0.0083163
WBGene00016627	3390.71	-0.772311	0.240798	-3.2073	0.00133985	0.0128053
WBGene00001993	2043.86	-0.773521	0.238962	-3.237	0.00120794	0.0118277
WBGene00009454	7171.74	-0.774229	0.248702	-3.11308	0.00185148	0.0163836
WBGene00001404	610.674	-0.776016	0.281031	-2.76131	0.00575693	0.0382658
WBGene00016419	2026.17	-0.776695	0.274708	-2.82735	0.00469354	0.0332584
WBGene00021263	7691.61	-0.777008	0.213203	-3.64446	0.000267955	0.00352583
WBGene00020107	711.017	-0.777165	0.230044	-3.37832	0.000729291	0.00798735
WBGene00007516	836.995	-0.783191	0.217032	-3.60864	0.000307805	0.00396342
WBGene00018036	973.648	-0.783595	0.256192	-3.05863	0.00222355	0.0188121
WBGene00015683	6705.01	-0.784009	0.218327	-3.59098	0.000329432	0.00419477
WBGene00001392	1372.65	-0.784113	0.231868	-3.38172	0.000720333	0.00790986
WBGene00044339	911.792	-0.786463	0.22515	-3.49306	0.000477523	0.00569761
WBGene00012938	303.794	-0.792164	0.250573	-3.16141	0.00157008	0.0143736
WBGene00017982	4242.05	-0.79328	0.286201	-2.77176	0.00557546	0.0374849
WBGene00007591	696.72	-0.793961	0.232084	-3.421	0.000623904	0.00708553
WBGene00010745	982.766	-0.794697	0.224794	-3.53522	0.000407435	0.00495765
WBGene00000656	36762.6	-0.795159	0.297149	-2.67596	0.00745148	0.046617
WBGene00220165	344.628	-0.79574	0.271256	-2.93354	0.00335121	0.0258698
WBGene00000668	49443.6	-0.797712	0.290791	-2.74325	0.00608337	0.0400245
WBGene00016722	1167.65	-0.798161	0.289575	-2.75632	0.00584565	0.038764
WBGene00016018	865.513	-0.800836	0.239091	-3.34951	0.000809552	0.00860473
WBGene00000115	1535.38	-0.801007	0.276144	-2.90069	0.00372344	0.0279021
WBGene00011374	1249.37	-0.802679	0.279418	-2.87269	0.00406998	0.0297427
WBGene00016084	1688.77	-0.804605	0.303121	-2.6544	0.00794494	0.0489272
WBGene00010012	681.788	-0.804908	0.287588	-2.79882	0.00512898	0.0352926
WBGene00021875	452.352	-0.806329	0.27373	-2.94571	0.00322215	0.0250906
WBGene00013644	222.561	-0.806893	0.293783	-2.74656	0.00602237	0.0397476
WBGene00013867	10631.8	-0.807187	0.210083	-3.84223	0.000121921	0.00185397
WBGene00000713	91350.8	-0.807786	0.277901	-2.90673	0.00365223	0.0275359
WBGene00012085	357.507	-0.809647	0.266988	-3.03252	0.00242524	0.0201932
WBGene00013805	148.111	-0.814286	0.306682	-2.65515	0.00792734	0.0488427
WBGene00017648	561.684	-0.815189	0.243184	-3.35214	0.000801884	0.00854484
WBGene00020158	2368.59	-0.817055	0.260417	-3.13748	0.00170405	0.0152891
WBGene00017923	701.808	-0.817823	0.276118	-2.96186	0.00305783	0.0241674
WBGene00010811	285.648	-0.817868	0.285076	-2.86895	0.00411843	0.0300272
WBGene00009796	1705.77	-0.820561	0.239475	-3.4265	0.000611409	0.00696244
WBGene00015802	2363.23	-0.823885	0.232472	-3.54401	0.000394086	0.00483253
WBGene00008027	244.919	-0.827645	0.273201	-3.02943	0.00245013	0.0203602
WBGene00012514	275.253	-0.829497	0.286082	-2.89951	0.0037375	0.0279613
WBGene00017310	351.353	-0.831749	0.303607	-2.73956	0.0061522	0.040351
WBGene00018656	3389.25	-0.832216	0.253859	-3.27827	0.00104446	0.0106267
WBGene00013393	17129.7	-0.832555	0.295266	-2.81968	0.00480718	0.0337789
WBGene00017293	183.719	-0.83446	0.30007	-2.78088	0.00542114	0.0367084
WBGene00017834	990.835	-0.836938	0.281344	-2.97479	0.0029319	0.0234218
WBGene00006896	502.158	-0.838656	0.254641	-3.29349	0.000989523	0.0101828
WBGene00044535	1929.16	-0.843418	0.272245	-3.09801	0.00194825	0.0169968
WBGene00007743	240.471	-0.843887	0.303686	-2.77882	0.00545569	0.036916
WBGene00000415	653.211	-0.845302	0.24986	-3.3831	0.000716719	0.00788391
WBGene00000609	69053.1	-0.847315	0.24932	-3.39851	0.000677547	0.00753189
WBGene00019127	554.358	-0.847828	0.26834	-3.15953	0.00158022	0.0144369
WBGene00002130	573.89	-0.850916	0.262097	-3.24657	0.00116803	0.0115756
WBGene00017892	7369.23	-0.852091	0.276966	-3.07651	0.00209437	0.0180339
WBGene00013654	1458.32	-0.85297	0.289932	-2.94197	0.00326134	0.0253311
WBGene00001501	3786.89	-0.853415	0.245128	-3.48151	0.000498594	0.00588509
WBGene00019914	2653.12	-0.854325	0.252688	-3.38095	0.00072237	0.00792532
WBGene00011106	329.227	-0.855607	0.253318	-3.3776	0.000731208	0.00798753
WBGene00003834	965.37	-0.858766	0.268122	-3.20289	0.00136054	0.0129246
WBGene00009584	466.561	-0.859798	0.30005	-2.86552	0.00416327	0.030284
WBGene00001025	300.962	-0.860205	0.267957	-3.21024	0.00132625	0.0127235
WBGene00006603	926.425	-0.860241	0.300336	-2.86427	0.00417977	0.0303515
WBGene00010911	292.767	-0.860798	0.294391	-2.924	0.00345567	0.0264977
WBGene00021835	847.178	-0.864188	0.292854	-2.95092	0.00316831	0.0247979
WBGene00019329	340.163	-0.864236	0.297092	-2.90898	0.00362607	0.0274485
WBGene00003813	1440.94	-0.865439	0.241354	-3.58576	0.000336094	0.00424955
WBGene00001843	1080.77	-0.867349	0.290018	-2.99068	0.0027836	0.022537
WBGene00013127	914.438	-0.867361	0.221872	-3.90929	9.25684e-05	0.00146598
WBGene00000515	321.783	-0.870357	0.275518	-3.15898	0.00158321	0.0144414
WBGene00000218	18696	-0.871706	0.270093	-3.22743	0.00124906	0.0121027
WBGene00009636	272.236	-0.877389	0.295919	-2.96496	0.00302718	0.0239552
WBGene00018923	114.636	-0.878532	0.326929	-2.68723	0.00720479	0.0453891
WBGene00009531	424.952	-0.880967	0.315415	-2.79304	0.00522153	0.0357343
WBGene00045038	8811.21	-0.882601	0.22306	-3.95679	7.59641e-05	0.00124084
WBGene00010769	619.448	-0.88735	0.272661	-3.25441	0.00113628	0.0113592
WBGene00017374	2446.37	-0.887914	0.23414	-3.79224	0.000149295	0.00216822
WBGene00003561	206.75	-0.888678	0.278881	-3.18658	0.00143965	0.0135163
WBGene00022951	2157.87	-0.889485	0.294393	-3.02142	0.00251591	0.0207519
WBGene00015755	2330.71	-0.892373	0.230309	-3.87468	0.000106767	0.00165344
WBGene00003659	210.226	-0.894896	0.283063	-3.16148	0.0015697	0.0143736
WBGene00021975	206.422	-0.895407	0.303217	-2.95302	0.00314682	0.0247466
WBGene00018984	1580.15	-0.895922	0.242133	-3.70012	0.000215498	0.00294639
WBGene00044665	663.843	-0.897386	0.271091	-3.31027	0.000932052	0.00967033
WBGene00021546	139.887	-0.897529	0.338239	-2.65353	0.0079654	0.0489879
WBGene00017964	3805.63	-0.898654	0.244599	-3.67399	0.000238796	0.0032161
WBGene00012777	241.876	-0.901845	0.286001	-3.1533	0.00161437	0.0146655
WBGene00007756	426.222	-0.902145	0.23977	-3.76253	0.0001682	0.00240128
WBGene00003950	364.824	-0.904048	0.313166	-2.8868	0.00389183	0.0288421
WBGene00007196	1926.06	-0.90408	0.251839	-3.58992	0.00033078	0.00420344
WBGene00001396	3382.77	-0.905144	0.219075	-4.13166	3.60155e-05	0.000646739
WBGene00022821	3116.54	-0.905354	0.227557	-3.97857	6.93297e-05	0.00114657
WBGene00020662	16229.1	-0.907223	0.260264	-3.48578	0.0004907	0.0058151
WBGene00018811	3584.21	-0.907941	0.280068	-3.24186	0.00118752	0.0117135
WBGene00044178	214.685	-0.908451	0.326941	-2.77864	0.00545869	0.0369164
WBGene00016004	1704.62	-0.909462	0.231191	-3.93381	8.36088e-05	0.00134435
WBGene00013008	404.197	-0.9119	0.300986	-3.02971	0.00244792	0.0203552
WBGene00022822	9636.26	-0.912004	0.220102	-4.14355	3.41974e-05	0.000618497
WBGene00001775	1868.95	-0.913009	0.259696	-3.51568	0.000438626	0.00528615
WBGene00006915	3000.95	-0.913988	0.259018	-3.52867	0.000417655	0.00506733
WBGene00220076	616.218	-0.915263	0.246466	-3.71354	0.000204381	0.00281828
WBGene00010204	12117.5	-0.91531	0.304881	-3.00219	0.00268049	0.0218424
WBGene00000283	318.277	-0.916071	0.303206	-3.02129	0.00251702	0.0207519
WBGene00001395	982.286	-0.916435	0.290889	-3.15046	0.00163014	0.0147714
WBGene00013321	232.014	-0.918395	0.308798	-2.9741	0.00293847	0.0234594
WBGene00020268	1092.93	-0.919138	0.241593	-3.8045	0.000142093	0.00209665
WBGene00011638	288.566	-0.920911	0.315718	-2.91688	0.00353553	0.0269787
WBGene00015709	176.653	-0.921645	0.30239	-3.04787	0.00230472	0.0193173
WBGene00019351	6479.83	-0.923261	0.28976	-3.1863	0.00144106	0.0135163
WBGene00044605	1363.88	-0.924687	0.271047	-3.41154	0.000645972	0.00726381
WBGene00015569	291.862	-0.924886	0.260493	-3.55053	0.000384461	0.00473292
WBGene00000872	225.288	-0.92519	0.278728	-3.31932	0.000902359	0.00941651
WBGene00022820	8565.7	-0.927119	0.215874	-4.29471	1.74919e-05	0.000342928
WBGene00002070	147.69	-0.92795	0.319183	-2.90727	0.00364601	0.0275359
WBGene00013394	10755.1	-0.928798	0.286678	-3.23986	0.00119587	0.0117682
WBGene00023485	526.317	-0.929798	0.27367	-3.39751	0.00068002	0.00755272
WBGene00022047	318.488	-0.930069	0.276235	-3.36695	0.000760054	0.00824304
WBGene00003891	12472.5	-0.933464	0.238079	-3.92081	8.82527e-05	0.00140647
WBGene00009432	259.231	-0.935192	0.286405	-3.26528	0.00109357	0.0110284
WBGene00019730	1258.1	-0.935524	0.231748	-4.03681	5.41822e-05	0.000921756
WBGene00000981	219.23	-0.938105	0.325659	-2.88064	0.00396873	0.0292059
WBGene00022745	1199.76	-0.941011	0.296744	-3.17112	0.00151854	0.0140445
WBGene00003509	169.884	-0.943114	0.351285	-2.68476	0.00725829	0.0456349
WBGene00017105	120.555	-0.945945	0.346402	-2.73077	0.00631856	0.0412127
WBGene00015280	5006.94	-0.946109	0.226862	-4.17042	3.04036e-05	0.000561977
WBGene00009640	425.744	-0.948378	0.297454	-3.18832	0.00143104	0.0134524
WBGene00012231	617.459	-0.950749	0.323734	-2.93682	0.00331593	0.0256639
WBGene00019803	770.369	-0.952453	0.254933	-3.73609	0.000186902	0.00262663
WBGene00008476	379.904	-0.95282	0.351082	-2.71395	0.00664859	0.0427317
WBGene00017996	350.722	-0.954055	0.260898	-3.65681	0.000255372	0.00338509
WBGene00012140	4597.31	-0.95549	0.240826	-3.96756	7.26137e-05	0.00119656
WBGene00012782	2930.89	-0.955821	0.235363	-4.06106	4.88511e-05	0.000844743
WBGene00017688	245.362	-0.958222	0.359248	-2.6673	0.00764642	0.0476548
WBGene00017756	2462.98	-0.961571	0.254073	-3.78462	0.000153944	0.00222803
WBGene00009918	558.657	-0.963107	0.354551	-2.71641	0.00659935	0.0425314
WBGene00019007	3211.73	-0.963196	0.274775	-3.50539	0.000455932	0.00547379
WBGene00022130	323.961	-0.966531	0.250757	-3.85445	0.000115991	0.00178243
WBGene00008589	109.309	-0.966714	0.332951	-2.90347	0.00369047	0.0277413
WBGene00021325	3835.35	-0.967214	0.264316	-3.65932	0.00025289	0.00336634
WBGene00022194	3539.01	-0.967519	0.292251	-3.31057	0.000931057	0.00966796
WBGene00006951	261.401	-0.969378	0.287759	-3.36872	0.000755178	0.00819964
WBGene00010471	763.291	-0.970709	0.220484	-4.40263	1.06946e-05	0.000230061
WBGene00017726	883.952	-0.971499	0.298925	-3.24998	0.00115414	0.0114841
WBGene00003765	14728.7	-0.97348	0.255571	-3.80903	0.000139511	0.00206903
WBGene00018217	568.35	-0.977843	0.360275	-2.71415	0.00664454	0.0427317
WBGene00016011	1614.04	-0.978544	0.256194	-3.81954	0.000133699	0.00200168
WBGene00011083	100.749	-0.978787	0.334397	-2.92702	0.00342228	0.0262576
WBGene00003402	259.957	-0.979282	0.288899	-3.3897	0.000699688	0.00774167
WBGene00305103	124.202	-0.980733	0.360787	-2.71831	0.00656154	0.042331
WBGene00011226	228.956	-0.981298	0.296041	-3.31474	0.000917286	0.00954068
WBGene00010086	1087.92	-0.982706	0.277884	-3.53639	0.000405639	0.00494056
WBGene00010134	117.861	-0.985937	0.345219	-2.85597	0.0042905	0.0309417
WBGene00000221	1061.98	-0.986594	0.216598	-4.55495	5.23987e-06	0.000126057
WBGene00021888	114.688	-0.988658	0.342833	-2.88379	0.0039292	0.0290522
WBGene00004157	388.282	-0.991617	0.342924	-2.89165	0.00383223	0.0285649
WBGene00007282	794.519	-0.992132	0.300533	-3.30125	0.000962566	0.00993784
WBGene00021322	3807.21	-0.99277	0.233641	-4.24913	2.14598e-05	0.000415548
WBGene00009638	938.17	-0.99511	0.249594	-3.98691	6.69382e-05	0.00111322
WBGene00000216	9599.69	-0.996114	0.218494	-4.55899	5.13998e-06	0.000124366
WBGene00007696	1438.73	-0.998431	0.272308	-3.66656	0.00024584	0.00329687
WBGene00010593	346.818	-0.999028	0.352867	-2.83118	0.00463769	0.0329739
WBGene00008922	3165.78	-1.00198	0.243534	-4.11436	3.88262e-05	0.000692282
WBGene00021320	291.148	-1.00302	0.281022	-3.5692	0.000358078	0.00447182
WBGene00022673	506.577	-1.00544	0.228962	-4.39129	1.12679e-05	0.000239938
WBGene00022122	1178.4	-1.0074	0.294958	-3.4154	0.000636889	0.00718437
WBGene00014137	245.692	-1.00832	0.330004	-3.05548	0.00224702	0.0189598
WBGene00022593	240.029	-1.00887	0.362476	-2.78328	0.00538118	0.0364901
WBGene00021518	1363.04	-1.00986	0.211511	-4.77452	1.80133e-06	5.07999e-05
WBGene00001635	106.697	-1.01124	0.367207	-2.75385	0.00588981	0.0389952
WBGene00008194	2098.55	-1.01139	0.297211	-3.40293	0.000666662	0.0074437
WBGene00010943	304.74	-1.0117	0.360435	-2.8069	0.00500215	0.0347231
WBGene00017467	131.572	-1.01242	0.376727	-2.6874	0.00720104	0.0453882
WBGene00017398	347.642	-1.01386	0.309036	-3.28072	0.00103543	0.0105519
WBGene00077764	3880.65	-1.01461	0.274234	-3.6998	0.000215768	0.00294688
WBGene00020029	368.266	-1.01485	0.257021	-3.94852	7.86373e-05	0.00127745
WBGene00013557	147.237	-1.01931	0.349316	-2.91801	0.00352271	0.0269135
WBGene00010998	238.943	-1.01988	0.345452	-2.9523	0.00315418	0.0247845
WBGene00021869	907.976	-1.02061	0.275435	-3.70545	0.000211014	0.00289449
WBGene00020649	127.782	-1.02176	0.359596	-2.84142	0.00449126	0.0320957
WBGene00001451	166.842	-1.02588	0.302667	-3.38949	0.000700239	0.00774167
WBGene00013650	370.936	-1.02665	0.274296	-3.74287	0.000181929	0.00256819
WBGene00044325	832.091	-1.02728	0.325161	-3.15928	0.00158158	0.0144369
WBGene00015295	302.096	-1.02744	0.317583	-3.2352	0.00121556	0.0118755
WBGene00004350	154.939	-1.02941	0.31285	-3.29043	0.00100033	0.0102689
WBGene00021965	249.672	-1.03111	0.361208	-2.85462	0.00430883	0.0310561
WBGene00015382	176.376	-1.03548	0.375862	-2.75495	0.0058701	0.0389056
WBGene00022445	353.757	-1.03604	0.31193	-3.32139	0.000895691	0.00936242
WBGene00000677	19723.4	-1.03625	0.337999	-3.06585	0.00217052	0.0184626
WBGene00019261	3807.61	-1.03932	0.238154	-4.36406	1.27672e-05	0.000265583
WBGene00045400	219.85	-1.0418	0.363259	-2.86792	0.00413182	0.03009
WBGene00000002	216.441	-1.04373	0.367723	-2.83836	0.00453458	0.0323503
WBGene00013035	714.242	-1.04523	0.240718	-4.34212	1.41113e-05	0.000289503
WBGene00016201	385.696	-1.04567	0.342338	-3.05451	0.00225432	0.0189959
WBGene00194908	205.583	-1.04681	0.370304	-2.8269	0.00470014	0.0332678
WBGene00000512	581.088	-1.04784	0.262109	-3.99773	6.39528e-05	0.0010678
WBGene00007765	1510.98	-1.04931	0.350129	-2.99693	0.00272713	0.0221418
WBGene00012834	275.53	-1.05007	0.292494	-3.59007	0.000330593	0.00420344
WBGene00000475	2825.56	-1.05166	0.254282	-4.13581	3.53705e-05	0.000636972
WBGene00014076	139.707	-1.0518	0.334063	-3.14851	0.00164105	0.0148281
WBGene00012428	941.723	-1.05224	0.26978	-3.90038	9.60421e-05	0.00151338
WBGene00043062	165.298	-1.05376	0.330062	-3.19262	0.00140987	0.013303
WBGene00013905	124.251	-1.0542	0.323027	-3.26349	0.00110049	0.0110804
WBGene00017591	2805.16	-1.05519	0.340625	-3.0978	0.00194966	0.0169968
WBGene00013989	106.4	-1.05565	0.334882	-3.15232	0.00161978	0.0147005
WBGene00001394	13751.5	-1.05767	0.317794	-3.32817	0.000874194	0.0091834
WBGene00017133	203.423	-1.05846	0.364982	-2.90004	0.00373121	0.0279309
WBGene00021420	480.722	-1.05999	0.269276	-3.93643	8.27021e-05	0.00133488
WBGene00021507	110.629	-1.06106	0.381143	-2.78387	0.00537139	0.0364813
WBGene00001432	180.162	-1.06248	0.347184	-3.06029	0.00221125	0.0187332
WBGene00012592	778.996	-1.06323	0.268928	-3.95357	7.69948e-05	0.00125562
WBGene00020917	1116.6	-1.06562	0.302344	-3.52453	0.000424233	0.00513121
WBGene00004235	212.132	-1.06855	0.28141	-3.79714	0.000146374	0.00213811
WBGene00015650	343.347	-1.06869	0.312422	-3.42065	0.000624712	0.00708832
WBGene00019203	911.638	-1.07225	0.358838	-2.98813	0.00280686	0.0226816
WBGene00009476	385.385	-1.07243	0.295957	-3.6236	0.000290532	0.00376408
WBGene00013311	857.482	-1.07491	0.335553	-3.20341	0.00135813	0.0129114
WBGene00003758	244.085	-1.07687	0.294432	-3.65745	0.000254738	0.00338024
WBGene00011454	77.8743	-1.08019	0.389982	-2.76985	0.00560824	0.037625
WBGene00016920	231.807	-1.08025	0.370619	-2.91473	0.00355999	0.0271325
WBGene00020701	148.727	-1.08272	0.375132	-2.88624	0.00389869	0.028876
WBGene00011481	352.893	-1.08277	0.362144	-2.98988	0.00279085	0.0225812
WBGene00004336	1632.66	-1.08304	0.384004	-2.82038	0.00479661	0.0337234
WBGene00022887	1361.46	-1.08335	0.250313	-4.328	1.50472e-05	0.000303416
WBGene00044294	262.196	-1.08361	0.261215	-4.14835	3.34881e-05	0.000608287
WBGene00014253	3405.04	-1.08388	0.256813	-4.2205	2.43761e-05	0.000464178
WBGene00018853	95.5859	-1.0846	0.385881	-2.81072	0.00494312	0.0344461
WBGene00219816	2721.3	-1.08531	0.203003	-5.34628	8.97812e-08	3.49525e-06
WBGene00011015	2473.66	-1.08586	0.268858	-4.03878	5.373e-05	0.000915298
WBGene00015168	2136.87	-1.08793	0.243186	-4.47365	7.68956e-06	0.000174315
WBGene00010174	17700.2	-1.08804	0.246101	-4.42112	9.81913e-06	0.000215524
WBGene00000754	76355.5	-1.08972	0.220788	-4.93559	7.99068e-07	2.45684e-05
WBGene00022048	557.028	-1.09026	0.375822	-2.90101	0.00371961	0.0279021
WBGene00008493	314.891	-1.09042	0.315953	-3.45122	0.000558067	0.00645412
WBGene00015814	1825.44	-1.09167	0.212788	-5.13034	2.89223e-07	1.002e-05
WBGene00000209	1170.86	-1.09209	0.390781	-2.79463	0.00519593	0.0356171
WBGene00012988	479.912	-1.09537	0.279615	-3.91741	8.95067e-05	0.00142465
WBGene00006493	716.267	-1.09638	0.270732	-4.04968	5.12868e-05	0.000880323
WBGene00014109	322.397	-1.09858	0.381591	-2.87896	0.00398988	0.0292941
WBGene00003056	176.618	-1.10198	0.327791	-3.36184	0.000774257	0.00834212
WBGene00020315	797.767	-1.10226	0.266386	-4.13783	3.50611e-05	0.000632304
WBGene00018249	441.602	-1.10242	0.243968	-4.51871	6.22174e-06	0.000146054
WBGene00305981	81.9057	-1.10249	0.377473	-2.9207	0.00349244	0.0267308
WBGene00003163	1613.03	-1.10344	0.224168	-4.92237	8.5501e-07	2.60975e-05
WBGene00000022	133.073	-1.10706	0.333165	-3.32286	0.000891001	0.00932887
WBGene00015777	67.1171	-1.10724	0.417277	-2.65349	0.00796647	0.0489879
WBGene00044554	273.129	-1.10771	0.348309	-3.18026	0.00147141	0.0137257
WBGene00021635	288.567	-1.1085	0.265474	-4.17554	2.97278e-05	0.000552727
WBGene00014666	655.339	-1.11135	0.323892	-3.43123	0.000600849	0.00687323
WBGene00019164	535.772	-1.11306	0.33495	-3.32308	0.000890297	0.00932887
WBGene00000696	79891.6	-1.11347	0.284772	-3.91004	9.22795e-05	0.00146324
WBGene00001303	1489.59	-1.11361	0.310664	-3.58461	0.000337587	0.00425989
WBGene00009635	220.994	-1.11395	0.278146	-4.00492	6.20375e-05	0.00103995
WBGene00013904	69.9388	-1.1147	0.415432	-2.68322	0.00729169	0.0457764
WBGene00007841	436.927	-1.11665	0.306903	-3.63843	0.000274302	0.00357955
WBGene00007508	224.005	-1.11674	0.289775	-3.85381	0.000116294	0.00178345
WBGene00007626	88.0105	-1.11795	0.395106	-2.82949	0.00466216	0.0331105
WBGene00002273	5668.17	-1.1188	0.2342	-4.77711	1.77831e-06	5.0376e-05
WBGene00013882	2477.94	-1.11887	0.342456	-3.26719	0.00108622	0.0109719
WBGene00010813	120.564	-1.1189	0.375258	-2.98169	0.00286659	0.0230167
WBGene00000118	1143.97	-1.1199	0.271696	-4.1219	3.75768e-05	0.000671905
WBGene00000757	29260.6	-1.12037	0.300873	-3.72373	0.000196298	0.00272526
WBGene00000522	1432.98	-1.12146	0.256324	-4.37517	1.21338e-05	0.000253663
WBGene00006587	6659.4	-1.1216	0.208794	-5.37182	7.79478e-08	3.07065e-06
WBGene00009634	719.285	-1.12411	0.270613	-4.15395	3.26787e-05	0.000595301
WBGene00004310	252.406	-1.12695	0.272309	-4.13851	3.49575e-05	0.000631339
WBGene00009434	586.47	-1.12871	0.274384	-4.11362	3.89497e-05	0.000693503
WBGene00009974	248.091	-1.12921	0.378095	-2.98658	0.00282114	0.0227515
WBGene00219316	183.125	-1.1303	0.366321	-3.08556	0.00203171	0.0176147
WBGene00021336	126.795	-1.13419	0.335791	-3.37766	0.000731046	0.00798753
WBGene00017881	704.957	-1.13447	0.238053	-4.7656	1.88293e-06	5.23978e-05
WBGene00003550	52.2746	-1.13846	0.420686	-2.7062	0.00680583	0.0435947
WBGene00013559	740.372	-1.13994	0.341879	-3.33434	0.000855017	0.00902709
WBGene00011833	147.75	-1.14067	0.339919	-3.35572	0.000791582	0.00847806
WBGene00018605	1887.79	-1.14118	0.267898	-4.25975	2.04655e-05	0.000398745
WBGene00000784	1890.41	-1.14476	0.25849	-4.42865	9.48227e-06	0.000210446
WBGene00007583	176.971	-1.14634	0.404242	-2.83578	0.00457143	0.0325947
WBGene00002008	432.773	-1.14718	0.356766	-3.2155	0.00130219	0.0125309
WBGene00019957	2991.55	-1.1484	0.24691	-4.6511	3.30176e-06	8.5466e-05
WBGene00000984	477.469	-1.1507	0.389414	-2.95496	0.00312707	0.024622
WBGene00016379	986.069	-1.1521	0.302413	-3.80969	0.000139142	0.00206843
WBGene00016424	288.144	-1.15436	0.266544	-4.33083	1.48547e-05	0.000301059
WBGene00012819	54.4203	-1.15674	0.414935	-2.78777	0.00530726	0.0361835
WBGene00007270	239.454	-1.15675	0.307924	-3.7566	0.000172237	0.00244596
WBGene00007421	405.923	-1.15776	0.356422	-3.2483	0.00116097	0.0115147
WBGene00008730	68.0676	-1.16079	0.402616	-2.88311	0.00393767	0.0290792
WBGene00000966	223.531	-1.16193	0.320923	-3.6206	0.000293921	0.00380017
WBGene00018145	3432.95	-1.16359	0.301899	-3.85425	0.000116086	0.00178243
WBGene00013024	166.039	-1.16424	0.311143	-3.7418	0.000182706	0.00257628
WBGene00018411	48.1559	-1.16538	0.437163	-2.66578	0.00768111	0.0477927
WBGene00012139	333.473	-1.1667	0.318677	-3.66108	0.000251152	0.00335256
WBGene00017108	495.628	-1.16678	0.256985	-4.54026	5.61859e-06	0.000133386
WBGene00004981	298.636	-1.16717	0.347994	-3.35399	0.000796567	0.00850976
WBGene00011673	2151.21	-1.16749	0.227654	-5.12833	2.92326e-07	1.00961e-05
WBGene00003738	695.879	-1.17088	0.266546	-4.39279	1.11906e-05	0.000238694
WBGene00010475	106.353	-1.17114	0.358983	-3.26238	0.00110483	0.0111064
WBGene00008774	82.2547	-1.17176	0.403455	-2.90431	0.00368059	0.0277
WBGene00016568	176.522	-1.17385	0.341288	-3.43948	0.000582838	0.00669759
WBGene00018403	62.511	-1.1769	0.431655	-2.72649	0.00640128	0.0415309
WBGene00015088	108.371	-1.17987	0.425744	-2.77131	0.00558311	0.0375164
WBGene00015141	697.642	-1.18081	0.264802	-4.45923	8.22541e-06	0.000184501
WBGene00010128	785.535	-1.18244	0.228725	-5.16972	2.3445e-07	8.27864e-06
WBGene00044481	168.902	-1.18415	0.347641	-3.40625	0.000658628	0.00737346
WBGene00001132	305.994	-1.18462	0.341311	-3.47079	0.000518931	0.00609659
WBGene00044094	331.323	-1.1889	0.283764	-4.18975	2.79266e-05	0.000523711
WBGene00022497	17668	-1.18919	0.320179	-3.71415	0.000203891	0.00281517
WBGene00018523	774.115	-1.1896	0.224464	-5.29975	1.15961e-07	4.37666e-06
WBGene00008019	134.591	-1.1911	0.364546	-3.26736	0.00108556	0.0109719
WBGene00045265	597.741	-1.19345	0.232347	-5.13653	2.79862e-07	9.74571e-06
WBGene00018237	5842.64	-1.19369	0.251339	-4.74931	2.0411e-06	5.63021e-05
WBGene00019682	4651.19	-1.19373	0.358664	-3.32825	0.000873923	0.0091834
WBGene00019653	51.3193	-1.19395	0.448006	-2.66504	0.0076979	0.0478264
WBGene00004795	96.8128	-1.19468	0.366151	-3.2628	0.00110317	0.0110986
WBGene00022813	82.5203	-1.19615	0.390054	-3.06663	0.00216484	0.0184626
WBGene00009347	430.491	-1.19616	0.451287	-2.65055	0.00803609	0.0493198
WBGene00021005	8189.01	-1.19799	0.318777	-3.75809	0.000171216	0.00243606
WBGene00010747	67.1686	-1.19807	0.41427	-2.892	0.00382795	0.0285643
WBGene00000680	34666.2	-1.19868	0.316315	-3.78952	0.000150937	0.00218702
WBGene00022279	82.6101	-1.19998	0.432269	-2.776	0.0055032	0.0370981
WBGene00017101	139.256	-1.20213	0.366685	-3.27838	0.00104405	0.0106267
WBGene00001702	412.119	-1.20436	0.302465	-3.98181	6.83921e-05	0.00113292
WBGene00015913	37615.7	-1.2057	0.274235	-4.39661	1.09956e-05	0.000235733
WBGene00020569	100.598	-1.20711	0.38134	-3.16543	0.00154855	0.0142359
WBGene00004096	358.47	-1.2073	0.319701	-3.77634	0.000159147	0.00228238
WBGene00009396	4849.2	-1.215	0.213473	-5.69158	1.2587e-08	5.87674e-07
WBGene00012144	789.887	-1.21682	0.362901	-3.35302	0.00079934	0.0085261
WBGene00009192	578.938	-1.2177	0.327699	-3.71591	0.000202474	0.00279867
WBGene00003764	264.757	-1.21808	0.378183	-3.22088	0.00127799	0.0123356
WBGene00015879	96.2426	-1.21977	0.442527	-2.75637	0.00584466	0.038764
WBGene00011891	451.384	-1.22262	0.298646	-4.09388	4.24214e-05	0.000748969
WBGene00010749	82.2699	-1.22359	0.415666	-2.9437	0.00324315	0.0252209
WBGene00018408	91.4004	-1.22533	0.420854	-2.91154	0.00359648	0.0272952
WBGene00004986	4003.3	-1.22562	0.284678	-4.3053	1.6676e-05	0.000328979
WBGene00012407	875.816	-1.22865	0.230019	-5.3415	9.21827e-08	3.56459e-06
WBGene00017771	841.759	-1.23073	0.257934	-4.77148	1.82877e-06	5.14587e-05
WBGene00011422	176.127	-1.23593	0.30257	-4.08477	4.41199e-05	0.000773541
WBGene00007707	405.067	-1.23593	0.286155	-4.31909	1.56671e-05	0.000312995
WBGene00019731	98.8228	-1.23877	0.374599	-3.30691	0.000943299	0.00977897
WBGene00002058	530.352	-1.24169	0.266239	-4.66383	3.10384e-06	8.13288e-05
WBGene00001496	194.536	-1.24323	0.379275	-3.27792	0.00104575	0.0106313
WBGene00194674	9053.85	-1.2442	0.228148	-5.45346	4.93982e-08	2.02838e-06
WBGene00008579	69.4879	-1.24448	0.450506	-2.76242	0.00573755	0.0382281
WBGene00044073	177.956	-1.24662	0.340556	-3.66055	0.000251673	0.00335369
WBGene00019373	210.983	-1.24723	0.319121	-3.90835	9.29303e-05	0.00146986
WBGene00002235	69.9874	-1.25004	0.393676	-3.17531	0.00149678	0.0139045
WBGene00022858	416.678	-1.25236	0.27887	-4.49085	7.09408e-06	0.000162596
WBGene00045208	122.314	-1.25485	0.41035	-3.05801	0.00222814	0.0188383
WBGene00003577	508.681	-1.25929	0.269393	-4.67453	2.94622e-06	7.80252e-05
WBGene00022631	149.97	-1.25946	0.436164	-2.88759	0.00388204	0.0287864
WBGene00001633	1053.7	-1.25961	0.327543	-3.84563	0.000120241	0.00183285
WBGene00008446	750.424	-1.26064	0.224321	-5.61981	1.91163e-08	8.60645e-07
WBGene00009787	3408.2	-1.26315	0.343082	-3.68178	0.000231608	0.00312931
WBGene00001761	977.759	-1.26713	0.347463	-3.64681	0.000265516	0.00349749
WBGene00022657	84.6213	-1.2741	0.389873	-3.26799	0.00108314	0.0109672
WBGene00017125	480.501	-1.27866	0.334918	-3.81783	0.00013463	0.00201323
WBGene00017727	1231.68	-1.27903	0.281657	-4.54111	5.59598e-06	0.0001331
WBGene00010064	336.57	-1.2795	0.398691	-3.20925	0.00133084	0.0127482
WBGene00000715	7532.7	-1.27974	0.4456	-2.87194	0.00407959	0.0297784
WBGene00003640	77.3172	-1.28059	0.42904	-2.98478	0.00283786	0.0228588
WBGene00017091	69.9584	-1.28131	0.450381	-2.84495	0.0044418	0.0318325
WBGene00017262	803.288	-1.2832	0.350356	-3.66255	0.000249717	0.00333821
WBGene00000514	56.2236	-1.28396	0.467189	-2.74827	0.00599105	0.0395824
WBGene00000985	388.305	-1.28942	0.330833	-3.89751	9.71861e-05	0.0015295
WBGene00012018	4866.51	-1.29013	0.23974	-5.38138	7.39169e-08	2.93942e-06
WBGene00021135	89.4805	-1.2927	0.384991	-3.35774	0.000785812	0.00844497
WBGene00000534	1426.39	-1.29683	0.377246	-3.43763	0.000586819	0.00673156
WBGene00009637	414.929	-1.29775	0.345231	-3.75909	0.000170536	0.00242912
WBGene00017339	80.8102	-1.29793	0.408792	-3.17503	0.00149819	0.0139073
WBGene00010124	8118.64	-1.29803	0.292418	-4.43897	9.03907e-06	0.000201319
WBGene00016585	102.476	-1.29928	0.419116	-3.10004	0.00193492	0.0169386
WBGene00004988	8619.87	-1.30021	0.270852	-4.80044	1.58314e-06	4.53571e-05
WBGene00011625	77.8637	-1.30275	0.426177	-3.05682	0.00223695	0.0189001
WBGene00003090	20537.3	-1.30364	0.224657	-5.8028	6.52164e-09	3.23668e-07
WBGene00004068	431.82	-1.30591	0.412019	-3.16953	0.00152686	0.0141008
WBGene00013921	73.1937	-1.30664	0.456924	-2.85965	0.00424109	0.0306907
WBGene00007964	215.419	-1.30984	0.370116	-3.53899	0.000401667	0.00490641
WBGene00000155	340.535	-1.31022	0.263939	-4.96409	6.90222e-07	2.19721e-05
WBGene00010759	192.625	-1.31275	0.436377	-3.00828	0.00262728	0.0215482
WBGene00001053	56.9777	-1.32004	0.436599	-3.02346	0.00249902	0.0206574
WBGene00012880	3724.59	-1.32284	0.247742	-5.33958	9.31638e-08	3.59151e-06
WBGene00016638	8458.34	-1.32451	0.275586	-4.80615	1.53862e-06	4.41818e-05
WBGene00020142	62.4593	-1.32482	0.444462	-2.98073	0.0028756	0.0230597
WBGene00017166	3470.56	-1.32898	0.418338	-3.17682	0.00148898	0.0138627
WBGene00004890	119.496	-1.32997	0.466447	-2.85129	0.00435428	0.0313299
WBGene00020690	239.346	-1.33629	0.335523	-3.98271	6.81352e-05	0.00113015
WBGene00001113	269.754	-1.33758	0.38948	-3.43428	0.000594137	0.00680881
WBGene00021354	275.838	-1.33905	0.277617	-4.82337	1.41156e-06	4.10949e-05
WBGene00017905	270.748	-1.34324	0.381645	-3.5196	0.000432197	0.00521865
WBGene00012253	10118.4	-1.34428	0.258687	-5.19656	2.03008e-07	7.23372e-06
WBGene00044527	752.926	-1.347	0.247281	-5.44726	5.11524e-08	2.08009e-06
WBGene00000675	68412	-1.34887	0.367629	-3.6691	0.000243403	0.00326917
WBGene00009880	974.003	-1.35047	0.431901	-3.12682	0.00176709	0.015794
WBGene00022012	56.7146	-1.35149	0.429104	-3.14956	0.00163515	0.0147973
WBGene00010541	333.871	-1.35164	0.27938	-4.83802	1.31141e-06	3.83564e-05
WBGene00012445	534.11	-1.35266	0.254574	-5.31343	1.0758e-07	4.09714e-06
WBGene00020813	116.426	-1.35485	0.352968	-3.83846	0.000123807	0.00187585
WBGene00006586	768.367	-1.35513	0.417113	-3.24883	0.00115881	0.0115114
WBGene00008567	214.837	-1.36059	0.422057	-3.2237	0.00126545	0.0122333
WBGene00004465	224.904	-1.36136	0.470075	-2.89604	0.00377901	0.0282552
WBGene00009915	632.191	-1.36152	0.480997	-2.83062	0.00464586	0.0330133
WBGene00007384	692.868	-1.36206	0.382445	-3.56147	0.000368789	0.00457124
WBGene00016705	321.44	-1.36275	0.28313	-4.81315	1.48569e-06	4.28573e-05
WBGene00000843	308.562	-1.36455	0.511594	-2.66724	0.0076476	0.0476548
WBGene00008412	445.043	-1.36557	0.382462	-3.57049	0.000356321	0.00446056
WBGene00011181	522.701	-1.36568	0.242996	-5.62017	1.90771e-08	8.60645e-07
WBGene00015116	288.453	-1.36662	0.457528	-2.98696	0.00281762	0.0227394
WBGene00021519	81.839	-1.36681	0.425977	-3.20865	0.00133359	0.0127648
WBGene00011394	120.629	-1.37071	0.476267	-2.87803	0.00400163	0.0292941
WBGene00015047	204.845	-1.37168	0.496325	-2.76368	0.00571537	0.0381004
WBGene00022440	238.256	-1.37198	0.298596	-4.59475	4.33262e-06	0.000107726
WBGene00015497	91.7378	-1.3729	0.422438	-3.24995	0.00115424	0.0114841
WBGene00009495	48.8393	-1.37307	0.444445	-3.08939	0.00200566	0.0174128
WBGene00008220	276.913	-1.3739	0.329359	-4.17144	3.02677e-05	0.000560697
WBGene00018052	588.929	-1.37512	0.297241	-4.62629	3.72283e-06	9.46168e-05
WBGene00003997	289.879	-1.37568	0.293511	-4.68697	2.77286e-06	7.3744e-05
WBGene00021060	1320.93	-1.37639	0.221783	-6.20601	5.43458e-10	3.2623e-08
WBGene00015159	138.45	-1.38277	0.337804	-4.09341	4.25073e-05	0.000749437
WBGene00009773	306.149	-1.38364	0.318835	-4.33968	1.42688e-05	0.000291528
WBGene00021321	334.55	-1.38488	0.253847	-5.45559	4.88118e-08	2.01085e-06
WBGene00016636	10664.8	-1.38686	0.412082	-3.3655	0.000764064	0.00827473
WBGene00020613	134.11	-1.38944	0.376768	-3.68779	0.000226213	0.00306629
WBGene00000088	163.217	-1.39081	0.525529	-2.6465	0.00813292	0.0497687
WBGene00044737	4529.82	-1.39373	0.268749	-5.186	2.14864e-07	7.61681e-06
WBGene00020148	138.017	-1.39682	0.456071	-3.06273	0.00219328	0.0186049
WBGene00009626	1536.29	-1.39793	0.276327	-5.05895	4.21575e-07	1.40221e-05
WBGene00020721	162.76	-1.40045	0.335189	-4.17809	2.9397e-05	0.000548192
WBGene00001393	1534.01	-1.40108	0.407032	-3.44219	0.000577034	0.00664301
WBGene00010050	8030.07	-1.40227	0.212817	-6.58908	4.42564e-11	3.18798e-09
WBGene00015163	189.349	-1.40317	0.296762	-4.72825	2.26462e-06	6.16662e-05
WBGene00011694	404.494	-1.4032	0.324063	-4.33001	1.49101e-05	0.000301213
WBGene00009226	102.56	-1.40635	0.404066	-3.4805	0.000500476	0.00589626
WBGene00005002	9473.17	-1.40732	0.369115	-3.8127	0.000137459	0.00204582
WBGene00010597	10801.3	-1.41624	0.255295	-5.54745	2.89858e-08	1.25135e-06
WBGene00007650	666.247	-1.41861	0.241128	-5.88321	4.02387e-09	2.06199e-07
WBGene00017417	150.711	-1.41914	0.357424	-3.97046	7.17355e-05	0.00118364
WBGene00019444	73.1262	-1.4207	0.462347	-3.07279	0.00212065	0.0181857
WBGene00001398	1926.69	-1.42116	0.40982	-3.46776	0.000524812	0.00613709
WBGene00007150	122.362	-1.42158	0.42572	-3.33924	0.000840067	0.00889159
WBGene00271444	75.9252	-1.42165	0.444157	-3.20079	0.00137054	0.0129902
WBGene00012762	126.291	-1.42203	0.527849	-2.69401	0.00705971	0.0446536
WBGene00007153	5249.97	-1.42204	0.234745	-6.05783	1.37974e-09	7.69601e-08
WBGene00013964	144.604	-1.42326	0.318108	-4.47413	7.67216e-06	0.000174262
WBGene00016909	35.5186	-1.42412	0.503615	-2.82779	0.00468699	0.0332307
WBGene00014030	2519.64	-1.42437	0.405395	-3.51355	0.000442169	0.00532377
WBGene00009430	1915.08	-1.42529	0.255456	-5.57938	2.4138e-08	1.05654e-06
WBGene00077539	613.442	-1.4261	0.302748	-4.71051	2.47098e-06	6.67781e-05
WBGene00015216	91.0859	-1.42662	0.449572	-3.17329	0.00150723	0.0139707
WBGene00022610	56.7458	-1.42704	0.539463	-2.64529	0.00816202	0.0499226
WBGene00006470	260.585	-1.43115	0.377273	-3.79341	0.000148594	0.00216053
WBGene00018465	238.604	-1.43531	0.301024	-4.7681	1.85971e-06	5.1981e-05
WBGene00004788	549.721	-1.4361	0.479165	-2.99709	0.00272566	0.0221418
WBGene00009947	83.6872	-1.43685	0.432987	-3.31846	0.000905163	0.00943795
WBGene00008117	302.4	-1.43801	0.477188	-3.0135	0.00258256	0.0212228
WBGene00012866	69.0303	-1.43863	0.490508	-2.93293	0.00335777	0.0259046
WBGene00010449	91.1317	-1.44478	0.51779	-2.79028	0.00526629	0.0359625
WBGene00006608	433.061	-1.44563	0.380512	-3.79918	0.000145176	0.002125
WBGene00011660	58.9954	-1.44587	0.465522	-3.1059	0.00189699	0.016673
WBGene00007368	41.2641	-1.44712	0.517783	-2.79485	0.00519244	0.0356125
WBGene00008214	33.1371	-1.44954	0.535223	-2.70829	0.00676311	0.0433872
WBGene00019760	1897.32	-1.45008	0.260378	-5.56914	2.56005e-08	1.11668e-06
WBGene00001433	204.781	-1.45139	0.313075	-4.63593	3.55329e-06	9.08576e-05
WBGene00000539	49.5468	-1.46146	0.467694	-3.12482	0.00177914	0.0158712
WBGene00010440	7565.49	-1.46191	0.35762	-4.0879	4.35304e-05	0.000766403
WBGene00003844	609.86	-1.46917	0.247243	-5.9422	2.81221e-09	1.47712e-07
WBGene00019550	33.3931	-1.47117	0.543923	-2.70474	0.00683589	0.0436585
WBGene00019327	670.945	-1.47227	0.41094	-3.58269	0.000340075	0.0042827
WBGene00018971	948.999	-1.47477	0.239029	-6.16984	6.83591e-10	3.98952e-08
WBGene00019978	517.843	-1.47804	0.55334	-2.67113	0.0075596	0.0472232
WBGene00015161	79.1539	-1.48266	0.459788	-3.22466	0.00126123	0.0122019
WBGene00006408	1172.21	-1.48357	0.461684	-3.21339	0.00131177	0.0126134
WBGene00010337	1168.26	-1.48837	0.455494	-3.26758	0.0010847	0.0109719
WBGene00011511	267.797	-1.48948	0.358059	-4.15988	3.18419e-05	0.000583429
WBGene00195209	86.2456	-1.48956	0.399226	-3.73111	0.000190635	0.00266424
WBGene00018731	1809.67	-1.49008	0.301875	-4.9361	7.97021e-07	2.45654e-05
WBGene00021160	1515.62	-1.49109	0.333681	-4.46862	7.87264e-06	0.000177536
WBGene00001679	348.035	-1.49143	0.537189	-2.77636	0.00549712	0.0370769
WBGene00012525	72.1078	-1.49227	0.376458	-3.96399	7.37079e-05	0.00121301
WBGene00045268	768.951	-1.49608	0.501795	-2.98145	0.00286885	0.0230202
WBGene00014000	358.342	-1.49713	0.499956	-2.99453	0.00274866	0.0222971
WBGene00018488	1184.97	-1.49749	0.273953	-5.46625	4.59655e-08	1.89981e-06
WBGene00044468	423.732	-1.49885	0.26635	-5.62738	1.82962e-08	8.32643e-07
WBGene00003055	2392.77	-1.50291	0.26014	-5.77732	7.58978e-09	3.73738e-07
WBGene00013986	1716.1	-1.50325	0.45064	-3.33581	0.000850518	0.00899465
WBGene00011325	104.541	-1.5033	0.40874	-3.67789	0.000235173	0.00317068
WBGene00021136	334.781	-1.50468	0.286012	-5.26091	1.43344e-07	5.31469e-06
WBGene00008560	49.5866	-1.50613	0.49557	-3.03919	0.00237215	0.019843
WBGene00010793	3168.26	-1.50803	0.374205	-4.02995	5.57877e-05	0.000947789
WBGene00012182	85.9632	-1.51302	0.459713	-3.29122	0.000997537	0.0102485
WBGene00021960	378.94	-1.5155	0.518355	-2.92367	0.00345936	0.0265098
WBGene00007460	566.673	-1.51691	0.314069	-4.82986	1.3663e-06	3.98694e-05
WBGene00019580	51.94	-1.51733	0.515116	-2.94561	0.00322322	0.0250906
WBGene00012615	49650.4	-1.51774	0.364383	-4.16524	3.11028e-05	0.000571549
WBGene00001158	238.554	-1.52113	0.445968	-3.41086	0.00064759	0.00726938
WBGene00010188	95.7329	-1.52355	0.415251	-3.66899	0.000243515	0.00326917
WBGene00003511	519.495	-1.52499	0.46835	-3.25609	0.00112958	0.0113012
WBGene00007392	179.981	-1.52674	0.29635	-5.15181	2.57986e-07	9.0338e-06
WBGene00012280	94.6164	-1.52692	0.352049	-4.33725	1.4428e-05	0.000293353
WBGene00010084	3569.34	-1.52856	0.472611	-3.2343	0.00121943	0.0118887
WBGene00011105	304.585	-1.53477	0.30236	-5.07597	3.85525e-07	1.29598e-05
WBGene00013702	232.446	-1.53517	0.49326	-3.11229	0.0018564	0.0164107
WBGene00001389	212.466	-1.53643	0.402035	-3.82162	0.000132576	0.00198958
WBGene00002274	626.384	-1.53688	0.309883	-4.95955	7.06554e-07	2.23228e-05
WBGene00003727	123.761	-1.53971	0.437899	-3.51613	0.000437887	0.0052823
WBGene00016644	242.692	-1.54023	0.309157	-4.98203	6.29219e-07	2.02863e-05
WBGene00009897	715.048	-1.5416	0.233676	-6.59719	4.19013e-11	3.05322e-09
WBGene00014136	233.762	-1.54765	0.335701	-4.61021	4.02269e-06	0.000101016
WBGene00000693	31602.7	-1.54954	0.353144	-4.38785	1.14475e-05	0.000242941
WBGene00017718	376.19	-1.54992	0.582262	-2.6619	0.0077702	0.0481569
WBGene00008793	267.752	-1.55115	0.283488	-5.47164	4.45883e-08	1.85505e-06
WBGene00011733	440.489	-1.55265	0.533422	-2.91073	0.00360583	0.0273332
WBGene00000597	28747.1	-1.55446	0.355274	-4.37537	1.21228e-05	0.000253663
WBGene00007496	31.1004	-1.55886	0.581188	-2.6822	0.00731401	0.0458729
WBGene00020516	540.934	-1.56359	0.334323	-4.6769	2.91251e-06	7.7295e-05
WBGene00016642	79.2549	-1.56481	0.540892	-2.89302	0.00381562	0.0284951
WBGene00012123	814.889	-1.56889	0.471939	-3.32435	0.000886253	0.00930234
WBGene00016446	65.7119	-1.5739	0.495503	-3.17638	0.00149127	0.0138657
WBGene00007103	146.631	-1.57411	0.335552	-4.69109	2.71747e-06	7.25773e-05
WBGene00007430	127.165	-1.58192	0.515209	-3.07044	0.00213746	0.0182924
WBGene00016174	131.448	-1.58267	0.328206	-4.82219	1.41991e-06	4.12427e-05
[truncated: 459 more rows]

## Sheet: DOWN_RNA_s26ANDhcf1_D1
Description: Genes identified as downregulated in RNA expression in both glp-1(-);set-26(-) and glp-1(-);hcf-1(-) vs glp-1(-) mutants as day 1 adults and WormCat 2.0 descriptions and enrichment for these genes
[truncated: 614 more rows]

[truncated: 23 more sheets: All RNA diff. expr. s26 hcf1 D1, UP AND C&R S26HCF1, DOWN AND C&R S26HCF1, UP_HCF1peaksdowninset26_glp1RNA, DOWN_HCF1peaksdowninset26_glp1, UP_SET26peaksdowninhcf1_glp1RNA, DOWN_SET26peaksdowninhcf1_glp1R, UP_SET26HCF1destabilizedpeaks, DOWN_SET26HCF1destabilizedpeaks, UP_HDA1peaksdownset26hcf1, DOWN_HDA1peaksdownset26hcf1, UP_aging, DOWN_aging, hda-1_dependent_glp1, hda-1_dependent_glp1set26, hda-1_dependent_glp1hcf1, Cluster 1_hda1 dependent unique, Cluster 1_WormCat, Cluster 2_hda1 dependent unique, Cluster 3_hda1 dependent unique …]
