# Supplementary material for: The chromatin factors SET-26 and HCF-1 oppose the histone deacetylase HDA-1 in longevity and gene regulation in C. elegans
Source: Nat Commun. 2024 Mar 14;15:2320. doi: 10.1038/s41467-024-46510-6 (PMC10940595; doi:10.1038/s41467-024-46510-6)
Supplement: Supplementary file 8 — Supplementary Data 5 [file 41467_2024_46510_MOESM8_ESM.xlsx]

## Sheet: Strains
Description: C. elegans strains
Strain Name	Genotype	Source
IU171	rwIs3[phcf-1::hcf-1::gfp, unc-119];hcf-1(pk924)	Li et al., 2008 (for IP-Mass Spec only)
IU382.1	rwIs9[phcf-1::hcf-1::gfp pmec-7::rfp]	Rizki et al., 2011 (for IP-Mass Spec only)
	N2	CGC
	WT	Wild-type sibling of IU687-IU689 (N2 background)
IU687.1	hcf-1(pk924) set-26(tm2467)	Generated by genetic cross in this study
IU688.1	set-26(tm2467)	Generated by genetic cross in this study
IU689.1	hcf-1(pk924)	Generated by genetic cross in this study
	glp-1(e2141)	glp-1 single mutant sibling of IU701.1 and parental strain of IU714.1
IU714.1	glp-1(e2141);set-26(tm2467)	Generated by genetic cross in this study
IU701.2	glp-1(e2141);hcf-1(pk924)	Generated by genetic cross in this study
IU716.1	rwIs33[hcf-1::gfp::3xflag]	C-terminal CRISPR endogenous knock-in generated in this study
IU717.1	rwIs27[set-26::ha]	C-terminal CRISPR endogenous knock-in generated in this study
IU723.1	syb5185[hda-1::gfp::ha]	C-terminal CRISPR endogenous knock-in generated by SunyBiotech for this study, crossed into N2 twice
IU719.1	rwIs33[hcf-1::gfp::3xflag] set-26(tm2467)	Generated by genetic cross in this study
IU718.1	hcf-1(pk924) rwIs27[set-26::ha]	Generated by genetic cross in this study
IU724.1	set-26(tm2467); syb5185[hda-1::gfp::ha]	Generated by genetic cross in this study
IU725.1	hcf-1(pk924); syb5185[hda-1::gfp::ha]	Generated by genetic cross in this study
IU720.1	glp-1(e2141); rwIs33[hcf-1::gfp::3xflag]	Generated by genetic cross in this study
IU721	glp-1(e2141); rwIs27[set-26::ha]	Generated by genetic cross in this study
IU726.1	glp-1(e2141); syb5185[hda-1::gfp::ha]	Generated by genetic cross in this study
IU722.1	glp-1(e2141);rwIs33[hcf-1::gfp::3xflag] set-26(tm2467)	Generated by genetic cross in this study
	zcIs13[hsp-6p::gfp + lin-15(+)]	Wildtype sibling of IU764 and IU765
IU764	set-26(tm2467); zcIs13[hsp-6p::gfp + lin-15(+)]	Generated by genetic cross in this study
IU765	hcf-1(pk924); zcIs13[hsp-6p::gfp + lin-15(+)]	Generated by genetic cross in this study

## Sheet: Primers
Description: Primer sequences
Target	Purpose	F Primer (5’-3’)	R Primer (5’-3’)
hda-1	qPCR	GCACGTCATGAAGCCACATC	CAGGGAATGGGCGGAAAATC
ama-1	qPCR housekeeping	CCTACGATGTATCGAGGCAAA	CCTCCCTCCGGTGTAATAATG
hda-1	PCR amplification for verifying syb5185	CGTGTCGCCTACTACTATGA	TTGAGCTTCTCCCTTCCTTC
hda-1	Sanger sequencing for verifying syb5185	GACCAAACTACCGACTTCAC
hda-1	Sanger sequencing for verifying syb5185	GTGTTCAGGATCTGACTGTG
set-26	PCR amplification for verifying rwIs27	CGACAGTTGATGCTCCAGCTCCA	GGGGCACAAATCGAGATAGAAAGAGATGAT
set-26	Sanger sequencing for verifying rwIs27	CGACAGTTGATGCTCCAGCTCCA
hcf-1	PCR amplification of N2 hcf-1 DNA fragments for repair template construction (upstream of stop codon) for construction of rwIs33	ACGTTGTAAAACGACGGCCAGTCGCCGGCAAAATCTTGAACAAAAACCACCG	CATCGATGCTCCTGAGGCTCCCGATGCTCCCTGATGATCGAAACGAGCTCTC
hcf-1	PCR amplification of N2 hcf-1 DNA fragments for repair template construction (including and downstream of stop codon) for construction of rwIs33	CGTGATTACAAGGATGACGATGACAAGAGATAAACCATGGGATGGACTGATCGTTTTC	GGAAACAGCTATGACCATGTTATCGATTTCAGAGCAACCAAATCAAAGCGGA
hcf-1	Construction of gRNA for construction of rwIs33	ATCATCAGTAAACCATGGGAGTTTTAGAGCTAGAAATAGCAAGT
hcf-1	Construction of gRNA for construction of rwIs33	TTTCGATCATCAGTAAACCAGTTTTAGAGCTAGAAATAGCAAGT
hcf-1	Construction of gRNA for construction of rwIs33	TTCGATCATCAGTAAACCATGTTTTAGAGCTAGAAATAGCAAGT
hcf-1	PCR amplification for verifying rwIs33	ACAATCAAACCTGGGAACGGC	AGAACCTAGCTAGAGAAGAGCTCA
hcf-1	Sanger sequencing for verifying rwIs33	ATTGGGACAACTCCAGTGAA
hcf-1	Sanger sequencing for verifying rwIs33	GGAAGAAGAAACATCATAAACGGT
hcf-1	Sanger sequencing for verifying rwIs33	TAGATGGCTGCAGGATCAGC
hcf-1	Sanger sequencing for verifying rwIs33	TTCACTGGAGTTGTCCCAAT
hcf-1	Sanger sequencing for verifying rwIs33	AGACGATGACGATAAGCGTGAC
hcf-1	Sanger sequencing for verifying rwIs33	GGAGAACTTGTGTCCGTTGACGT
hda-1	hda-1 3’ UTR RNAi construct design	TCTGGGCCCCGAGTCGTCGAATGCAGCAAA	TCTGAGCTCTGGAAATCGTTGAAGGGGGT

## Sheet: Antibodies
Description: Antibodies
Target	Produced in	Purpose and Dilution	Company	Product #	Lot #
HA Tag (C29F4)	Rabbit	CUT&RUN (1:100); Immunoblot (1:1000)	Cell Signaling	3724	10
FLAG (DYKDDDDK) Tag (FG4R)	Mouse	CUT&RUN (1:100); Immunoblot (1:1000)	ThermoFisher	MA1-91878	VF298990
Histone H3	Rabbit	CUT&RUN (1:100); Immunoblot (1:2000)	Abcam	ab1791	GR3252153-1
Mouse IgG	Rabbit	CUT&RUN secondary (for FLAG primary) (1:100)	Abcam	ab46540	GR3386453-2
Rabbit IgG	Goat	Immunoblot secondary fluorescent (for HA and H3 primary) (1:5000)	Li-cor	926-32211	C60321-05
Mouse IgG	Goat	Immunoblot secondary fluorescent (for FLAG primary) (1:5000)	Li-cor	926-68070	C60107-03
GFP Tag (3E6)	Mouse	IP-Mass spec	Invitrogen	A-11120
